# Supplementary material for: Blockade of High-Fat Diet Proteomic Phenotypes Using Exercise as Prevention or Treatment
Source: Mol Cell Proteomics. 2020 Dec 19;20:100027. doi: 10.1074/mcp.TIR120.002343 (PMC7950115; doi:10.1074/mcp.TIR120.002343)
Supplement: Supplemental Data 1 [file mmc1.xlsx]

## Sheet: Supplementary Table 1
Supplementary Table 1 - Spectronaut protein-level data table for plasma proteomic analysis
ProteinAccessions	Genes	ProteinDescriptions	Treatment.Diet_Pvalue_BH	Treatment.HFD_CHOW_Log2FC	Treatment.ExerciseEND_Pvalue_BH	Treatment.ExerciseHIIT_Pvalue_BH	Treatment.INTDietEND_Pvalue_BH	Treatment.INTDietHIIT_Pvalue_BH	Treatment.HFDONLY_HIIT_Pvalue_BH	Treatment.HFDONLY_END_Pvalue_BH	Prevention.Diet_Pvalue_BH	Prevention.HFD_CHOW_Log2FC	Prevention.ExerciseEND_Pvalue_BH	Prevention.ExerciseHIIT_Pvalue_BH	Prevention.INTDietEND_Pvalue_BH	Prevention.INTDietHIIT_Pvalue_BH	Prevention.HFDONLY_HIIT_Pvalue_BH	Prevention.HFDONLY_END_Pvalue_BH	ISOCAL.Log2_fc_PUFA_CTRL	ISOCAL.PUFA_Pvalue_BH	ISOCAL.Log2_fc_SFA_CTRL	ISOCAL.SFA_Pvalue_BH	Prevention.Chow_END_1	Prevention.Chow_END_10	Prevention.Chow_END_11	Prevention.Chow_END_2	Prevention.Chow_END_3	Prevention.Chow_END_4	Prevention.Chow_END_5	Prevention.Chow_END_6	Prevention.Chow_END_7	Prevention.Chow_END_8	Prevention.Chow_HIIT_1	Prevention.Chow_HIIT_10	Prevention.Chow_HIIT_11	Prevention.Chow_HIIT_2	Prevention.Chow_HIIT_3	Prevention.Chow_HIIT_4	Prevention.Chow_HIIT_5	Prevention.Chow_HIIT_6	Prevention.Chow_HIIT_7	Prevention.Chow_HIIT_8	Prevention.Chow_HIIT_9	Prevention.Chow_NONE_1	Prevention.Chow_NONE_10	Prevention.Chow_NONE_11	Prevention.Chow_NONE_12	Prevention.Chow_NONE_2	Prevention.Chow_NONE_3
Q9DAC2,Q8VCG4	C8g	Complement component 8, gamma subunit, isoform CRA_b,Complement component C8 gamma chain	6.48694e-16	-1.63179	0.152177	0.757456	0.794846	0.655522	0.12716	0.616164	1.02598e-06	-0.817909	0.992481	0.81639	0.0179843	0.11337	0.0128703	0.00128183	-0.52888	0.0103814	-0.676477	0.000833545	480498	658526	704401	453964	479305	618746	684665	593167	527907	674129	684182	626614	621194	752813	483669	631987	538446	571569	632927	590741	671995	499718	554850	571183	571756	681052	594379
P29788	Vtn	Vitronectin	1.36493e-15	-0.968915	0.340264	0.920618	0.151211	0.0881479	0.12716	0.377476	1.94901e-05	-0.32772	0.992481	0.837195	0.340645	0.347459	0.150756	0.0864111	-0.146252	0.202538	-0.0712368	0.570235	3182571	3.14647e+06	3.27001e+06	3165180	2.83332e+06	3.56757e+06	3.57717e+06	3.35032e+06	3.54735e+06	3746629	3.40261e+06	3.42857e+06	3.22504e+06	3.22028e+06	3.47359e+06	3.4381e+06	3046986	3.16153e+06	3.21586e+06	3.49318e+06	3.4458e+06	2.89216e+06	3.07438e+06	3100279	3.11027e+06	3.40244e+06	3.19372e+06
Q00898	Serpina1e	Alpha-1-antitrypsin 1-5	9.62333e-13	-2.97467	0.87806	0.736039	0.960353	0.933345	0.146542	0.634786	3.34321e-08	-2.91235	0.992481	0.74562	0.0794986	0.144625	0.00822469	0.00280905	0.28037	0.468832	-0.894239	0.0030062	13496209	18389140	26979786	13398680	9809881	20867540	21575696	20395702	23730422	23169472	20627444	22076428	22906668	22097848	12747735	20172254	14642306	21704636	22209078	21020124	22057228	10619722	19117226	18952042	15307484	21093114	20416920
Q8BH35,Q8BH35-2	C8b	Complement component C8 beta chain,Isoform 2 of Complement component C8 beta chain	9.62333e-13	-1.63232	0.152177	0.526122	0.704867	0.923088	0.151816	0.697089	3.32974e-07	-1.21912	0.992481	0.594762	0.0183018	0.126261	0.0068275	0.00095338	-0.48311	0.0512457	-0.742608	0.00172026	642526	874359	895970	651241	523586	724375	773865	925082	681288	882850	879672	817366	816284	996764	766497	957935	757572	719473	741826	744944	951136	650261	665375	657773	795568	922333	816486
Q61247,Q5ND35,E9PXE0	Serpinf2	Alpha-2-antiplasmin,Alpha-2-antiplasmin (Fragment),Alpha-2-antiplasmin	4.38306e-12	-0.68852	0.946722	0.950676	0.849567	0.496922	0.210006	0.25597	0.000106175	-0.351977	0.992481	0.940853	0.36789	0.342012	0.41203	0.353606	-0.1631	0.272614	-0.108192	0.468742	741720	793241	821817	729497	850001	743436	844292	578536	771592	735075	844286	668987	820234	741262	606332	672268	756496	742740	767072	774465	886948	869439	777123	770185	832924	803934	785910
P42703,P42703-2,A0A2I3BRT7	Lifr	Leukemia inhibitory factor receptor,Isoform 2 of Leukemia inhibitory factor receptor,Leukemia inhibitory factor receptor (Fragment)	1.32816e-11	-1.85675	0.121592	0.14125	0.704867	0.898156	0.225567	0.509128	3.33047e-09	-1.70632	0.992481	0.680286	0.0222182	0.11337	0.000492977	0.00019454	-0.193147	0.501587	-0.329218	0.152976	521905	651121	849092	562186	436344	577967	722228	690932	525764	690508	875087	692619	631643	1.00087e+06	635881	588752	540901	659260	712320	564258	716271	507548	723743	665141	628300	775270	722444
A0A087WSF3,Q8K1I3,H3BLP2	Spp2	Secreted phosphoprotein 24 (Fragment),Secreted phosphoprotein 24,Secreted phosphoprotein 24	2.34162e-11	1.13033	0.87806	0.829346	0.863055	0.696128	0.14947	0.255644	1.58656e-05	0.576117	0.992481	0.948639	0.421372	0.553995	0.285105	0.117231	NA	NA	NA	NA	233544	163627	207380	211799	206046	170072	195594	208009	85842.7	152370	206099	162265	176835	191792	214857	173264	250327	186705	199220	130994	132605	249866	182791	191572	213728	219877	129734
Q8BII9,Q3UEL9,P61939,B1AW62	Serpina7	Thyroxine-binding globulin,Thyroxine-binding globulin,Thyroxine-binding globulin,Thyroxine-binding globulin (Fragment)	2.50954e-11	2.14262	0.91171	0.907106	0.214559	0.0881479	0.12716	0.0912504	9.5459e-07	1.32342	0.992481	0.98031	0.0179843	0.00951913	0.00822469	0.00752022	-0.055332	0.817976	0.275288	0.14755	82464.9	59643.7	40655.7	61740.8	67028.8	50201.3	28319.2	49928.8	34388.1	40524.5	31604.4	41012.5	46238.9	25888.5	81824.8	36893.7	77311.2	60498.4	42184.1	68559	36538.2	58479.2	41629.8	67447.2	52454.8	40124.5	41859.8
Q06890,D6RFP9,E9PUU2,E9Q8Y5,E9Q2G2,E9PXG5,E9Q9B8	Clu	Clusterin,Clusterin,Clusterin (Fragment),Clusterin (Fragment),Clusterin (Fragment),Clusterin (Fragment),Clusterin (Fragment)	1.00742e-10	0.539753	0.9934	0.951464	0.151211	0.52726	0.232571	0.0189029	0.0698844	0.339101	0.992481	0.993639	0.898026	0.94809	0.92761	0.957933	0.024566	0.91337	0.012424	0.964166	4.97311e+06	4985258	4962026	5.19016e+06	5.71729e+06	5.20986e+06	5.37425e+06	5536993	4580729	4837667	5.61616e+06	5514633	4675909	5203756	5618737	5420282	5.15998e+06	4.57506e+06	4.9901e+06	5.27266e+06	5041072	5300941	5839348	4.55554e+06	5650858	6.31625e+06	5603093
P06728	Apoa4	Apolipoprotein A-IV	3.545e-10	0.737466	0.9934	0.935134	0.451719	0.970214	0.960665	0.320755	1.94901e-05	0.800457	0.992481	0.948319	0.324625	0.126261	0.175397	0.26126	1.0078	1.15354e-10	1.2583	7.60579e-13	6926878	7587922	7024389	6382940	6.19155e+06	6214942	7.88299e+06	7.92084e+06	7.22442e+06	6.27383e+06	6685817	6082201	7.13511e+06	6.26716e+06	6.90094e+06	7604933	6969092	6394029	6.66245e+06	6.65818e+06	5963237	6.50292e+06	6323004	6.86295e+06	6756191	6633704	7117666
G3X9T8,G3X8Q5,Q61147,G3UXD2,G3UZ53,G3UXG1,E9PZD8,G3UWP5	Cp	Ceruloplasmin,Ceruloplasmin,Ceruloplasmin,Ceruloplasmin (Fragment),Ceruloplasmin (Fragment),Ceruloplasmin (Fragment),Ceruloplasmin,Ceruloplasmin (Fragment)	1.21323e-09	1.0073	0.978341	0.806141	0.329259	0.0881479	0.20864	0.25597	0.0729285	0.434693	0.992481	0.940853	0.645366	0.507489	0.629395	0.655575	0.59616	0.000111218	0.755187	3.83088e-06	3.65195e+06	3.84704e+06	3.57607e+06	3676996	3.61914e+06	3.93427e+06	3.22691e+06	2.90938e+06	3.78332e+06	3.52165e+06	3.52692e+06	3.88525e+06	3.38222e+06	3.99754e+06	3.41984e+06	3560791	4.50216e+06	3.48098e+06	3213083	3.85807e+06	3522355	3.21308e+06	3.29734e+06	3.63164e+06	3.48118e+06	3664477	3.40864e+06
P07758,D3YZL0,A0A0A0MQA3	Serpina1a	Alpha-1-antitrypsin 1-1,Alpha-1-antitrypsin 1-1 (Fragment),Alpha-1-antitrypsin 1-1	2.24749e-09	-0.556923	0.91171	0.950676	0.704867	0.370808	0.12716	0.0912504	0.04681	-0.19696	0.992481	0.948639	0.230565	0.144874	0.175397	0.19161	0.0976195	0.501587	-0.0067145	0.966225	36698676	41615268	46574424	36851440	39372472	36967335	43061604	48798804	40364172	40510620	40815316	38044456	42833740	44565176	41852088	43231236	37838080	40660380	39397616	36884968	44228564	41962184	44098112	40877304	42654416	40612980	44366028
Q9WVF5,Q5SVE7,Q01279	Egfr	Epidermal growth factor receptor,Epidermal growth factor receptor (Fragment),Epidermal growth factor receptor	1.1594e-08	-1.15308	0.257696	0.907106	0.863055	0.623439	0.224279	0.537744	3.32974e-07	-1.17532	0.992481	0.837195	0.0179843	0.0821436	0.0128703	0.00322294	-0.387404	0.0656959	-0.405473	0.0429714	2.35542e+06	2437808	2.0955e+06	2.10204e+06	1.64386e+06	1.77933e+06	2.50903e+06	2.16959e+06	1.59212e+06	2.24068e+06	2.01121e+06	2.38766e+06	2.66529e+06	1.86881e+06	2.4513e+06	2535136	1.99812e+06	2.28104e+06	2.25657e+06	1.91315e+06	2.35975e+06	1.91883e+06	1.93105e+06	2244235	2.15485e+06	2.25401e+06	2.49976e+06
D3YTY9,A0A0R4J038,O08677,O08677-2,O08677-3,D3Z2B2	Kng1	Kininogen-1,Kininogen-1,Kininogen-1,Isoform LMW of Kininogen-1,Isoform 3 of Kininogen-1,Kininogen-1 (Fragment)	2.50496e-08	-0.335221	0.680095	0.962334	0.882292	0.965579	0.960665	0.595937	0.000447843	-0.223507	0.992481	0.948319	0.490413	0.41	0.539889	0.360642	-0.0911555	0.512805	0.198092	0.0787373	5.52779e+06	4.9908e+06	4278407	5.34542e+06	5.12883e+06	4.83444e+06	4836830	4191452	5.62388e+06	5367990	4546183	4.66782e+06	5374801	4401159	5087249	4990446	4.78225e+06	5135609	5064491	4.31644e+06	5142265	5287909	4.85671e+06	4.89231e+06	5.0358e+06	5360821	4.79065e+06
A0A0R4J039,Q9ESB3,A0A338P6H8	Hrg	Histidine-rich glycoprotein	2.95457e-08	0.478169	0.9934	0.995279	0.863055	0.794299	0.595932	0.553418	5.30028e-10	0.663595	0.992481	0.969686	0.0179843	0.0395798	0.0430675	0.00308948	0.198491	0.206289	-0.167711	0.272612	3.35909e+06	3.71422e+06	3.09325e+06	2.74082e+06	3.65616e+06	3316459	3.30067e+06	3.13506e+06	3516427	3.96708e+06	3.39764e+06	3.43455e+06	3.64613e+06	4.31481e+06	3.63802e+06	3.63278e+06	3.58535e+06	3.19425e+06	3134505	3.20072e+06	3.56879e+06	3.70214e+06	3.39929e+06	2.97633e+06	3.50802e+06	4.11956e+06	4.10268e+06
Q05020	Apoc2	Apolipoprotein C-II	2.95457e-08	1.181	0.946722	0.950676	0.344452	0.923088	0.898453	0.320755	9.12292e-07	1.14809	0.992481	0.823116	0.828852	0.778134	0.92761	0.582965	1.71404	9.59057e-08	1.96391	9.24186e-09	283430	307225	273315	245324	349553	224059	336317	214171	201876	323591	247590	221304	260447	258046	147188	237324	301770	274310	257288	247274	221001	316336	182253	210441	275835	224386	419081
P03953,P03953-2	Cfd	Complement factor D,Isoform 2 of Complement factor D	3.9682e-08	-1.86915	0.693291	0.829346	0.863055	0.933345	0.137616	0.377476	5.30028e-10	-1.13158	0.992481	0.74562	0.493209	0.281453	0.0270411	0.0210264	0.185781	0.558033	0.452705	0.0821626	477568	465620	545415	483581	383488	544556	503066	411262	679305	517391	542056	474041	579979	456289	432738	469681	495605	508870	450725	455549	466104	398624	550582	439734	434553	547603	409507
P01887	B2m	Beta-2-microglobulin	6.73835e-08	0.670449	0.816575	0.829346	0.863055	0.372468	0.232571	0.846326	0.0240946	0.298024	0.992481	0.940853	0.828852	0.828619	0.540138	0.369077	0.391867	0.0923945	0.254483	0.286067	718346	726170	685674	664994	825680	636043	731464	352151	555414	678856	684679	594618	695025	670589	466186	549353	925940	743300	741254	667084	690510	700049	640078	699106	665173	688185	853222
E0CYT2,Q9QUM9,E0CXB1	Psma6	Proteasome subunit alpha type-6,Proteasome subunit alpha type-6,Proteasome endopeptidase complex	1.19919e-07	1.45659	0.983826	0.907106	0.214559	0.0881479	0.12716	0.0670748	0.00644751	0.504787	0.992481	0.837195	0.236624	0.126261	0.212338	0.354896	NA	NA	NA	NA	18575.6	16794.7	10759.1	12546.7	15841.5	20050	15431.8	20216.1	18396.4	20181.3	15552.2	26591.1	14796	21961.9	12732.4	16124	12925	14589.5	11068	21214.3	18298.7	11996.4	11994.8	12339.3	14107.4	13680.8	15230.2
Q03734	Serpina3m	Serine protease inhibitor A3M	1.23676e-07	-0.897083	0.190408	0.78645	0.863055	0.862709	0.232571	0.533319	0.000135262	-0.686183	0.992481	0.948319	0.128319	0.251946	0.150183	0.0418189	-0.195162	0.137721	-0.154937	0.228777	9384657	13737120	11372923	10087195	8977246	9161771	12328692	12058971	9200027	10798544	9015229	10376275	12459295	12480307	11119418	12478881	10310308	10539251	9948052	9559550	11120312	10059273	10810119	11185812	12423042	11134421	12221919
A0A0R4J0I1,P07759	Serpina3k	MCG1051009,Serine protease inhibitor A3K	1.76077e-07	-0.961623	0.266302	0.78645	0.863055	0.933345	0.253084	0.694262	1.07609e-06	-0.739053	0.992481	0.774786	0.0690744	0.355878	0.131996	0.0173902	-0.0060565	0.948706	0.120382	0.301621	29622084	36565360	31585724	29354930	27934152	27051120	37340632	34612192	21928942	30463702	30962762	33130874	36262744	31871928	33956496	37595712	27279620	30504636	33992028	32589990	29949278	28913142	28282680	32134804	30099786	30450918	32375188
G3UWW2,P08226,G3UWN5,A0A1B0GX15,G3UZM8	Apoe	Apolipoprotein E,Apolipoprotein E,Apolipoprotein E (Fragment),Apolipoprotein E (Fragment),Apolipoprotein E (Fragment)	4.57323e-07	1.33895	0.9934	0.970323	0.921013	0.794299	0.715609	0.789643	6.69909e-09	1.52093	0.992481	0.993639	0.01817	0.0223461	0.0281292	0.0160143	0.613882	0.000169798	1.00247	1.13174e-07	979735	1.04635e+06	1.80191e+06	1.12751e+06	1.11563e+06	1.05921e+06	1.25325e+06	669900	869118	1.03153e+06	1.13786e+06	1050265	1.11319e+06	1.09817e+06	674684	1.11761e+06	1083802	1.02545e+06	1.02712e+06	1.19059e+06	949417	1.21091e+06	1.064e+06	981505	979185	1.02941e+06	1.00127e+06
O09164	Sod3	Extracellular superoxide dismutase [Cu-Zn]	1.84678e-06	0.986235	0.9934	0.951464	0.882292	0.925616	0.849858	0.828647	4.39907e-05	0.747465	0.992481	0.74562	0.857642	0.735564	0.890498	0.883947	0.049727	0.855171	0.08333	0.775227	91384.2	94238.9	72268.5	83095.4	64932.5	68274.7	69154.6	70832.2	69589.7	62905.1	51426	69132.1	78892.4	73152.4	82640.8	61514	73746.2	93046.5	70518.3	52044	59181.5	78043	70907.1	75505.5	85127.1	64746.6	101880
Q6PHS6,E9Q7T4,A0A1Y7VKV2,E9QNG6	Snx13	Sorting nexin-13	1.8721e-06	0.819024	0.916296	0.78645	0.329259	0.106304	0.210006	0.255644	0.126327	0.168993	0.992481	0.993639	0.578075	0.0821436	0.0128703	0.0418189	NA	NA	NA	NA	270845	304929	360760	177100	363122	276600	342603	187326	349539	315942	372331	356538	314711	315735	286297	208234	382154	316780	367154	363143	355037	341025	281395	297586	358642	383299	280638
P51885	Lum	Lumican	2.42095e-06	-0.514311	0.328549	0.570269	0.950258	0.923956	0.426953	0.251154	3.32974e-07	-0.583958	0.992481	0.993639	0.465987	0.469817	0.350277	0.117231	0.117485	0.552806	0.0937367	0.674576	1.19398e+06	1.00106e+06	1.0048e+06	1177051	1.04615e+06	970019	1181224	839967	1.25398e+06	967639	1.02971e+06	1.12337e+06	1.15409e+06	966610	916210	987940	861264	1.06315e+06	1.09509e+06	1.07964e+06	991398	886099	1.1919e+06	1.02353e+06	1.08164e+06	1.14303e+06	1.03045e+06
P07724	Alb	Serum albumin	5.24362e-06	-0.578394	0.87806	0.829346	0.682088	0.771849	0.684082	0.302961	0.00108611	-0.419672	0.997012	0.940853	0.645366	0.558636	0.613592	0.44293	0.139222	0.348523	0.290681	0.0135426	140378864	127629600	94687776	147346128	98810264	92257184	99133120	103996736	101388424	95363760	79586264	120728336	138794048	82067688	125398672	128502032	92529544	112256896	101728040	89097536	90417688	112757040	98147992	129698416	113566440	103881040	106505544
P01898	H2-Q10	H-2 class I histocompatibility antigen, Q10 alpha chain	6.63599e-06	0.692909	0.9934	0.907106	0.863055	0.898156	0.684082	0.634786	0.207885	0.363232	0.992481	0.993639	0.828852	0.79384	0.806226	0.747009	0.275603	0.0285886	0.307321	0.0100913	1.29793e+06	1.34285e+06	1.19345e+06	1.08537e+06	1.51908e+06	1.09465e+06	1.25894e+06	1184891	1.0811e+06	1.12577e+06	1.06474e+06	1.1609e+06	1.27019e+06	1.05458e+06	1.2112e+06	1.29357e+06	1.759e+06	1254363	1.16597e+06	1.15634e+06	1.28946e+06	1.4646e+06	1.01673e+06	1.1509e+06	1.15492e+06	1.18608e+06	1.53394e+06
P20918	Plg	Plasminogen	1.18532e-05	-0.373408	0.91171	0.950676	0.863055	0.862709	0.537509	0.345434	0.0544255	-0.0986358	0.992481	0.948639	0.334211	0.441205	0.495018	0.369077	-0.0914555	0.370506	-0.128962	0.129246	3.59208e+06	3.88957e+06	4.05135e+06	3.48099e+06	3.99026e+06	3.52802e+06	3838734	2396429	3.43413e+06	3.66483e+06	3.73551e+06	3770696	3.78436e+06	3.73091e+06	2827897	3.1501e+06	3.42666e+06	3.70989e+06	4.22928e+06	3.9458e+06	4.12939e+06	3784559	3690828	3760963	3.83618e+06	3813995	3.89652e+06
Q6YJU1,Q9QXC1,A0A338P7B8	Fetub	Fetuin-B,Fetuin-B,Fetuin-B (Fragment)	2.41919e-05	-0.605632	0.978341	0.980042	0.950258	0.898156	0.769605	0.92049	0.00112096	-0.292106	0.992481	0.837195	0.36789	0.370319	0.427357	0.409633	0.320756	0.0536457	0.261607	0.106609	1.73609e+06	1.62181e+06	1.19088e+06	1.60527e+06	1.18699e+06	1.43081e+06	1.45151e+06	1412210	1.41987e+06	1.54824e+06	1.43873e+06	1.45467e+06	1.69548e+06	1.45527e+06	1.74827e+06	1.63847e+06	1.36721e+06	1.6744e+06	1.26857e+06	1.21007e+06	1.34746e+06	1.41117e+06	1.32915e+06	1.72362e+06	1.5408e+06	1466603	1.59844e+06
Q61696;P17879;P16627;P17156;P20029,A0A0A6YXF5;Q504P4,P63017,D3Z5E2	Hspa1a;Hspa1b;Hspa1l;Hspa2;Hspa5,Hspa5;Hspa8,Hspa8,Hspa8	Heat shock 70 kDa protein 1A;Heat shock 70 kDa protein 1B;Heat shock 70 kDa protein 1-like;Heat shock-related 70 kDa protein 2;Endoplasmic reticulum chaperone BiP,Endoplasmic reticulum chaperone BiP;Heat shock cognate 71 kDa protein,Heat shock cognate 71 kDa protein,Heat shock cognate 71 kDa protein (Fragment)	3.52363e-05	1.07079	0.606809	0.78645	0.151211	0.141515	0.204985	0.227713	0.837515	-0.0696181	0.992481	0.948639	0.555631	0.747021	0.495018	0.728609	NA	NA	NA	NA	27506.7	22343.2	166823	23865.2	16392.3	23460.2	15704.5	16419.7	26656.3	22765.7	21742	34059.7	23065.5	46968	22110.4	27322.9	30229.8	20912	18789.3	36195.1	24657.5	20728.8	25076.1	21931.1	29108.8	26126.7	21743.6
Q3UTR7,P11859	Agt	Angiotensinogen	4.45325e-05	-0.379519	0.87806	0.951464	0.863055	0.940493	0.775658	0.931861	0.00934466	-0.187893	0.992481	0.940853	0.998869	0.714717	0.867823	0.859991	0.210124	0.348523	0.102286	0.686779	1.59569e+06	1.56218e+06	1.26728e+06	1471461	1.1889e+06	1.26691e+06	1.26795e+06	1.52901e+06	1.20339e+06	1.29575e+06	1.2722e+06	1.62701e+06	1.53372e+06	1.25755e+06	1.54094e+06	1.50706e+06	1.42991e+06	1.32162e+06	1.285e+06	1.52482e+06	1.30862e+06	1.22781e+06	1.37309e+06	1.52301e+06	1.49355e+06	1.6027e+06	1.41534e+06
G3X9D6	Apon	Apolipoprotein N	4.47062e-05	0.976496	0.87806	0.950676	0.988981	0.898156	0.715609	0.694262	0.00352853	0.902148	0.992481	0.948639	0.806037	0.620681	0.665844	0.780102	-0.0891332	0.811207	-0.270105	0.395875	2.68971e+06	3.13565e+06	2221912	1.71987e+06	2.81277e+06	2.24492e+06	2.54117e+06	2.7681e+06	1.37687e+06	3250149	2.34319e+06	3.18325e+06	2.64928e+06	2.09608e+06	2.64666e+06	2.14523e+06	3.67534e+06	1.87003e+06	2.21049e+06	1.79005e+06	3.39922e+06	1.95215e+06	1.9121e+06	1.6916e+06	2.65813e+06	3317150	3.55268e+06
H3BL60,P01027,P01027-2,H3BKW9	C3	Complement C3 (Fragment),Complement C3,Isoform Short of Complement C3,Complement C3 (Fragment)	4.77538e-05	-0.533999	0.697863	0.907106	0.704867	0.898156	0.85365	0.746236	0.865315	0.136167	0.992481	0.993812	0.526307	0.6303	0.588148	0.524373	0.134508	0.552508	-0.0433865	0.883022	9182317	8882826	13038239	11591622	10775630	1.28887e+07	11909728	7398474	11863653	10792583	10468221	8550100	10815192	9493076	9960976	7.41924e+06	12031530	13054024	10009711	10539642	12963965	9493077	9138185	11759361	9827181	12100731	9962580
Q8BKE0,P49722	Psma2	Proteasome endopeptidase complex (Fragment),Proteasome subunit alpha type-2	0.000106245	1.74177	0.9934	0.78645	0.451719	0.0881479	0.14947	0.220627	0.635225	1.98424	0.992481	0.737127	0.801683	0.419063	NA	NA	NA	NA	NA	NA	NA	14978.7	NA	139945	10121.8	11156.8	12001.3	NA	1	14055.3	19437.4	20529.6	13438.8	NA	NA	NA	NA	343366	11120.6	12742.1	NA	NA	10562.1	NA	NA	1	NA
Q00897	Serpina1d	Alpha-1-antitrypsin 1-4	0.000110201	-0.573809	0.87341	0.972496	0.863055	0.696128	0.254873	0.136819	0.0149086	-0.251017	0.992481	0.81639	0.0300413	0.0821436	0.135081	0.0732266	-0.173147	0.372872	-0.339801	0.0283723	7.63383e+06	8.3225e+06	7879141	8430918	7.84022e+06	6.65976e+06	8.2577e+06	3.21109e+06	6286066	6879668	7259779	7.66918e+06	8602943	8.14964e+06	8801396	8.00243e+06	4637434	8034556	7931203	6425922	7302827	8454940	7323956	8.28722e+06	8752318	7.8494e+06	9035185
O89020,O89020-2,O89020-3	Afm	Afamin,Isoform 2 of Afamin,Isoform 3 of Afamin	0.000110201	-0.634255	0.9934	0.826615	0.863055	0.794299	0.770741	0.255644	0.00407162	-0.258849	0.992481	0.763471	0.676507	0.278355	0.513896	0.920668	0.230719	0.192544	0.113615	0.560616	1.10633e+06	1.2761e+06	950810	1.25218e+06	927625	798800	993997	679119	1.00754e+06	820462	917070	756866	1.02455e+06	934130	998780	785989	1.15635e+06	1.08355e+06	1.08457e+06	786950	939205	1114941	1.058e+06	1.17546e+06	1.13745e+06	1.03445e+06	954319
A0A140LIY8,P34928	Apoc1	Apolipoprotein C-I	0.000123837	0.706154	0.9934	0.846185	0.392103	0.898156	0.960665	0.251154	3.34321e-08	0.82571	0.992481	0.758111	0.569148	0.620681	0.20565	0.207837	NA	NA	NA	NA	4.74932e+06	4672280	4403853	4404972	4.99041e+06	3.3574e+06	4.62531e+06	2.61623e+06	2.60534e+06	3.97056e+06	3870739	3.21201e+06	4347118	4.19003e+06	2.9922e+06	3278970	4813429	4569739	4179318	3539419	3566596	5435957	3516851	3863853	4379733	3.81296e+06	5449335
A6PWS5,P13020,P13020-2,A0A0J9YUJ8,A0A0J9YUQ8	Gsn	Gelsolin (Fragment),Gelsolin,Isoform 2 of Gelsolin,Gelsolin (Fragment),Gelsolin (Fragment)	0.000123837	-0.308843	0.87806	0.829346	0.863055	0.794299	0.824937	0.241379	0.00812063	-0.19643	0.992481	0.879559	0.493209	0.44133	0.676019	0.542917	-0.104462	0.321228	-0.0284497	0.831496	1.41139e+06	1359040	1.32046e+06	1.33229e+06	1.18119e+06	1.26545e+06	1.2391e+06	1235748	1.50652e+06	1.02658e+06	1.22381e+06	1.15248e+06	1.47185e+06	1.11935e+06	1.39969e+06	1.19486e+06	1258740	1.21341e+06	1.36085e+06	1.13324e+06	1.21961e+06	1.36372e+06	1.44655e+06	1380806	1.4578e+06	1.18862e+06	1.16285e+06
Q91WP0,Q91WP0-2	Masp2	Mannan-binding lectin serine protease 2,Isoform 2 of Mannan-binding lectin serine protease 2	0.000123837	0.346108	0.9934	0.757456	0.981011	0.898156	0.799325	0.981324	8.23788e-09	0.490502	0.992481	0.948639	0.0690744	0.0409721	0.0128703	0.0043409	0.233949	0.206289	0.344703	0.0298528	197136	181746	159881	187918	171076	158763	179670	201941	159470	160780	166280	161245	192487	184167	241064	203724	197779	182219	169635	136241	163194	196607	164331	180129	176763	169091	205675
Q8VCU2,O70362	Gpld1	Glycosylphosphatidylinositol specific phospholipase D1,Phosphatidylinositol-glycan-specific phospholipase D	0.000135238	0.422447	0.978341	0.907106	0.863055	0.965579	0.769605	0.578552	6.68586e-05	0.793133	0.992481	0.940853	0.36789	0.170902	0.249527	0.351783	0.111366	0.348523	0.142336	0.152976	1400033	993474	1.02898e+06	1188734	1.05372e+06	807466	1.00366e+06	1.13818e+06	767276	917952	956699	949628	1.14808e+06	991014	1528769	1.15042e+06	1.27731e+06	1058165	1.0891e+06	856286	870346	1.22468e+06	791662	973014	1.00377e+06	1000617	1.01261e+06
A0A0G2JDI8,Q64726	Azgp1	Zinc-alpha-2-glycoprotein	0.00017606	0.345395	0.680095	0.907106	0.451719	0.951265	0.71404	0.595937	0.139865	0.315451	0.992481	0.940853	0.677406	0.419063	0.596407	0.509781	0.236727	0.0347818	0.282768	0.00805034	1.21207e+06	1.197e+06	1.11095e+06	1.24717e+06	1.03323e+06	988417	1.1624e+06	985518	926315	1.14796e+06	1.11232e+06	1.16669e+06	1223156	1095495	1.16402e+06	1.32094e+06	1.40227e+06	1.22528e+06	1169183	1.08495e+06	1.0998e+06	1.02174e+06	1.12333e+06	1.23866e+06	1.14076e+06	1.1913e+06	1111936
D3YXF5	C7	Complement component 7	0.000188093	-0.913621	0.87806	0.962334	0.882292	0.794299	0.148661	0.0912504	0.00054146	-0.490738	0.992481	0.894345	0.274719	0.281312	0.00822469	0.010578	0.11058	0.47297	0.127583	0.351257	1.60586e+06	1.34589e+06	1.60931e+06	1.30093e+06	894568	1.04683e+06	1.48168e+06	1.06131e+06	1.0267e+06	967495	1.0938e+06	1.20519e+06	1.73821e+06	1137493	1.53361e+06	1.17109e+06	1.3141e+06	1.37929e+06	1.43236e+06	872774	1.29112e+06	1.1739e+06	1.11156e+06	1.38504e+06	1368645	963078	1.01303e+06
Q3U3V1,O88947,D3Z215,D3Z521,D3Z7R3	F10	Coagulation factor X,Coagulation factor X,Coagulation factor X,Coagulation factor X,Coagulation factor X (Fragment)	0.000195418	-0.400072	0.257696	0.829346	0.591776	0.623439	0.204985	0.925617	0.103907	-0.0961534	0.992481	0.892751	0.713602	0.219551	0.275604	0.608123	0.215777	0.203833	0.276589	0.0612178	534093	605222	610801	647694	579726	549926	618642	651540	518729	575678	627157	576691	629466	644891	676173	594455	644862	613298	593937	524501	556912	544572	527246	568082	635955	603694	663614
P55065,A2A5K4,A2A5K3,A2A5K2	Pltp	Phospholipid transfer protein,Phospholipid transfer protein (Fragment),Phospholipid transfer protein (Fragment),Phospholipid transfer protein	0.000274412	0.417812	0.336386	0.365188	0.794846	0.933345	0.296875	0.914425	3.32974e-07	0.699416	0.992481	0.993639	0.89192	0.714717	0.665844	0.96204	-0.0964548	0.598757	0.465377	0.00152323	248001	239817	241500	193725	220118	193653	203973	171065	228890	188127	167045	201428	216660	183002	244257	242383	238512	235275	186629	183177	186068	217501	199434	197881	185966	177322	194875
F7A3M3,E9Q414,E9Q1Y3,E9Q4G4	Apob	Apolipoprotein B-100 (Fragment),Apolipoprotein B-100,Apolipoprotein B-100 (Fragment),Apolipoprotein B-100 (Fragment)	0.000489061	0.630312	0.87341	0.962334	0.704867	0.300297	0.20864	0.220627	0.213268	0.309259	0.992481	0.993639	0.334211	0.244111	0.196595	0.179542	0.430216	0.710059	0.685487	0.487134	911998	1.08283e+06	995459	894685	721551	897493	1.05265e+06	1162128	989915	956111	951352	1.15278e+06	763395	993934	1.14084e+06	1148141	1.08371e+06	894263	713858	1086711	871826	1.01433e+06	1.04238e+06	940570	993760	1.10322e+06	927174
A0A0A6YX85,A0A0A6YX49,P32261,A0A0A6YXS8,A0A0A6YWH7,A0A0A6YX70	Serpinc1	Antithrombin-III (Fragment),Antithrombin-III,Antithrombin-III,Antithrombin-III,Antithrombin-III (Fragment),Antithrombin-III (Fragment)	0.000503283	-0.164171	0.9934	0.526122	0.875584	0.655522	0.94452	0.678668	0.0026361	-0.229896	0.992481	0.948319	0.375613	0.331768	0.384023	0.432831	-0.0861332	0.490931	0.0345528	0.818869	1.90892e+06	1.89586e+06	1.67403e+06	1890699	1.67837e+06	1610372	1.49239e+06	1.59662e+06	1.86838e+06	1.78338e+06	1.56236e+06	1805846	1.87093e+06	1.56247e+06	2.05139e+06	1.95629e+06	1.94533e+06	1.76336e+06	1606672	1.60444e+06	1.67977e+06	1.94968e+06	1.84348e+06	1.80152e+06	1.86015e+06	1.70645e+06	1.78553e+06
A0A0J9YUP3,A2AS37,A0A2I3BRQ1,A0A2I3BQE1	AI182371	Expressed sequence AI182371	0.000518221	-0.301652	0.9934	0.920618	0.950258	0.789526	0.654836	0.848902	0.655355	0.012341	0.992481	0.774786	0.676507	0.715879	0.92761	0.655575	-0.00962025	0.948706	-0.124034	0.410691	169460	169789	202549	189935	198379	199240	222455	220362	193605	217953	227514	216121	201302	207402	204730	223283	203504	188078	213863	228025	228398	191000	169619	169528	181646	233651	236236
P31532	Saa4	Serum amyloid A-4 protein	0.000604509	0.548956	0.997841	0.859163	0.916242	0.862709	0.848577	0.767926	4.53332e-08	1.04942	0.992481	0.74562	0.431256	0.126261	0.196595	0.524373	0.883929	4.32084e-06	0.438635	0.00776046	1.22029e+06	1.60883e+06	1.33621e+06	1.0226e+06	1.79778e+06	1.62445e+06	1.5343e+06	1.80588e+06	1148980	2.04862e+06	1479303	2099313	1.21681e+06	1.78254e+06	1.12729e+06	1.63066e+06	1.41965e+06	1232749	1.2057e+06	1.84963e+06	2.43794e+06	1144850	960529	1.08162e+06	1.20287e+06	1.85066e+06	1806849
Q3KQQ2,P04939	Mup3	MCG15829, isoform CRA_a,Major urinary protein 3	0.000940158	-0.780829	0.87806	0.950676	0.863055	0.794299	0.715609	0.302961	0.0124145	-0.796396	0.992481	0.940853	0.128319	0.306642	0.150756	0.159109	0.017389	0.948706	-0.39262	0.14755	725952	677642	652057	760806	649626	465543	644839	613750	291835	682253	803332	673590	762436	602927	642512	635570	720259	688407	752968	771188	776679	589474	709389	759533	802258	738520	644932
Q5I2A0,F2Z405,E9Q499	Serpina3g	Serine protease inhibitor A3G,Serine protease inhibitor A3G,Serine protease inhibitor A3G (Fragment)	0.00124832	-0.947903	0.9934	0.78645	0.963375	0.623439	0.769605	0.848902	0.0203829	-0.694545	0.992481	0.74562	0.493209	0.620681	0.154877	0.351783	NA	NA	NA	NA	520337	782120	622855	277940	520648	601547	415956	476900	544414	677140	733146	567085	655140	762516	419133	604043	593321	559391	533235	723358	747740	519112	576096	665973	297449	570173	648494
P07309	Ttr	Transthyretin	0.00164178	-0.462905	0.87806	0.78645	0.863055	0.560216	0.260059	0.0189029	0.0178467	-0.155045	0.992481	0.696678	0.333775	0.303302	0.643214	0.647935	0.016753	0.934738	0.175821	0.356163	16987460	16241732	13685957	15315602	15335637	1.14788e+07	16076352	9229384	10856854	12169669	13755788	12886306	16343370	10972919	12926140	12817593	13830244	15625858	15702141	13722222	12396024	16100212	15384151	15638682	14433411	11630827	14931519
O70165	Fcn1	Ficolin-1	0.0017175	-0.431705	0.87806	0.78645	0.451719	0.623439	0.742483	0.320755	0.00934466	-0.287411	0.992481	0.98031	0.318817	0.170902	0.150183	0.0934298	-0.150131	0.437522	-0.156552	0.356163	213056	187066	188396	213909	212147	134234	169816	266636	177994	159992	185480	214429	179872	204264	197611	189630	163445	174812	208381	152703	151299	151851	183096	179909	222079	180218	218438
P41317	Mbl2	Mannose-binding protein C	0.00176335	0.30432	0.87806	0.829346	0.863055	0.970214	0.715609	0.890923	0.0125103	0.332512	0.992481	0.774786	0.0690744	0.331768	0.112859	0.0290428	0.15943	0.512805	0.436744	0.021864	787518	672639	854832	783186	967231	795280	738401	685883	873318	574511	645341	589468	677978	673199	764042	597932	802077	884362	703130	707170	684181	858263	770680	869778	773544	737052	702662
Q80YC5,E9Q698	F12	Coagulation factor XII	0.00177479	0.124886	0.87341	0.907106	0.781149	0.970214	0.799325	0.748573	0.213268	0.151068	0.992481	0.940853	0.196616	0.157306	0.233226	0.13458	-0.0468097	0.764652	0.0293072	0.881291	667475	703981	671321	612823	641103	586720	648254	680778	548590	594260	681630	588799	646777	675623	747019	735922	685378	633170	669632	572988	635858	683569	649127	607700	626028	610237	585880
F6VQX8,B8JJN0	Gm20547	Predicted gene 20547 (Fragment),Predicted gene 20547	0.00284923	0.346604	0.998829	0.907106	0.451719	0.11161	0.146542	0.251154	0.922542	0.110651	0.992481	0.948319	0.646763	0.441205	0.562881	0.474637	0.085948	0.378317	0.138565	0.0821626	1.47001e+06	1.74532e+06	1.59814e+06	1.56997e+06	1.66174e+06	1.69624e+06	1.6731e+06	1.73458e+06	1.59579e+06	1.58608e+06	1.72417e+06	1.77642e+06	1.53687e+06	1.68693e+06	1749004	1.67832e+06	1.61928e+06	1.61954e+06	1.73954e+06	1.98603e+06	1.82487e+06	1591562	1.50373e+06	1.7129e+06	1.7014e+06	1.80448e+06	1.5663e+06
A0A075B5L6,A0A0G2JEY5	Igkv4-81	Immunoglobulin kappa variable 4-81,Immunoglobulin kappa variable 4-81 (Fragment)	0.00347594	1.05016	0.9934	0.570269	0.329259	0.106304	0.375836	0.220627	0.838567	-0.734495	0.992481	0.993639	0.324625	0.553995	0.526582	0.230756	NA	NA	NA	NA	629372	NA	NA	16166.8	251420	499722	NA	67771.7	217418	201812	451043	489505	NA	477187	NA	42213.6	NA	100471	128699	474833	NA	212731	785673	NA	151685	63070.3	NA
Q9QWK4	Cd5l	CD5 antigen-like	0.00456022	0.534387	0.9934	0.962334	0.901067	0.953717	0.845642	0.753766	0.945542	-0.548644	0.992481	0.940853	0.431256	0.558913	0.63508	0.203857	-0.187412	0.764652	0.212998	0.73658	457567	440238	410767	151357	420514	298940	150642	146745	513944	321570	400691	335320	167945	441657	111839	265787	149974	101171	243932	335556	574380	423883	426340	203108	421858	152712	286571
G3XA72,Q64317,G3UX87,G3V009	Dlx1	Homeobox protein DLX-1 (Fragment),Homeobox protein DLX-1,Homeobox protein DLX-1 (Fragment),Homeobox protein DLX-1	0.00500344	-0.726183	0.946722	0.732218	0.882292	0.588909	0.845642	0.965664	NA	-0.216504	NA	NA	NA	NA	NA	NA	NA	NA	NA	NA	NA	295315	NA	NA	424138	369850	NA	NA	NA	367644	NA	NA	NA	NA	NA	NA	NA	NA	NA	307045	NA	NA	NA	NA	NA	347879	NA
Q61646	Hp	Haptoglobin	0.00509066	1.95798	0.940582	0.826615	0.863055	0.588909	0.225567	0.0912504	0.0226355	2.23817	0.992481	0.774786	0.421372	0.144874	0.135081	0.438486	3.35699	0.000579879	0.106842	0.934558	123027	2170572	1.54452e+06	370067	6.07498e+06	8140919	1.58656e+06	2.69714e+06	2.77688e+06	8688646	3013422	7135544	315262	3.55686e+06	121429	2968365	3.35115e+06	159569	1.86193e+06	8773556	7.52749e+06	389979	1.05713e+06	387691	1.03138e+06	4.53417e+06	2.16847e+06
Q8CFZ6,P43025	Clec3b	C-type lectin domain family 3, member b,Tetranectin	0.00509066	-0.456389	0.91171	0.907106	0.916242	0.951265	0.618659	0.890923	0.00422727	-0.671535	0.992481	0.577892	0.689788	0.231638	0.676019	0.354896	NA	NA	NA	NA	187645	159977	167623	214811	133284	182482	144371	152484	260252	163873	164174	104705	208554	157435	109490	183248	156453	93305.1	NA	139827	89285.4	169820	218874	215535	189920	180257	132203
E9PWU4,Q60994	Adipoq	Adiponectin (Fragment),Adiponectin	0.00532191	-0.510688	0.9934	0.78645	0.682088	0.158428	0.210006	0.302961	0.780297	0.122417	0.992481	0.940853	0.645366	0.797522	0.987437	0.636489	-0.202887	0.456393	-0.0643965	0.851097	640724	810326	713246	695613	520511	527370	656671	610086	446386	334855	539884	408651	592190	394646	725025	526134	612914	648182	507226	475388	452477	646266	545243	656653	678917	435557	544490
Q00724,H7BWY6	Rbp4	Retinol-binding protein 4	0.00590614	0.653245	0.9934	0.829346	0.893855	0.794299	0.267706	0.824674	0.0158678	0.34637	0.992481	0.577892	0.822574	0.94809	0.27531	0.111442	0.221508	0.519276	0.333779	0.276198	1.32595e+06	1649803	1.46014e+06	1.34516e+06	1.59759e+06	953916	1483627	1.06323e+06	965007	1.2719e+06	1.37082e+06	1.16132e+06	1.47467e+06	1.28019e+06	1.03135e+06	1.3107e+06	1.52754e+06	1.58353e+06	1604371	1.21794e+06	1.25394e+06	1.65214e+06	1.87437e+06	1.65694e+06	1.767e+06	1415135	1.75484e+06
Q8VCS0,Q8VCS0-2,Q8VCS0-3	Pglyrp2	N-acetylmuramoyl-L-alanine amidase,Isoform 2 of N-acetylmuramoyl-L-alanine amidase,Isoform 3 of N-acetylmuramoyl-L-alanine amidase	0.00678635	0.400431	0.91171	0.907106	0.863055	0.99919	0.824937	0.686184	0.0764981	0.163777	0.992481	0.993639	0.390611	0.308882	0.181935	0.369077	-0.379038	0.00288222	-0.448178	0.000482135	402501	416137	442406	345737	536903	433970	436860	318989	538431	411471	415092	382159	335267	418661	354332	424402	464434	414909	429912	418999	494276	453278	424471	390154	386372	423592	434115
P09813	Apoa2	Apolipoprotein A-II	0.00693729	0.486243	0.9934	0.907106	0.863055	0.965964	0.794716	0.595937	0.00382195	0.709596	0.992481	0.894345	0.493209	0.830687	0.543838	0.26126	0.453325	0.0245234	0.382649	0.0499017	21233464	20554160	17360776	16142350	18584826	1.15588e+07	18884482	12773988	10578873	12342659	14625630	14136675	16323427	12767568	17132894	15131059	17302598	18217934	16734677	13101512	13856633	23918606	15036033	17084470	17975836	14717448	17800816
Q6S9I2,Q6S9I3,Q6S9I0,A0A338P733,A0A338P699,A0A338P7D0,E0CYI5	Kng2	HMW-kininogen-II variant,HMW kininogen-II,Kininogen 2,Kininogen 2,Kininogen 2 (Fragment),Kininogen 2 (Fragment),Kininogen 2	0.0107521	-0.314758	0.91171	0.826615	0.950258	0.951265	0.232571	0.746236	0.0152004	-0.245033	0.992481	0.870822	0.421372	0.342012	0.539889	0.476304	-0.0844778	0.710059	0.175146	0.356163	1587690	1.89988e+06	1.10869e+06	1709072	1.3836e+06	1.52877e+06	1502029	1.3039e+06	1.47562e+06	1.72286e+06	1.44458e+06	1.36979e+06	1.59e+06	1.70423e+06	1.41658e+06	1.16353e+06	1.73065e+06	1.7778e+06	1.56949e+06	1.31241e+06	1.39469e+06	1.74721e+06	1750503	1.68468e+06	1.53076e+06	1.79996e+06	1776080
P14847	Crp	C-reactive protein	0.0107521	0.579835	0.87341	0.962334	0.863055	0.898156	0.298663	0.954995	0.036037	0.472923	0.992481	0.948319	0.665996	0.558636	0.63508	0.774487	-0.170209	0.348523	0.073862	0.715467	343905	385535	294565	436542	429342	346091	397952	349043	250389	355814	367935	374533	397895	349988	380614	300136	372376	432073	315770	295032	381254	330222	327746	443234	320595	416366	425786
E9Q8B6,E9Q8B5,E9PUM5	Gm4788	Predicted gene 4788	0.0107521	-0.763367	0.978341	0.78645	0.863055	0.372468	0.41618	0.689105	0.207885	0.142813	0.992481	0.940853	0.828852	0.922491	0.92761	0.857747	0.105593	0.710059	-0.101223	0.733498	223631	280934	239257	207860	235779	215853	239079	186594	170780	177902	199708	211294	225126	170531	214798	206974	192511	186789	215857	218119	227192	219956	178028	275495	212436	222617	201212
Q61702,F8WJ05	Itih1	Inter-alpha-trypsin inhibitor heavy chain H1	0.0112733	0.214978	0.960748	0.826615	0.916242	0.965964	0.517825	0.981324	0.706989	0.107544	0.992481	0.948319	0.806037	0.834748	0.981217	0.916163	-0.056878	0.644412	-0.255456	0.00730843	899354	898833	918532	914694	574224	860373	802350	855460	1.03747e+06	822338	858837	848635	943101	919712	893340	815013	1.04294e+06	969337	888293	681990	680671	774461	918365	959034	917358	997394	817104
A2AKN9,P11589	Mup2	Major urinary protein 2	0.0116752	-1.35494	0.257696	0.570269	0.863055	0.955404	0.260059	0.499944	0.0516865	-1.5933	0.992481	0.81639	0.120506	0.593569	0.196595	0.0516945	NA	NA	NA	NA	724274	878491	976195	709567	1172298	810842	804039	964580	282854	1.19765e+06	1.23196e+06	1.47264e+06	907895	934740	608576	1.10281e+06	594469	792390	890318	1.6467e+06	1.54812e+06	528014	892025	859896	787403	1.21328e+06	1.14209e+06
Q08879,Q08879-2	Fbln1	Fibulin-1,Isoform C of Fibulin-1	0.0123521	-0.399913	0.91171	0.829346	0.882292	0.965579	0.595932	0.480664	7.66363e-05	-0.607515	0.992481	0.948319	0.0260805	0.0839045	0.0521617	0.0145473	-0.470024	0.00707202	-0.280643	0.101589	144705	192343	170710	148486	158607	150938	154029	145575	166264	165047	171610	163149	185788	228433	141237	179476	175515	153788	141220	133484	143672	150279	202995	165895	184000	197234	180669
A0A075B5Y4	Ighv1-81	Immunoglobulin heavy variable 1-81 (Fragment)	0.0130893	-0.554163	0.978341	0.846398	0.950258	0.794299	0.770741	0.694262	0.414752	-0.268652	0.992481	0.948639	0.645366	0.784926	0.596407	0.550396	-0.350567	0.644412	0.100428	0.922541	326296	626352	605204	272494	246908	451665	702828	632936	349030	265840	355025	528640	263689	618573	342475	608008	485372	597070	419514	704892	361090	362799	478837	380161	404059	286348	389877
B1ATQ7,Q9EQY0,Q9EQY0-2,B1ARJ5	Ern1	Serine/threonine-protein kinase/endoribonuclease IRE1,Serine/threonine-protein kinase/endoribonuclease IRE1,Isoform 2 of Serine/threonine-protein kinase/endoribonuclease IRE1,Serine/threonine-protein kinase/endoribonuclease IRE1	0.0132953	2.25539	0.946722	0.829346	0.863055	0.623439	0.306817	0.251154	0.0044008	1.70126	0.992481	0.680286	0.191379	0.144625	0.158816	0.173819	NA	NA	NA	NA	NA	77551.5	85792.1	18862.9	275038	407663	61089.5	295902	163455	488844	180886	415673	23812	210215	10186.7	277231	182992	NA	106230	405263	331670	11207.8	33247.3	16238.2	29629.3	191104	157629
G3XA78,G3UY13,Q61730,Q61730-2,Q61730-3,E9Q6I2	Il1rap	Interleukin-1 receptor accessory protein (Fragment),Interleukin-1 receptor accessory protein,Interleukin-1 receptor accessory protein,Isoform 2 of Interleukin-1 receptor accessory protein,Isoform 3 of Interleukin-1 receptor accessory protein,Interleukin-1 receptor accessory protein	0.014031	-0.373807	0.9934	0.826615	0.787938	0.68336	0.595932	0.136819	0.555881	-0.0608737	0.992481	0.948319	0.493209	0.558636	0.468628	0.778583	0.0774385	0.811207	0.158559	0.628766	969509	909462	875572	999180	747262	610267	810330	836961	594042	718105	755044	787451	1.05736e+06	783052	1.05027e+06	924733	892651	911056	858592	643973	696736	922346	812194	1.01849e+06	1.01037e+06	789083	820825
Q3U5N6,Q9D3F6,D3YZH6	Ms4a4c	Membrane-spanning 4-domains, subfamily A, member 4C,MCG12897,Membrane-spanning 4-domains, subfamily A, member 4C (Fragment)	0.0155091	-0.891107	0.9934	0.909836	0.863055	0.794299	0.636644	0.501857	0.346735	-0.29758	0.992481	0.993639	0.611335	0.781847	0.64583	0.664198	NA	NA	NA	NA	NA	NA	NA	NA	NA	NA	160219	NA	638930	748745	764312	NA	NA	228867	575186	NA	433146	NA	966152	NA	751400	920922	NA	NA	NA	511223	NA
P09470,P09470-2,F6QCP8	Ace	Angiotensin-converting enzyme,Isoform Testis-specific of Angiotensin-converting enzyme,Angiotensin-converting enzyme (Fragment)	0.0249853	-0.662394	0.91171	0.907106	0.863055	0.898156	0.755679	0.533319	0.199924	-0.122813	0.992481	0.940853	0.806037	0.784926	0.981217	0.651461	-0.086305	0.747296	0.222787	0.300367	102524	116733	115909	90227.1	101846	112736	123071	110558	106041	111098	109405	97588.4	103189	115897	84466.7	90099	128485	98070.2	104427	97078.4	111176	108016	107070	131334	106415	111611	111453
F6XKX9,Q61805,A2AC65	Lbp	Lipopolysaccharide-binding protein (Fragment),Lipopolysaccharide-binding protein,Lipopolysaccharide-binding protein	0.0255452	0.883282	0.9934	0.829346	0.863055	0.655522	0.413999	0.344159	0.0437915	0.364842	0.992481	0.577892	0.645366	0.144625	0.573759	0.422372	0.261207	0.501587	0.620891	0.0377265	NA	NA	NA	NA	29554.7	48486.1	NA	NA	NA	53403.8	49984.5	87845.8	NA	75834.5	44040.1	NA	46726.4	NA	36294.5	65969.5	55336.5	21752.7	41098.6	NA	37954.7	54074.7	52219.8
D3Z5G7	Ces1b	Carboxylic ester hydrolase	0.0293847	-0.339184	0.87806	0.78645	0.511773	0.794299	0.94452	0.333656	0.752881	0.0221851	0.992481	0.940853	0.556612	0.843629	0.982024	0.466739	0.939011	6.18297e-06	0.823245	2.71692e-05	1.03648e+06	934207	866424	919423	867045	791973	814199	1.00443e+06	891806	568208	681359	679202	858970	718319	1.13417e+06	863107	1.04934e+06	865446	801077	652067	633447	890000	899486	861481	961505	730206	799521
Q9DBD0	Ica	Inhibitor of carbonic anhydrase	0.0301759	-0.138018	0.9934	0.570269	0.863055	0.496922	0.755679	0.420726	0.436893	-0.00445988	0.992481	0.961441	0.556612	0.462074	0.534913	0.645387	0.0716905	0.622458	-0.0225245	0.908268	2.01445e+06	2.16706e+06	2.1473e+06	1.97561e+06	1.88123e+06	1.72144e+06	1.96284e+06	2.0984e+06	1.79884e+06	1.93048e+06	1.92198e+06	1.91223e+06	2.21023e+06	2.01957e+06	2.01072e+06	2008671	2.18085e+06	2.22114e+06	1.96052e+06	1.69724e+06	1.89869e+06	1.89265e+06	2.06811e+06	2.22855e+06	2.29259e+06	2.05247e+06	2.11316e+06
Q91Y97	Aldob	Fructose-bisphosphate aldolase B	0.0302455	3.45352	0.9934	0.962334	0.863055	0.794299	0.206653	0.344159	0.0139511	2.83971	0.992481	0.993639	0.82229	0.281312	0.312412	0.77114	-0.598628	0.644412	-0.673076	0.623607	3008.21	9517.86	NA	15244.4	2534.08	1952.71	34378.9	2215.03	NA	7815.21	24220.9	19022.6	18362.4	36245.1	3802.78	5633.82	14492.8	1905.17	11512.4	31291.4	5002.6	14181.8	16492.1	2393.83	3025.04	2430.23	7397.52
D3Z6T6,F6QYZ5,Q9ET66,Q9ET66-2,E9QNE5	Pi16	Peptidase inhibitor 16,Peptidase inhibitor 16 (Fragment),Peptidase inhibitor 16,Isoform 2 of Peptidase inhibitor 16,Peptidase inhibitor 16	0.030964	-0.544482	0.87806	0.920618	0.951394	0.965964	0.815483	0.616164	0.171463	-0.128758	0.992481	0.940853	0.360022	0.342012	0.355156	0.179542	-0.0608908	0.747296	-0.0958647	0.578314	164737	112849	135566	151978	158147	160932	174872	80071.7	197468	154521	145230	125041	184059	178292	76725.6	116090	137570	169402	162207	140184	129171	151359	186010	167636	117103	148993	170073
P29699,A0A338P6Y6,A0A338P7H5,A0A338P703,A0A338P692,A0A338P7G1	Ahsg	Alpha-2-HS-glycoprotein,Alpha-2-HS-glycoprotein,Alpha-2-HS-glycoprotein,Alpha-2-HS-glycoprotein,Alpha-2-HS-glycoprotein (Fragment),Alpha-2-HS-glycoprotein	0.0328519	-0.147666	0.190408	0.14125	0.214559	0.623439	0.769605	0.616164	0.0489783	-0.201729	0.992481	0.940853	0.460275	0.797522	0.591542	0.409633	-0.0813202	0.764652	-0.299887	0.143145	4284065	3.80563e+06	3827279	3.59494e+06	3.02153e+06	3.6265e+06	3.39867e+06	3.93138e+06	3943961	3.65201e+06	3.99005e+06	4.05092e+06	4.19289e+06	3.79057e+06	4.73994e+06	3.82258e+06	3.39849e+06	3.72525e+06	3.56402e+06	3927434	3.8579e+06	3847032	4.19053e+06	4.00633e+06	3.69254e+06	4.15934e+06	3.8686e+06
A0A0R4J032,P06683,H3BL17,H3BKN4	C9	Complement component 9,Complement component C9,Complement component C9 (Fragment),Complement component C9 (Fragment)	0.039233	0.268068	0.978341	0.962334	0.863055	0.99919	0.960665	0.533319	0.406645	0.0190284	0.992481	0.894345	0.490413	0.987785	0.675908	0.185063	-0.392195	0.00801285	-0.736976	5.86825e-06	1.18298e+06	1.43685e+06	1.75456e+06	1.08132e+06	1.77102e+06	1.7983e+06	1.70452e+06	1.63718e+06	1240375	1867724	1.60918e+06	1855725	1.36682e+06	1.673e+06	1.19469e+06	1.6945e+06	1.31663e+06	1.39989e+06	1.597e+06	1.81468e+06	2034612	1.23136e+06	1272148	1.19539e+06	1.27718e+06	1.6607e+06	1.53225e+06
P23953,A0A1D5RM42	Ces1c	Carboxylesterase 1C,Carboxylic ester hydrolase (Fragment)	0.055437	-0.224384	0.9934	0.995279	0.863055	0.933345	0.769605	0.616164	0.250393	-0.0255772	0.992481	0.903845	0.710647	0.419063	0.614587	0.938846	0.173235	0.320511	0.0986207	0.578314	8.2926e+06	8.34599e+06	7856205	8505995	7870473	7.51848e+06	7.89052e+06	8803435	9694130	6.97985e+06	7.92761e+06	6.6075e+06	8943459	8186650	9604611	8629936	8599928	9227822	8.34809e+06	6.20471e+06	7503395	8656546	9067953	9394153	9078450	7.53502e+06	8166478
A2CEK7,B8JI96	Mup14	Major urinary protein 12,Major urinary protein 14 (Fragment)	0.055437	-1.56789	0.602999	0.570269	0.986169	0.965579	0.274627	0.302961	0.299803	-0.977156	0.992481	0.680286	0.191379	0.834748	0.612141	0.168298	0.921588	0.000411087	0.822177	0.000961286	474788	526893	593641	399914	822758	493927	510007	425040	62308.2	33848.1	763762	974653	646572	743170	198778	672544	332772	510951	642863	1.33133e+06	1.12183e+06	224261	465857	414346	385507	693234	703724
H7BX99,P19221	F2	Prothrombin	0.0557316	0.177924	0.87806	0.907106	0.863055	0.965579	0.738371	0.890923	0.000974899	0.250423	0.992481	0.948319	0.638106	0.595752	0.414697	0.276617	0.164272	0.206289	0.0137235	0.934558	1.69572e+06	1.85086e+06	1.89036e+06	1.67327e+06	1.62578e+06	1.62019e+06	1.8131e+06	1389640	1.80356e+06	1770252	1.71129e+06	1.65114e+06	1.90628e+06	1.94954e+06	1.56506e+06	1.63954e+06	1.98592e+06	1.82721e+06	1.68589e+06	1.52372e+06	1.71418e+06	1.83949e+06	1.67177e+06	1.8004e+06	1780854	1.78826e+06	1.85872e+06
H3BLB8,P52430,H3BK03	Pon1	Paraoxonase 1, isoform CRA_c,Serum paraoxonase/arylesterase 1,Serum paraoxonase/arylesterase 1 (Fragment)	0.0594379	0.260848	0.978341	0.78645	0.151211	0.933345	0.849858	0.0912504	0.00350668	0.729214	0.992481	0.948319	0.61919	0.969527	0.864968	0.369077	0.180733	0.348523	0.020994	0.934558	2.8282e+06	2.99188e+06	2.4005e+06	2.62098e+06	2.22216e+06	1.84347e+06	1.94387e+06	2287065	1.97107e+06	1.4137e+06	1.86067e+06	1.98347e+06	2.64729e+06	2.17722e+06	3.16373e+06	2.04318e+06	2572023	2899363	2.06078e+06	1.83347e+06	2.26969e+06	2.80534e+06	2.45487e+06	3143277	2564344	1.82125e+06	2086462
A0A0B4J1M0,A0A0G2JGS9	Ighv1-77	Immunoglobulin heavy variable 1-77,Immunoglobulin heavy variable 1-77 (Fragment)	0.0644284	-1.04104	0.328549	0.78645	0.522814	0.663835	0.445247	0.634786	0.695438	-0.276457	0.992481	0.948319	0.487696	0.6303	0.378154	0.334676	NA	NA	NA	NA	19326.2	NA	NA	9645.66	NA	5154.14	NA	NA	8330.4	NA	26012.8	NA	5363.39	82425.3	19296.1	9736.33	15037.1	NA	2194.03	NA	2926.13	13390	8992.21	7344.08	13918.8	NA	59017.9
Q8K4L6	Mepe	Matrix extracellular phosphoglycoprotein	0.0662442	-0.788084	0.9934	0.950676	0.794846	0.951265	0.769605	0.377476	0.741622	0.0720893	0.992481	0.993639	0.82229	0.972844	0.987437	0.676789	NA	NA	NA	NA	661095	336313	NA	431280	405965	348255	NA	251894	332021	284692	593298	306363	353615	335178	340243	288776	NA	380735	510577	303913	495305	455217	393640	497922	460016	283736	311035
A0A075B5W2,A0A0A6YXC3	Ighv1-52	Immunoglobulin heavy variable 1-52,Immunoglobulin heavy variable 1-52 (Fragment)	0.0664236	0.661344	0.9934	0.935134	0.863055	0.623439	0.559977	0.613326	0.800383	0.0431532	0.992481	0.577892	0.962598	0.377272	0.880886	0.441657	NA	NA	NA	NA	38643.1	56001.7	NA	NA	60977.9	52517.2	NA	55458.5	70976.9	124580	13515.8	NA	NA	4077.27	NA	NA	NA	9660.95	35657.3	39260.6	NA	42627.2	51046.3	NA	88316	33434	45414.4
Q8BH61	F13a1	Coagulation factor XIII A chain	0.0692918	-0.265781	0.91171	0.829346	0.863055	0.52726	0.195607	0.616164	0.392866	0.41611	0.992481	0.948639	0.828852	0.922491	0.843994	0.78298	0.018573	0.948706	0.091048	0.851097	97988.5	63471.4	161190	126358	171803	88712.1	66489.7	141838	152706	119826	130022	90794.8	175175	144032	132318	157287	145662	128610	165571	99880.2	51510.6	80185.4	96867.1	99352	92576.9	86596.4	157876
Q3UEG7,G3X977,E0CX69,Q61703	Itih2	Inter-alpha-trypsin inhibitor heavy chain H2 (Fragment),Inter-alpha trypsin inhibitor, heavy chain 2,Inter-alpha-trypsin inhibitor heavy chain H2 (Fragment),Inter-alpha-trypsin inhibitor heavy chain H2	0.0718677	0.244956	0.9934	0.962334	0.950326	0.898156	0.769605	0.828647	0.680582	0.0420219	0.997012	0.940853	0.934807	0.778134	0.92761	0.925099	-0.0881207	0.501587	-0.127946	0.264236	1.07374e+06	868744	796551	955277	648981	931543	805050	783107	1.10447e+06	780108	796200	788919	914960	778426	990469	902916	835913	845657	889503	765825	752253	867379	863485	926128	851980	829930	828948
P21614,A0A0G2JGM6	Gc	Vitamin D-binding protein,Vitamin D-binding protein (Fragment)	0.0829847	0.149635	0.91171	0.914805	0.863055	0.965579	0.946275	0.767926	0.922542	0.156339	0.992481	0.981089	0.976196	0.774451	0.665844	0.765699	0.0526905	0.782429	0.104187	0.563062	6.95744e+06	7010293	6.50071e+06	6622085	6368493	5.76421e+06	6205616	6.34485e+06	5.70937e+06	6138801	6.05604e+06	6536762	7138023	6.0628e+06	6.56871e+06	7.24262e+06	6845920	6632837	6777282	6141775	6066607	6.43574e+06	7.18439e+06	7083907	7.00751e+06	6.2506e+06	6557297
E9PV24,E9PV24-2	Fga	Fibrinogen alpha chain,Isoform 2 of Fibrinogen alpha chain	0.0835245	-0.317044	0.697863	0.951464	0.878015	0.987939	0.946275	0.537744	0.0170912	-0.508974	0.992481	0.948319	0.184816	0.400946	0.181935	0.117231	-0.310156	0.00103087	-0.169809	0.0690535	4933861	3959455	8990214	9089540	11832859	10813534	6553779	11055023	10857493	10722907	10702302	10782720	9512692	10589715	9964239	11189433	8914587	8602810	10341414	11395743	5922726	6.94664e+06	9475163	7125939	7477215	10265499	10533840
A0A0A6YYE7	Igkv4-57	Immunoglobulin kappa variable 4-57 (Fragment)	0.0835245	-0.670472	0.91171	0.907106	0.863055	0.623439	0.210006	0.887201	0.510202	-0.499793	0.992481	0.823116	0.427356	0.441205	0.65632	0.173819	NA	NA	NA	NA	951746	321503	209731	129060	290079	513986	101783	546449	1077804	384426	364021	805782	140427	256346	126284	433294	149949	201679	453544	306279	180715	587855	825158	257853	489351	210130	390726
D3YZ25,Q61233,D3Z311,D3Z7D9,D3YVW8	Lcp1	Plastin-2 (Fragment),Plastin-2,Plastin-2 (Fragment),Plastin-2 (Fragment),Plastin-2 (Fragment)	0.0835245	0.400045	0.697863	0.907106	0.863055	0.923956	0.926299	0.649691	0.21222	-0.391825	0.992481	0.680286	0.328172	0.894961	0.394924	0.369077	NA	NA	NA	NA	24038	27932.3	28179.6	20373.6	14715.2	30133.5	19858.2	32165.2	25010.5	27736.1	27479	59117.3	21757.8	68730.1	26368.9	39314.4	25812.7	28299.5	19566.8	60568.9	40378.3	24077.4	27246	29205.1	29991	34422.8	37814.3
Q9R098,A0A0J9YUY6,A0A0J9YUU2	Hgfac	Hepatocyte growth factor activator,Hepatocyte growth factor activator (Fragment),Hepatocyte growth factor activator	0.0899202	-0.280721	0.934735	0.829346	0.508456	0.623439	0.595932	0.32019	0.00934466	0.249906	0.992481	0.940853	0.166063	0.231638	0.175397	0.0678801	-0.292189	0.283121	-0.648879	0.00421414	181118	185652	177044	209308	175800	152796	170742	228528	172554	168214	164795	180080	195968	179038	188843	201180	247024	189599	166261	127864	167480	178021	137052	161855	177591	189966	184012
Q8K182,A2A998,A2A997	C8a	Complement component C8 alpha chain	0.0930563	-0.409651	0.87806	0.826615	0.97968	0.99919	0.636644	0.589812	0.04681	-0.359785	0.992481	0.940853	0.492144	0.784926	0.539889	0.168298	-0.455459	0.0191094	-0.721645	0.000221844	6763210	4761087	4.49333e+06	5584317	7010839	6.35812e+06	6.53429e+06	4.61429e+06	5.06617e+06	6.25984e+06	5550560	5386972	6030571	4223781	6065471	5730246	3.24136e+06	6192005	7419038	6842241	6.21843e+06	4.38792e+06	5243247	4724914	3485026	4.7984e+06	5237205
A0A075B5M7,A0A0G2JDV4	Igkv5-39	Immunoglobulin kappa variable 5-39,Immunoglobulin kappa variable 5-39 (Fragment)	0.0930563	0.67999	0.91171	0.950676	0.882292	0.970214	0.974674	0.980853	0.945542	-0.17816	0.992481	0.774786	0.645366	0.553995	0.92761	0.78298	NA	NA	NA	NA	1.40384e+06	1.15414e+06	607548	339709	333135	625799	309906	639207	1.33612e+06	650279	590755	522550	394397	727406	280408	311170	330979	551435	1.47336e+06	804697	356558	947410	1.8219e+06	624573	785981	443576	387812
Q60963,E9Q4T5,E9Q6J0,E9Q330	Pla2g7	Platelet-activating factor acetylhydrolase,Platelet-activating factor acetylhydrolase (Fragment),Platelet-activating factor acetylhydrolase (Fragment),Platelet-activating factor acetylhydrolase (Fragment)	0.0930563	0.326513	0.978341	0.829346	0.863055	0.794299	0.824937	0.689105	0.00122087	0.430041	0.992481	0.940853	0.493209	0.506089	0.596407	0.807609	-0.12415	0.519276	0.230095	0.148977	79748.5	83763.2	55613	77364.5	48079	71126	56373	88321.6	59407.3	65983.3	58614.2	66541.2	60312.8	53669.5	79240.6	80378.7	66441.2	68414	51735.6	51270.1	82075.6	54941.9	58999.7	60740.7	60645	53060.4	64925.2
A0A2R8VHR3,P98064,P98064-2	Masp1	Mannan-binding lectin serine peptidase 1, isoform CRA_a,Mannan-binding lectin serine protease 1,Isoform 2 of Mannan-binding lectin serine protease 1	0.0993707	0.203612	0.91171	0.829346	0.916131	0.938885	0.939596	0.503993	0.999077	0.0174162	0.992481	0.993639	0.806037	0.41	0.258961	0.353854	0.105975	0.767892	0.13527	0.715467	174437	172723	159359	176565	174380	137589	161709	152160	134592	161483	146735	151013	166462	159155	160462	147315	153636	171991	154941	150471	155853	153767	156921	161941	167373	143638	172574
A0A2R8VHR3,P98064,P98064-2	Masp1	Mannan-binding lectin serine peptidase 1, isoform CRA_a,Mannan-binding lectin serine protease 1,Isoform 2 of Mannan-binding lectin serine protease 1	0.0993707	0.203612	0.91171	0.829346	0.916131	0.938885	0.939596	0.503993	0.999077	0.0174162	0.992481	0.993639	0.806037	0.41	0.258961	0.353854	-0.056981	0.855171	0.223857	0.390617	174437	172723	159359	176565	174380	137589	161709	152160	134592	161483	146735	151013	166462	159155	160462	147315	153636	171991	154941	150471	155853	153767	156921	161941	167373	143638	172574
Q8R121,Q8R121-2	Serpina10	Protein Z-dependent protease inhibitor,Isoform 2 of Protein Z-dependent protease inhibitor	0.0999152	0.224047	0.91171	0.907106	0.863055	0.794299	0.715609	0.220627	0.402941	0.190013	0.992481	0.63383	0.863769	0.406871	0.946899	0.429534	-0.0909603	0.552806	-0.0312503	0.883022	368988	372535	377354	298071	430059	450962	386807	453862	328524	503100	384695	453674	398318	482978	415646	443555	376642	372204	387270	563671	406047	340271	272218	340593	324581	362997	403230
P33587	Proc	Vitamin K-dependent protein C	0.110015	0.201058	0.91171	0.950676	0.682088	0.712735	0.267706	0.432193	0.000173464	0.332525	0.992481	0.577892	0.0648626	0.0409721	0.0521617	0.00732775	-0.071008	0.81043	-0.26374	0.27678	101975	110089	135545	109599	105000	120638	132641	127896	83985.4	129626	146461	121062	111466	110871	103093	110867	108564	112944	106485	162904	142860	79471.9	101960	104888	76577	115412	122389
A0A075B5L7	Igkv4-80	Immunoglobulin kappa variable 4-80 (Fragment)	0.11128	-0.563695	0.87341	0.907106	0.863055	0.939895	0.975735	0.616164	0.0982911	-1.05887	0.992481	0.81639	0.237979	0.362747	0.540138	0.354896	NA	NA	NA	NA	140999	68630	115378	148085	143475	119055	NA	89746.7	546112	102988	160284	115814	43671.2	NA	347232	204017	428096	226646	139382	60842.3	75428.2	257160	607872	237210	505639	94188.1	153381
A0A0R4J131,Q8CIF4	Btd	Biotinidase	0.113982	0.292537	0.978341	0.962334	0.916242	0.794299	0.595932	0.977701	0.00791869	0.19255	0.992481	0.993639	0.138559	0.170902	0.135081	0.0888726	0.0689903	0.747296	0.404567	0.00870728	68222.6	77543.1	61961.7	54939.7	55658.1	58523.8	NA	76454.9	60491.6	62545.3	54837	56906.9	67975	68195.8	76323.2	62376.1	53684.4	55863.8	58010.1	69860	61389.7	69725.1	47971.8	69234.1	69668.1	59035.4	60255.1
P26262,H9H9R5	Klkb1	Plasma kallikrein	0.121548	-0.285058	0.946722	0.907106	0.916242	0.815244	0.746032	0.578552	0.145436	-0.051806	0.992481	0.940853	0.290485	0.144625	0.20565	0.353606	0.102631	0.502858	0.0481258	0.791399	2032618	2.02482e+06	1.79892e+06	1.92016e+06	1.71583e+06	1550170	1.8622e+06	1.51143e+06	1.61622e+06	1.61305e+06	1815965	1.50887e+06	1.96908e+06	1.76289e+06	1.84101e+06	1.62185e+06	1.9105e+06	2.00271e+06	1.95645e+06	1.53461e+06	1.48776e+06	2.06742e+06	1.7108e+06	1.94664e+06	2.05731e+06	1.704e+06	1.90679e+06
A0A0A6YXN4,A0A075B5U4	Ighv1-18	Immunoglobulin heavy variable V1-18 (Fragment),Immunoglobulin heavy variable V1-18	0.123436	-0.241548	0.697863	0.526122	0.451719	0.196084	0.507541	0.505822	0.97058	-0.133369	0.992481	0.997924	0.801683	0.555483	0.540138	0.829688	NA	NA	NA	NA	118097	228978	230536	103331	242964	230612	191009	230709	277240	175716	303135	234098	174312	180803	NA	192262	NA	280233	177324	200588	204692	250533	265070	350214	173891	177571	225514
A6ZI44,D3YV98,A0A0U1RPN8,P05064,D3Z510,A0A0U1RPT5,A0A140LJ28,D3YWI1,A0A140LJJ6	Aldoa	Fructose-bisphosphate aldolase,Fructose-bisphosphate aldolase A (Fragment),Fructose-bisphosphate aldolase A (Fragment),Fructose-bisphosphate aldolase A,Fructose-bisphosphate aldolase A (Fragment),Fructose-bisphosphate aldolase A (Fragment),Fructose-bisphosphate aldolase A,Fructose-bisphosphate aldolase (Fragment),Fructose-bisphosphate aldolase A	0.129588	-1.15404	0.87806	0.920618	0.682088	0.939895	NA	NA	0.800383	0.230759	0.992481	0.940853	0.645366	0.593569	0.426409	0.744892	-0.20515	0.710059	-0.342935	0.472284	83282.6	92277.2	36152.1	NA	61669.2	64401.9	34301.7	48990.6	132913	47288.2	44256.2	98308.3	35385	62415.6	61945.7	63399.9	NA	40422.7	NA	90041.6	75022.4	NA	29483.5	42461.3	30180	55478.7	NA
A0A075B5R2	Ighv7-3	Immunoglobulin heavy variable 7-3 (Fragment)	0.134436	-0.900675	0.758225	0.603335	0.916242	0.623439	0.94452	0.616164	0.301882	-0.73937	0.992481	0.969686	0.61919	0.972844	0.947107	0.957933	NA	NA	NA	NA	28209.4	38401.9	22632.1	39150.2	25437.3	35052.6	23524.3	59582.1	31863.3	40869.4	25308.3	34189.6	63875.3	35915	81629.9	108424	29798.2	4108.17	39794.7	14253.8	29715.9	32919.5	48317.9	48295	82949.5	36828.4	46007.6
P70389,A0A0R4J0S2	Igfals	Insulin-like growth factor-binding protein complex acid labile subunit	0.144161	-0.166876	0.91171	0.951464	0.863055	0.965579	0.967403	0.914425	0.704276	-0.0799774	0.992481	0.940853	0.806037	0.814734	0.983875	0.978782	0.0895887	0.644412	-0.255807	0.0945852	461897	444198	450626	439635	446919	427032	482581	386743	274308	506906	402407	329677	410201	338316	431754	401893	376551	490550	429098	580314	498143	426427	291411	431179	347079	429338	496060
P49182	Serpind1	Heparin cofactor 2	0.144484	-0.0870181	0.946722	0.826615	0.863055	0.794299	0.845642	0.344159	0.0900218	-0.120342	0.992481	0.940853	0.490413	0.776425	0.53938	0.422372	0.197679	0.206289	0.084877	0.641737	1.06584e+06	1.09619e+06	961413	1.11167e+06	946160	908360	946588	1.07295e+06	916348	1.03057e+06	930062	1.13507e+06	1.07173e+06	1.10876e+06	1.13427e+06	1.15371e+06	1.17077e+06	1.09083e+06	970372	998080	952205	908598	935084	1.01178e+06	1054600	1158469	1.11686e+06
Q9CPN9	2210010C04Rik	RIKEN cDNA 2210010C04 gene	0.147585	-0.539926	0.87806	0.78645	0.834875	0.925616	0.799325	0.616164	0.268549	-0.140081	0.992608	0.993639	0.556612	0.567099	0.614587	0.550396	NA	NA	NA	NA	27267.3	31152.6	37463.2	33712	19644.9	45012.6	28311.4	41205.1	41352.8	29771.9	35414.7	37171.4	32613	35004	NA	25726.6	33218.5	35035.1	NA	NA	50975.6	32646.9	29467.1	37084.9	35856.2	30659	23134.5
A0A075B5T3	Ighv6-6	Immunoglobulin heavy variable 6-6 (Fragment)	0.152979	0.867708	0.9934	0.971622	0.773753	0.794299	0.437843	0.342524	0.819165	0.1117	0.992481	0.993639	0.86658	0.78881	0.700984	0.87973	-0.542793	0.42441	-0.195675	0.812184	604038	234578	106229	80148.9	64740.2	143205	66807.9	90137.6	113479	106868	133622	148637	84576.8	137851	81648.5	149028	201775	154062	49176.3	222707	38821.1	110790	171785	158605	208267	83558.6	127321
A0A0G2JFU6,A0A075B5M1	Igkv4-63	Immunoglobulin kappa variable 4-63 (Fragment),Immunoglobulin kappa variable 4-63	0.15486	0.289643	0.87341	0.78645	0.704867	0.623439	0.769605	0.634786	0.800383	0.0388992	0.992481	0.948639	0.412358	0.778134	0.639063	0.324035	0.0712755	0.933244	0.0325565	0.969249	310678	286431	28012.1	198636	321202	227563	207987	436260	105158	275334	241489	492248	379338	179040	566867	72543.3	25063.2	242621	233521	257770	279193	178377	279417	194251	73845.3	142692	123234
P00920	Ca2	Carbonic anhydrase 2	0.160253	-0.298607	0.940582	0.962334	0.863055	0.623439	0.206653	0.344159	0.458913	-0.000500672	0.992481	0.948319	0.86658	0.375119	0.175397	0.928461	0.166177	0.747296	0.205664	0.686779	182049	170439	123863	163243	139125	109239	157188	123613	134774	113332	148522	145298	116596	146590	175588	107245	155686	147818	104155	133201	148711	215454	139779	123623	150165	124895	137270
G3UXY7,D3YYQ5,P00687	Amy1	Alpha-amylase 1 (Fragment),Alpha-amylase 1 (Fragment),Alpha-amylase 1	0.162507	0.393612	0.9934	0.937208	0.863055	0.785514	0.636644	0.616164	0.000305803	0.401619	0.992481	0.948319	0.676507	0.645148	0.715764	0.429534	0.112087	0.798102	-0.075874	0.883022	99822.6	103756	86265.8	85226.7	100310	76807.3	97879.8	104841	61903.8	86307.5	78970.4	86829.3	105168	126700	93370.3	103145	103029	91880.2	89595.5	88628.7	83599.5	68206.1	62682	104705	92004.4	89127.4	112482
P21460,A2APX3	Cst3	Cystatin-C,Cystatin (Fragment)	0.177667	-0.170382	0.9934	0.806141	0.863055	0.794299	0.851162	0.533319	0.143711	-0.0897627	0.992481	0.948319	0.806037	0.702483	0.797833	0.762468	-0.0636827	0.855171	0.0120943	0.969249	108454	106492	60587.6	114140	70780.9	105409	104004	64525.4	96307.3	101008	85842.6	100192	103684	83224.8	66008.8	75328.7	95044.3	122867	72959.7	109925	80027.8	86893	125363	125221	101645	81697.3	82109.9
A0A0A6YW37,A0A075B5T9	Ighv1-9	Immunoglobulin heavy variable V1-9 (Fragment),Immunoglobulin heavy variable V1-9	0.182174	0.232716	0.91171	0.829346	0.950258	0.953717	0.636644	0.634786	0.308425	-0.323347	0.992481	0.577892	0.0690744	0.141666	0.540138	0.100119	NA	NA	NA	NA	204798	245237	144386	97046.2	265950	191793	119263	222994	138223	125877	155877	173974	113166	160227	45629.7	137635	127299	188177	165742	110039	43720.2	306609	605314	146660	176394	94061.1	232435
Q00623,A0A1L1STX7	Apoa1	Apolipoprotein A-I,Apolipoprotein A-I (Fragment)	0.182426	0.119048	0.952645	0.950676	0.889893	0.925616	0.85365	0.613326	0.448127	0.143892	0.992481	0.948639	0.334211	0.377272	0.442364	0.294367	0.127072	0.346119	0.127869	0.285415	54551324	55786036	47493760	48979464	41870860	39383900	47607468	42087820	42294400	42512864	38373040	48133416	53891396	41590792	47289740	46872616	44045648	54735720	47254660	41198872	41598280	46086760	39850528	48499604	43966928	46820788	48982260
Q6XK23,B5THE2,A0A0J9YVE6,A0A0J9YVJ0	Mgam	Maltase-glucoamylase (Fragment),Maltase-glucoamylase,Maltase-glucoamylase,Maltase-glucoamylase (Fragment)	0.184054	-0.293739	0.91171	0.78645	0.863055	0.862709	0.981866	0.616164	0.0661845	-0.118582	0.992481	0.63383	0.898616	0.555483	0.816296	0.474637	0.10262	0.535714	0.44391	0.000833545	518738	438928	375329	493717	341846	306486	383892	316618	360335	256774	336357	312171	470130	357712	361254	356262	453805	444709	387008	219349	235777	458105	359676	468863	455712	289627	398637
P08905	Lyz2	Lysozyme C-2	0.188989	-0.442452	0.934735	0.78645	0.950258	0.898156	0.854688	0.767926	0.773956	-0.60513	0.992481	0.948319	0.997406	0.834748	0.92761	0.422372	NA	NA	NA	NA	206527	271909	NA	214252	281161	336285	NA	2.55758e+06	268431	312043	NA	284553	179147	NA	308870	281536	212404	1.83681e+06	307078	280173	302807	299763	398716	358018	429920	310409	345605
P28665	Mug1	Murinoglobulin-1	0.201315	0.160678	0.690874	0.829346	0.863055	0.970214	0.813741	0.887201	0.458913	0.216394	0.992481	0.993639	0.255354	0.196121	0.158816	0.311039	0.00677725	0.948706	-0.114355	0.356163	15081806	15033018	15836804	14629513	11654656	9718312	14808786	13730016	9547129	12064522	13826392	13002166	17133132	18833920	14038041	13913846	14320866	15391048	15835529	9377781	12050252	15438439	16088195	14391750	14677556	14074103	15211989
E9PWS2,Q5ND37,E9PXR9,B7ZC25,F6S1M4,P97298,E9PZX2	Serpinf1	Pigment epithelium-derived factor,Pigment epithelium-derived factor (Fragment),Pigment epithelium-derived factor,Pigment epithelium-derived factor (Fragment),Pigment epithelium-derived factor (Fragment),Pigment epithelium-derived factor,Pigment epithelium-derived factor (Fragment)	0.202453	-0.154056	0.978341	0.78645	0.960353	0.898156	0.85365	0.755246	0.709345	-0.109072	0.992481	0.894345	0.898026	0.972844	0.63508	0.550396	0.01375	0.933244	-0.114952	0.410691	246423	300751	296940	320296	281686	249560	282282	244169	293453	257806	272805	262646	256768	295927	284093	258586	271004	333400	272658	234174	286873	310773	284812	309146	288986	324680	341360
A0A075B6A0,P01872,P01872-2,A0A075B5P6	Ighm	Immunoglobulin heavy constant mu (Fragment),Immunoglobulin heavy constant mu,Isoform 2 of Immunoglobulin heavy constant mu,Immunoglobulin heavy constant mu (Fragment)	0.206457	0.203287	0.87806	0.951464	0.893855	0.898156	0.636644	0.859755	0.897422	-0.436132	0.992481	0.940853	0.523046	0.593569	0.672374	0.17535	-0.160945	0.806264	0.166238	0.81943	20691006	19477118	4684909	4371929	13215405	9.57292e+06	3.96987e+06	10123189	16934878	13094744	15234837	13709096	3.63775e+06	17904942	5.40152e+06	15286549	3516664	2.96587e+06	8.072e+06	10966249	2.66229e+06	15488366	13944011	4794572	14148049	4.20396e+06	9057954
A0A1L1STV8,A0A1L1SU37,P52480,P52480-2,A0A1L1SSN6,A0A1L1SQV8,A0A1L1SUV0,A0A1L1SVH2,A0A1L1ST52	Pkm	Pyruvate kinase PKM (Fragment),Pyruvate kinase PKM (Fragment),Pyruvate kinase PKM,Isoform M1 of Pyruvate kinase PKM,Pyruvate kinase PKM (Fragment),Pyruvate kinase PKM (Fragment),Pyruvate kinase PKM (Fragment),Pyruvate kinase PKM (Fragment),Pyruvate kinase PKM (Fragment)	0.212512	-1.13971	0.87341	0.962334	0.863055	0.965579	0.94452	0.885054	0.997838	-0.186489	0.992481	0.940853	0.290485	0.375119	0.285545	0.458455	-0.154443	0.491621	-0.0989552	0.686779	89163.5	104438	56365.1	67025	89568.3	161191	98611.8	86663.6	166493	146110	106620	108729	62150.7	103570	79529.1	61248.3	43519.9	63590.3	71300	154544	160779	63766.1	96895.1	82569.5	74281.8	100493	67293.5
Q8R4I1,A0A286YCL5,A0A286YDW9	Atxn7	Ataxin-7,Ataxin-7 (Fragment),Ataxin-7	0.214162	-0.68439	0.87341	0.78645	0.863055	0.953717	0.542531	0.686184	0.436893	-0.433628	0.992481	0.993639	0.578075	0.558636	0.549764	0.476304	NA	NA	NA	NA	576319	728821	652028	578009	820846	750878	696608	705060	718178	502778	770783	748809	654507	652723	605198	786719	733538	536046	672793	668643	765993	877191	725897	779055	752192	882120	475508
P06684	C5	Complement C5	0.217899	-0.145406	0.87806	0.757456	0.863055	0.898156	0.791154	0.25597	0.105599	-0.297426	0.992481	0.74562	0.406715	0.826719	0.369836	0.111442	-0.193917	0.0968717	-0.27606	0.0100913	1.98478e+06	2.099e+06	2.02541e+06	1.8471e+06	1.80705e+06	2.3466e+06	1.99013e+06	2.50614e+06	2046550	2.53796e+06	2.1511e+06	2371895	1.96782e+06	2.17885e+06	2.28069e+06	2.79065e+06	2.04844e+06	1.89032e+06	2060338	2.19564e+06	2.17335e+06	1.64771e+06	1.82014e+06	1.96391e+06	2.0827e+06	2.1546e+06	2.1214e+06
A0A0G2JDL9,P62835,A0A0G2JED9,A0A0G2JE52;A0A1W2P777,Q99JI6	Rap1a,Rap1a,Rap1a,Rap1a;Rap1b,Rap1b	MCG10748, isoform CRA_b,Ras-related protein Rap-1A,Ras-related protein Rap-1A (Fragment),Ras-related protein Rap-1A;Ras-related protein Rap-1b (Fragment),Ras-related protein Rap-1b	0.225563	-0.221897	0.9934	0.935134	0.882292	0.953717	0.939596	0.503993	0.448127	-0.305454	0.992481	0.940853	0.806037	0.620681	0.170094	0.253475	NA	NA	NA	NA	NA	13194.6	15107.6	NA	10496.4	15112.9	15996.9	18343.2	20414.9	19473.4	17194.2	NA	NA	21113.5	13874.5	NA	9114.89	NA	NA	15390.5	19728.3	16308.3	NA	NA	14923.8	18075.9	NA
P01029,G3UZS2	C4b	Complement C4-B,Complement C4-B (Fragment)	0.228881	0.139867	0.918939	0.907106	0.863055	0.939895	0.975735	0.634786	0.569716	0.197682	0.992481	0.940853	0.70386	0.895182	0.932839	0.92638	-0.245088	0.481779	-0.397342	0.152976	821747	1.13513e+06	1.09255e+06	1.04126e+06	1.29173e+06	1.20444e+06	1.27174e+06	1.22427e+06	1166617	1.21675e+06	1.06673e+06	1.15708e+06	1.04157e+06	1.08644e+06	1.07089e+06	1.14628e+06	1.25265e+06	1136668	921043	1.07175e+06	1.43574e+06	946378	977692	936587	1.1074e+06	1.31326e+06	1.25069e+06
A0A075B5W5	Ighv1-54	Immunoglobulin heavy variable V1-54 (Fragment)	0.228881	-0.888857	0.87806	0.78645	0.863055	0.771849	0.824937	0.616164	0.213268	-0.542803	0.992481	0.577892	0.493209	0.207087	0.688751	0.57184	NA	NA	NA	NA	28582	NA	NA	24796.5	NA	217573	NA	26176.1	116368	NA	25369	29018	NA	40076.1	NA	80620.9	NA	29588.9	30074.8	38165.1	36000.3	246849	22810.2	NA	185752	NA	23375.9
Q3TD35,Q3TPE1,S4R195,Q8CIZ8,Q8CIZ8-2,E9QPU1	Vwf	von Willebrand factor,von Willebrand factor,von Willebrand factor (Fragment),von Willebrand factor,Isoform 2 of von Willebrand factor,von Willebrand factor	0.228881	-0.369094	0.350429	0.736039	0.863055	0.933345	0.48178	0.613326	0.341539	-0.0839831	0.992481	0.997924	0.597211	0.625865	0.623025	0.461626	NA	NA	NA	NA	NA	NA	67613	52897.4	40904.1	51895.4	18544.9	49063.7	56476.7	58019.8	73210.4	34370.2	75738.9	39769	35611.7	79105.8	76015.7	67204	64071.1	50913.3	25330.6	61661.3	61153.5	50544.4	46586.6	63069	31972.9
Q3UER8,Q8VCM7	Fgg	Fibrinogen gamma chain	0.23205	-0.248499	0.816575	0.995279	0.882292	0.970214	0.960665	0.616164	0.0518358	-0.34386	0.992481	0.948639	0.164925	0.355878	0.158816	0.115309	-0.28345	0.0013354	-0.160474	0.0673802	4.45607e+06	2.08471e+06	11870697	12573459	13625052	1.39755e+07	7.45528e+06	12765102	16487357	14624004	13575883	13460717	13181880	15350303	11668232	14958938	13228970	11465031	12868272	13264151	5467176	7.35982e+06	12573082	8784220	9728512	13232377	13604264
A0A087WSN6,A0A087WR50,B9EHT6,Q3UHL6,Q4KL80,B7ZNJ1,A0A087WS99,A0A087WQW8,A0A087WSU6,P11276,A0A087WQE0,A0A087WS56	Fn1	Fibronectin,Fibronectin,Fibronectin,Fibronectin,Fibronectin,Fibronectin,Fibronectin (Fragment),Fibronectin (Fragment),Fibronectin (Fragment),Fibronectin,Fibronectin (Fragment),Fibronectin	0.232402	0.185881	0.91171	0.937208	0.878015	0.965579	0.769605	0.979718	0.201674	0.397486	0.992481	0.948319	0.66592	0.513971	0.596407	0.573551	-0.337437	7.47211e-05	-0.195453	0.0100913	2.50671e+06	2.65397e+06	2606965	2893815	3454389	2.72589e+06	2.80741e+06	2.30147e+06	2.39583e+06	2.8215e+06	2.85188e+06	2453767	2.21411e+06	3.06634e+06	2.48471e+06	2304377	2820363	2484885	2.38278e+06	2.77963e+06	2.80557e+06	3.25371e+06	2410130	2.29268e+06	2.87572e+06	2.94233e+06	2663548
D3Z0U9,D3Z772,D3YV22,Q61508,Q61508-2,D3YZV0,D3YV64,D3Z038,F8WI14	Ecm1	Extracellular matrix protein 1 (Fragment),Extracellular matrix protein 1 (Fragment),Extracellular matrix protein 1 (Fragment),Extracellular matrix protein 1,Isoform Short of Extracellular matrix protein 1,Extracellular matrix protein 1 (Fragment),Extracellular matrix protein 1 (Fragment),Extracellular matrix protein 1 (Fragment),Extracellular matrix protein 1	0.232402	-0.100938	0.87341	0.826615	0.863055	0.925616	0.94452	0.979069	0.0295837	-0.184582	0.992481	0.894345	0.192402	0.537196	0.20565	0.162444	-0.0101275	0.948706	-0.0026485	0.989799	387135	325942	393099	444663	369245	385735	399374	455470	357962	370669	414463	390868	455181	425412	449048	460559	357777	390378	450168	363354	395652	370281	457443	430075	403695	388714	364952
P12246	Apcs	Serum amyloid P-component	0.235371	-1.71589	0.87341	0.899499	0.863055	0.933345	0.846334	0.359609	0.360694	-0.925048	0.440484	0.74562	0.493209	0.683685	0.691788	0.0399384	-1.22547	0.0199698	-1.13381	0.028151	151516	176682	82160.1	85891.9	124807	664586	124471	161756	218581	351948	161225	213987	55180.8	128520	55071.4	118842	109164	115974	80258.5	289890	290806	26808.5	25725.2	43850.2	47121.4	167796	77838.2
P01868,P01869,A0A0A6YWR2,A0A075B5P4	Ighg1	Ig gamma-1 chain C region secreted form,Ig gamma-1 chain C region, membrane-bound form,Ig gamma-1 chain C region secreted form (Fragment),Ig gamma-1 chain C region secreted form (Fragment)	0.23592	-0.241015	0.421906	0.962334	0.794846	0.815244	0.232571	0.962106	0.0606511	-0.298882	0.992481	0.577892	0.0690744	0.0154472	0.0964877	0.223863	-0.414633	0.552508	0.157387	0.863117	659402	794185	658426	679668	1.0898e+06	646850	698317	643697	691068	896119	610567	531730	868721	424640	648480	842083	628856	747961	935718	441483	1.04432e+06	861837	1791813	1.59757e+06	1.33956e+06	894165	870897
A0A075B5R5	Ighv4-1	Immunoglobulin heavy variable 4-1 (Fragment)	0.23592	0.528909	0.87806	0.806141	0.916242	0.955404	0.82657	0.594522	0.945542	-0.095701	0.992481	0.74562	0.579689	0.537196	0.92761	0.964143	-0.164154	0.81043	-0.011889	0.986311	586610	643757	273072	339680	276586	1.41032e+06	411217	615791	1.87e+06	233824	494296	127879	265088	280170	493286	289832	458086	308556	385473	202150	237978	456023	360376	953716	519061	272603	541271
P39039,P39039-2,A0A2C9F2B6	Mbl1	Mannose-binding protein A,Isoform 2 of Mannose-binding protein A,Mannose-binding protein A	0.23592	0.213047	0.87806	0.907106	0.950258	0.970214	0.922907	0.595937	0.607931	-0.133954	0.992481	0.948319	0.645366	0.776425	0.880886	0.821386	0.375785	0.272614	0.28637	0.377742	292661	353535	352444	293535	266564	251928	282464	265172	230895	292285	254802	315498	319108	286520	316320	333226	270484	282191	254428	297470	304392	292801	283043	318758	326336	338287	308755
A0A0J9YTR7,Q9Z126	Pf4	Chemokine (C-X-C motif) ligand 4, isoform CRA_a,Platelet factor 4	0.236319	-0.76421	0.87341	0.826615	0.863055	0.965579	0.799325	0.885054	0.0661845	-2.059	0.992481	0.993639	0.360126	0.714788	0.540138	0.451104	NA	NA	NA	NA	10211758	6780433	23990808	10392936	11624087	20602998	22882788	17273676	2.6692e+06	41580224	42229444	9804388	19520718	11320411	23519642	37125408	NA	25227350	45651868	19872456	9270459	17230698	12296737	25284710	5.76642e+06	10459616	26031816
Q02105	C1qc	Complement C1q subcomponent subunit C	0.239856	0.355355	0.748406	0.946888	0.863055	0.794299	0.426953	0.994549	0.9097	0.24425	0.992481	0.993639	0.95064	0.590752	0.431635	0.864364	-0.289857	0.439143	-0.352078	0.286067	53650.9	102156	224924	235292	222087	122951	180520	129166	39079.3	36969.1	195060	19886.9	162424	96872.7	235104	59803.9	234061	292257	59254.3	25502.7	229266	107205	185963	248397	123418	248216	85729.1
A0A075B6D5,A0A0G2JFZ3	Igkv19-93	Immunoglobulin kappa chain variable 19-93,Immunoglobulin kappa chain variable 19-93 (Fragment)	0.247	0.713135	0.91171	0.78645	0.863055	0.794299	0.975735	0.634786	0.967125	-0.564439	0.992481	0.894345	0.492144	0.7366	0.983957	0.57184	-0.278494	0.685687	0.278363	0.700358	384953	635536	229067	244465	356264	430366	114956	277272	1.02004e+06	366129	289690	345965	256424	1278138	192759	200930	158137	529990	489284	215808	235295	454154	1.40169e+06	284249	443696	136140	338919
A0A075B5T2	Ighv6-3	Immunoglobulin heavy variable 6-3 (Fragment)	0.248869	0.917713	0.9934	0.946888	0.960353	0.898156	0.849858	0.997818	0.341539	0.16502	0.992481	0.837195	0.377329	0.507489	0.37622	0.369077	NA	NA	NA	NA	529492	434411	380329	452738	374646	501214	393139	297464	792364	765684	1.80489e+06	468167	323980	1.10433e+06	533361	762692	362174	292096	629021	449437	220389	260629	615772	616419	951497	290733	694720
D3Z1F7,D3YXF2,D3Z1U8,D3YTM8;Q9DBN4,Q9DBN4-2,Q9DBN4-3	4833439L19Rik,4833439L19Rik,4833439L19Rik,4833439L19Rik;P33monox,P33monox,P33monox	RIKEN cDNA 4833439L19 gene,RIKEN cDNA 4833439L19 gene (Fragment),RIKEN cDNA 4833439L19 gene (Fragment),RIKEN cDNA 4833439L19 gene (Fragment);Putative monooxygenase p33MONOX,Isoform 2 of Putative monooxygenase p33MONOX,Isoform 3 of Putative monooxygenase p33MONOX	0.2572	-0.542939	0.79543	0.736039	0.863055	0.898156	0.580469	0.785545	0.0736194	-0.216035	0.992481	0.98031	0.82229	0.980112	0.92761	0.914329	NA	NA	NA	NA	1.10822e+06	1.45671e+06	NA	1.12824e+06	1.65204e+06	1.46081e+06	1.45943e+06	1542807	1.54949e+06	1.00418e+06	1.53569e+06	1.5139e+06	1.33243e+06	NA	NA	1.49586e+06	1.55866e+06	1.09098e+06	1.31177e+06	1.30301e+06	1.51006e+06	1.85218e+06	NA	1.65866e+06	NA	1.76587e+06	1.01061e+06
A0A0B4J1P3,A0A075B5S1	Ighv9-1	Immunoglobulin heavy variable 9-1 (Fragment),Immunoglobulin heavy variable 9-1	0.261013	-0.17445	0.816575	0.829346	0.863055	0.898156	0.975735	0.748573	0.694645	-0.172589	0.992481	0.837195	0.863769	0.683685	0.996147	0.894378	NA	NA	NA	NA	74357	54815.3	34022	NA	34672	NA	21122.1	15242.1	NA	121161	13158.4	30913.1	34104.3	NA	NA	385985	144249	26643.2	NA	55962.3	65708.5	68122.1	98066.4	66168.4	40214.2	NA	79885.7
A0A0A6YX72,A0A075B5T8	Ighv15-2	Immunoglobulin heavy variable V15-2 (Fragment),Immunoglobulin heavy variable V15-2	0.261013	1.43194	0.946722	0.78645	0.863055	0.655522	0.815483	0.767926	0.450566	-1.24463	0.992481	0.837195	0.806037	0.375119	0.540138	0.915131	NA	NA	NA	NA	7252.96	NA	NA	NA	NA	10272.1	NA	NA	31753.1	NA	8646.68	11084.5	NA	NA	NA	27770.1	NA	26701.2	NA	4604.36	NA	46910.7	18552.2	12535.2	13887.8	NA	5326.46
A0A0B4J1J5	Ighv9-3	Immunoglobulin heavy variable V9-3 (Fragment)	0.264047	-0.288115	0.816575	0.907106	0.863055	0.560216	0.313676	0.914425	0.506991	-0.183059	0.992481	0.993639	0.241958	0.377272	0.175397	0.0661579	-0.650596	0.439143	-0.298024	0.748597	264858	268147	102460	149902	110252	220070	89603	209692	217073	150409	177564	225123	140547	239447	151222	276895	82424.7	256333	106323	178286	191165	292224	249028	204078	161603	99978.5	154110
Q07968	F13b	Coagulation factor XIII B chain	0.265676	-0.170208	0.940582	0.950676	0.950258	0.898156	0.735457	0.812114	0.623342	-0.383576	0.992481	0.969686	0.898026	0.834748	0.92761	0.588382	-0.0848995	0.764652	0.0070255	0.978493	48554.4	46126.2	146471	104356	148645	84064.4	78501.8	79261	120957	108106	130078	52032.9	156066	117587	74198.8	156049	144161	116980	152430	90814.2	56612.4	54046.1	80601.8	76155.9	196935	99745.5	140570
A0A075B5P9	Ighv5-4	Immunoglobulin heavy variable 5-4 (Fragment)	0.26638	-1.01596	0.87806	0.783034	0.863055	0.588909	0.755679	0.844985	0.178778	-1.22636	0.992481	0.680286	0.0690744	0.331768	0.755897	0.0934298	NA	NA	NA	NA	18564.6	15618.3	NA	11079	NA	15267.3	11962.2	NA	83065	NA	NA	10428.1	NA	28081.5	NA	NA	NA	24448.7	NA	7976.78	683.613	20787.1	32379.9	36331.2	NA	NA	53426.6
P09581	Csf1r	Macrophage colony-stimulating factor 1 receptor	0.266657	0.0881206	0.87806	0.950676	0.916242	0.898156	0.813741	0.838617	0.491947	0.138325	0.992481	0.948639	0.898026	0.6303	0.442364	0.582965	-0.0986865	0.710059	-0.0890935	0.748597	258707	275708	264961	239953	224194	235836	235287	199271	289792	212007	226268	221056	257394	285308	217956	241439	391272	206405	229928	220902	243167	281720	255719	241537	283784	269934	229990
A0A0A6YXQ0	Ighv8-8	Immunoglobulin heavy variable 8-8 (Fragment)	0.290497	0.970383	0.9934	0.920618	0.863055	0.898156	0.851162	0.613457	0.360694	-2.13782	0.992481	0.81639	0.188872	0.25091	0.41203	0.0497357	NA	NA	NA	NA	62618.6	44331.2	1395.1	4570.89	28907.5	51241.4	NA	54589	141057	43994	8420.22	46010.6	7367.82	38773.6	57055.4	12781.4	3392.36	70615.1	8060.86	71084.6	6823.59	44863	55451.1	6899.47	63676.9	64954.4	53384.4
Q9JHH6	Cpb2	Carboxypeptidase B2	0.300344	0.128382	0.9934	0.829346	0.893855	0.785514	0.715609	0.657674	0.0549505	0.233604	0.992481	0.873796	0.902766	0.994051	0.644834	0.491354	-0.599621	0.000591157	-0.0855917	0.715467	506510	698386	682239	742503	546828	742470	649642	682226	839471	768835	748306	762168	624962	768988	566833	621522	753748	682157	647302	623357	760153	575959	601680	642816	633439	776940	715050
G3X8T9,Q91WP6	Serpina3n	Serine (Or cysteine) peptidase inhibitor, clade A, member 3N, isoform CRA_a,Serine protease inhibitor A3N	0.300906	-0.0469599	0.91171	0.78645	0.916131	0.794299	0.960665	0.616164	0.603447	0.042988	0.992481	0.66783	0.861859	0.79384	0.540138	0.163375	-0.33669	0.0210255	-0.332967	0.0167014	1.62628e+06	1.60259e+06	1.75181e+06	1.37996e+06	2.06988e+06	2.18915e+06	1.81862e+06	1.54594e+06	1.61243e+06	2375410	1.77557e+06	1.97174e+06	1.77549e+06	1.92722e+06	1.17718e+06	1.61493e+06	1.64499e+06	1.42517e+06	1.73137e+06	2.65942e+06	2.35016e+06	1.44109e+06	1.40838e+06	1.39067e+06	1.46439e+06	1.88793e+06	1.76393e+06
P51910	Apod	Apolipoprotein D	0.305641	0.10272	0.978341	0.826615	0.863055	0.862709	0.946275	0.480664	8.23788e-09	0.472923	0.992481	0.940853	0.35456	0.540417	0.224868	0.163375	0.13213	0.644412	0.117824	0.705694	1320825	1.43051e+06	1.24373e+06	1.19372e+06	1135717	1.06971e+06	1.22204e+06	1.03003e+06	1.07751e+06	892353	1.05302e+06	1.06633e+06	1.19131e+06	1.14992e+06	1.3575e+06	1.13877e+06	1213622	1.1975e+06	1.10999e+06	868215	1.04876e+06	1256341	1.10038e+06	1.26974e+06	1.25392e+06	1.206e+06	1082332
A0A0A0MQC1,A0A0A6YWB6	Ighv3-5	Immunoglobulin heavy variable 3-5,Immunoglobulin heavy variable 3-5 (Fragment)	0.308424	0.234582	0.9934	0.829346	0.863055	0.862709	0.94452	0.755246	0.456395	-0.532638	0.992481	0.577892	0.164925	0.0319118	0.20565	0.354896	NA	NA	NA	NA	696182	665519	361615	532908	427328	1.18289e+06	432379	423253	1.05416e+06	1248910	439454	700077	293498	835515	414853	413657	446502	500107	763286	498026	297829	1.51285e+06	1.29414e+06	513822	1.24639e+06	1.22896e+06	450130
A0A140T8M5	Igkv6-15	Immunoglobulin kappa variable 6-15 (Fragment)	0.308424	-0.0184191	0.9934	0.937208	0.863055	0.970214	0.899829	0.616164	0.453946	-0.321422	0.992481	0.940853	0.340645	0.170902	0.212338	0.247957	NA	NA	NA	NA	162808	140212	102474	74562.7	94213.2	204742	53382.4	129735	220594	177488	155197	190416	102217	77245.3	100182	137053	73961.9	147664	97847.4	159275	66836	113704	157861	183686	157903	86850.9	112689
Q8HWB2	H2-Q4	Histocompatibility 2, Q region locus 4	0.321245	0.368403	0.87806	0.962334	0.863055	0.785514	0.364536	0.890923	0.0203829	0.525057	0.992481	0.993639	0.615562	0.987785	0.982024	0.369077	-0.238689	0.475646	-0.119931	0.744981	105036	105082	113736	114048	97846.7	136144	108719	72650.8	NA	111932	115464	113705	108941	138239	69325.5	74038.1	233190	112230	114345	93172.7	113463	132765	115826	110897	126984	126111	73737.2
A0A075B5N4,A0A0G2JF28	Igkv8-27	Immunoglobulin kappa chain variable 8-27,Immunoglobulin kappa chain variable 8-27 (Fragment)	0.355262	-0.230234	0.87341	0.826615	0.950258	0.938885	0.831222	0.533871	0.437323	-0.115014	0.992481	0.74562	0.526307	0.590752	0.987437	0.790727	-0.269618	0.710059	0.39331	0.56681	38959.6	808312	3540203	20283.4	946810	467192	21856.4	71005.3	1.63048e+06	1.2681e+06	23063.6	3088154	42728	1.22385e+06	1.68505e+06	1.24458e+06	953715	1.22585e+06	1.02748e+06	15382.1	2.84668e+06	926271	1.66845e+06	1.4442e+06	1.05262e+06	NA	1.00139e+06
P08607	C4bpa	C4b-binding protein	0.355262	0.118085	0.983826	0.78645	0.960353	0.923956	0.260059	0.812114	0.645612	-0.0851252	0.992481	0.940853	0.918729	0.553995	0.65632	0.654835	-0.30139	0.331497	-0.858019	0.000743661	200352	176526	184850	138779	212842	189488	204101	188064	177067	191822	167344	159441	196607	146292	151017	165812	199148	196084	198532	204252	201892	218362	125111	181287	146003	185479	182590
A0A0A6YXW6,A0A075B6A3	Igha	Immunoglobulin heavy constant alpha (Fragment)	0.360528	-0.851371	0.91171	0.829346	0.863055	0.794299	0.210006	0.499944	0.00348458	-1.73898	0.992481	0.837195	0.801683	0.714717	0.982024	0.476304	-0.929681	0.0643622	-0.180889	0.808766	1.46956e+06	3.19732e+06	1.92709e+06	2.07787e+06	980223	4.32526e+06	1.39655e+06	2.01949e+06	9493687	1.60111e+06	1.74422e+06	2.41159e+06	2.43613e+06	2.74305e+06	2953325	2383416	2.54325e+06	2.63089e+06	2.83315e+06	2.06518e+06	1.39643e+06	2.55119e+06	1.312e+06	5743160	3426582	2.08823e+06	1.42066e+06
Q8K0E8	Fgb	Fibrinogen beta chain	0.361832	-0.444735	0.87341	0.950676	0.882292	0.970214	0.939596	0.649746	0.207885	-0.449051	0.992481	0.993639	0.324625	0.353424	0.175397	0.278278	-0.237697	0.250523	-0.083678	0.733796	3.92605e+06	1.62561e+06	12509144	10997946	17143146	13942242	7.84337e+06	13620214	18441410	13203452	15675335	13056446	11380059	15114480	12285808	14731106	13613993	11200020	14186711	13982356	5346923	6.86889e+06	13670474	7.28527e+06	10248199	13951964	15469627
D3Z2I9,Q06770	Serpina6	Corticosteroid-binding globulin (Fragment),Corticosteroid-binding globulin	0.37932	0.221552	0.940582	0.78645	0.682088	0.923956	0.799325	0.480664	0.402941	0.21778	0.992481	0.894345	0.731038	0.879433	0.540138	0.354896	0.113263	0.558502	0.211924	0.206336	1.11777e+06	810128	639402	1.07274e+06	930466	788472	695477	792261	892861	664542	776971	762413	942386	638522	1.28653e+06	788535	928830	875766	829595	561503	674138	1.00241e+06	818468	1.06774e+06	932328	763578	812790
A0A0R4J1S2,E9QMI6,Q80W14,Q80W14-2,Q80W14-3,D3Z1Y9,D6RD12,D3Z4N6,E9QP07,F6XW22,F6W479,F6QF44	Prpf40b	PRP40 pre-mRNA processing factor 40 homolog B (Yeast),Pre-mRNA-processing factor 40 homolog B (Fragment),Pre-mRNA-processing factor 40 homolog B,Isoform 2 of Pre-mRNA-processing factor 40 homolog B,Isoform 3 of Pre-mRNA-processing factor 40 homolog B,Pre-mRNA-processing factor 40 homolog B (Fragment),Pre-mRNA-processing factor 40 homolog B,Pre-mRNA-processing factor 40 homolog B,Pre-mRNA-processi…	0.37932	-0.424673	0.978341	0.827774	0.986169	0.655522	0.580469	0.789643	0.945542	0.0620831	0.992481	0.993639	0.92734	0.661147	0.543838	0.623646	NA	NA	NA	NA	164191	341669	NA	100757	NA	131385	87597.9	105201	95885.3	NA	72672.6	124985	96053.6	101416	NA	240764	142786	83460.5	118837	124873	NA	NA	94071.2	146995	372394	56234.5	68408
P22599,A0A087WSE0	Serpina1b	Alpha-1-antitrypsin 1-2,Alpha-1-antitrypsin 1-2 (Fragment)	0.384038	-0.105341	0.87341	0.907106	0.947448	0.965579	0.715609	0.409653	0.386848	-0.0601687	0.992481	0.940853	0.493209	0.778134	0.959014	0.636489	0.222605	0.137721	0.035961	0.875742	6.91316e+06	6.88919e+06	7190476	6652238	6332173	5.45362e+06	6460281	5.33227e+06	5274525	6242909	5735571	6.30113e+06	7235935	6.30389e+06	5918187	6.09795e+06	5958808	6.83885e+06	6.40978e+06	6387864	6387418	6978638	5241573	6703888	6.09386e+06	6187952	7602471
O88968	Tcn2	Transcobalamin-2	0.387458	-0.248086	0.9934	0.951464	0.878015	0.925616	0.848577	0.812959	0.0021402	-0.426852	0.992481	0.940853	0.127175	0.0821436	0.0542841	0.0677921	-0.284556	0.0735051	0.081467	0.700358	88964.7	80596.1	94833.9	77311.2	63184.2	70134.8	70289.5	75906.7	74852.6	80509.9	71130.1	65396.7	94963.8	102586	80994.3	75538.7	84350	65582.8	78209.4	72662.9	56652.5	47522.4	80384.1	81293	95772.6	75190.8	91907.5
A0A1B0GS57,Q91X72	Hpx	Hemopexin (Fragment),Hemopexin	0.395318	0.231074	0.940582	0.78645	0.768263	0.789526	0.926299	0.298461	0.704276	0.133151	0.992481	0.850095	0.986871	0.781847	0.92761	0.422372	0.074096	0.710059	-0.019264	0.934558	14378762	15375808	18274734	13044715	27322278	27608960	16853310	15036888	23766388	31825754	22190772	23003448	14759981	24412794	13121566	19362932	19945000	13678928	18982842	26201132	22509410	15294581	15384644	12246303	14728821	22479536	20596788
P16301	Lcat	Phosphatidylcholine-sterol acyltransferase	0.395318	0.132965	0.9934	0.806141	0.863055	0.898156	0.271887	0.533319	0.854052	-0.0272034	0.992481	0.577892	0.95064	0.347459	0.947107	0.87973	0.454379	0.000743228	0.61874	1.73514e-05	713163	935893	983818	777796	776367	853128	970809	1.01554e+06	1.22023e+06	701011	728387	656653	684577	664199	941017	895031	1.0854e+06	756288	801909	677096	709865	1.16239e+06	954834	900154	921873	1.00887e+06	746498
Q91XL1	Lrg1	Leucine-rich HEV glycoprotein	0.395318	0.624904	0.9934	0.78645	0.863055	0.623439	0.275031	0.0650858	0.800383	0.0836967	0.992481	0.81639	0.806037	0.714717	0.932839	0.392187	0.224382	0.346119	0.10836	0.686779	1.10477e+06	1.63728e+06	1.48971e+06	990527	1.80859e+06	2.45378e+06	1.62087e+06	1.6982e+06	1.67609e+06	2.49255e+06	1.99909e+06	2.40287e+06	1.20296e+06	1.80049e+06	1.08055e+06	1.76988e+06	1.45199e+06	1.31297e+06	1.49035e+06	2.63234e+06	2947461	947360	1.59255e+06	1231284	1.2614e+06	2.23366e+06	1.78098e+06
A0A140T8M4,A0A0G2JFN8	Igkv8-19	Immunoglobulin kappa variable 8-19,Immunoglobulin kappa variable 8-19 (Fragment)	0.395318	-0.726213	0.87341	0.826615	0.863055	0.862709	0.960665	0.994549	0.179166	-0.593413	0.992481	0.74562	0.0690744	0.179347	0.41203	0.353606	NA	NA	NA	NA	129249	73631.4	46783.1	38675.4	84313.1	132383	65070.3	54367.9	62170.8	19685.4	41952	42132.1	100404	152782	104669	89474.1	65646.3	101047	97484.2	171624	46408.6	108621	72844.2	133816	89812	107384	94610
P01758	Igh-VJ558	Ig heavy chain V region 108A	0.395318	0.716748	0.9934	0.78645	0.960353	0.592553	0.715609	0.979069	0.369336	-0.0975607	0.992481	0.993639	0.597281	0.834748	0.65632	0.582965	NA	NA	NA	NA	215262	65047.5	70344.2	195910	NA	168685	53971.4	47934.7	353592	58336.7	53270.8	370205	71749.5	39110.5	67550	418503	36871.5	577288	NA	47347.4	NA	104180	115889	114158	93705.7	81273.4	81152.2
Q792Z1	Try10	MCG140784	0.395318	0.392784	0.801663	0.526122	0.533282	0.456999	0.789405	0.533319	0.36478	0.173759	0.992481	0.680286	0.806037	0.506082	0.987437	0.894378	NA	NA	NA	NA	NA	61315.9	NA	83179.4	39124	NA	40383.9	84009.7	42841.6	55926	141154	55728	NA	NA	87634.3	82211	35773.4	NA	49995.8	61576.1	78588	68537.9	71663.4	53366.4	54163	NA	NA
A0A1B0GR07,Q8CI01,Q9CQW3	Proz	Protein Z, vitamin K-dependent plasma glycoprotein, isoform CRA_c,Protein Z, vitamin K-dependent plasma glycoprotein, isoform CRA_a,Vitamin K-dependent protein Z	0.396321	-0.369068	0.946722	0.907106	0.863055	0.998842	0.845642	0.616164	0.268549	-0.190132	0.992481	0.970396	0.898616	0.826719	0.65632	0.790727	0.120156	0.767892	0.413784	0.202527	78489.9	98340.8	134904	74286.1	97656.9	101138	96377.1	64448.4	76747.7	88613.6	103218	83308.1	77978.8	106027	59637.3	63403.3	105486	78886.9	91955.6	92125.8	99077.9	91051.4	85624.2	79860.4	87625.3	99069.9	84482.9
P60710,E9Q5F4,E9Q606,E9Q1F2,E9Q2D1;P63260,B1ATY1,G3UZ07,G3UYG0,F8WGM8	Actb,Actb,Actb,Actb,Actb;Actg1,Actg1,Actg1,Actg1,Actg1	Actin, cytoplasmic 1,Actin, cytoplasmic 1 (Fragment),Actin, cytoplasmic 1 (Fragment),Actin, cytoplasmic 1,Actin, cytoplasmic 1 (Fragment);Actin, cytoplasmic 2,Actin, cytoplasmic 2,Actin, cytoplasmic 2 (Fragment),Actin, cytoplasmic 2,Actin, cytoplasmic 2 (Fragment)	0.401055	-0.52043	0.91171	0.97859	0.916242	0.970214	0.960665	0.785545	0.728956	-0.534214	0.992481	0.513341	0.986871	0.179347	0.932839	0.64785	NA	NA	NA	NA	49066	45745.6	42000.9	29770.8	30375.8	50529.8	18815	44312.1	40955.1	29996.3	84260.2	122975	31096.1	67923.2	70294.9	66643.6	15758.3	25740.2	NA	219917	127455	34555	24994	40717.6	34601.3	38288.9	39079.4
Q9DBB9	Cpn2	Carboxypeptidase N subunit 2	0.413175	0.0760966	0.978341	0.962334	0.950258	0.927804	0.715609	0.930094	0.879969	0.0980768	0.992481	0.960898	0.569148	0.79384	0.893224	0.576965	-0.0706398	0.552508	0.150186	0.125761	1323495	1.31466e+06	1.18103e+06	1.30639e+06	1.25768e+06	1.17742e+06	1.13182e+06	1.3163e+06	1.07991e+06	1.16202e+06	1.08942e+06	1.21274e+06	1.31948e+06	1.20873e+06	1.37848e+06	1.32471e+06	1.26218e+06	1.27372e+06	1.25527e+06	1.03967e+06	1.13117e+06	1.27335e+06	1.13067e+06	1.27814e+06	1.22944e+06	1221225	1.30904e+06
D3YUI3,Q61838	Pzp	Pregnancy zone protein (Fragment),Pregnancy zone protein	0.446656	-0.15221	0.9934	0.907106	0.950258	0.938885	0.946275	0.748573	0.0516865	-0.172528	0.992481	0.81639	0.526377	0.331768	0.540138	0.535391	NA	NA	NA	NA	31349170	28860466	24641554	30272000	24630650	23503967	27068028	27965140	27511548	22795636	23952872	23949880	25773306	25745686	31612656	26796446	25412940	28788648	26963662	18683562	23537472	36290608	29548898	30832382	28176600	21983434	21818486
A0A140T8P2;A0A0G2JEI6,A0A075B5N2	Igkv6-20;Igkv6-29,Igkv6-29	Immunoglobulin kappa variable 6-20 (Fragment);Immunoglobulin kappa chain variable 6-29 (Fragment),Immunoglobulin kappa chain variable 6-29	0.446656	0.23971	0.978341	0.962334	0.893855	0.965579	0.946275	0.627723	0.904269	0.0188577	0.998821	0.879864	0.898616	0.818801	0.272159	0.859991	NA	NA	NA	NA	NA	NA	NA	NA	160794	171694	NA	NA	148736	NA	NA	299432	NA	NA	NA	NA	NA	146108	NA	NA	NA	105392	106966	NA	174142	NA	206561
P01845,A0A0G2JGQ8	Iglc3	Ig lambda-3 chain C region,Ig lambda-3 chain C region (Fragment)	0.446656	0.301819	0.978341	0.935134	0.986169	0.794299	0.232571	0.767926	0.299324	-0.698099	0.992481	0.948639	0.898026	0.818801	0.806226	0.831386	NA	NA	NA	NA	527084	181899	122565	230308	75898.5	NA	104237	NA	85191.5	NA	79627.6	142559	218193	158626	NA	123587	163470	NA	319982	94416.6	90672.5	63581.4	262325	159191	183766	NA	87548.3
P05208	Cela2a	Chymotrypsin-like elastase family member 2A	0.462112	-0.549456	0.940582	0.935134	0.591776	0.951265	0.972394	0.342524	0.193288	0.377058	0.992481	0.997725	0.664084	0.558636	0.533562	0.775028	NA	NA	NA	NA	34426.7	NA	41597.6	34334.9	68250.3	47991.8	36519	51523.2	49542.6	42675.5	56829.8	45692.7	50952.2	71727.1	49939.5	38893	50748.5	40528.2	55747.8	26292.7	53103	NA	51615.5	37602.9	53517.2	58711.2	73868.6
P01837	Igkc	Immunoglobulin kappa constant	0.462741	0.428995	0.978341	0.571809	0.863055	0.655522	0.975735	0.767926	0.04681	-0.645488	0.992481	0.613251	0.0179843	0.0382959	0.150756	0.0095265	0.0226085	0.948706	0.164575	0.802296	1.15477e+06	1.01314e+06	533449	641898	982668	1.10516e+06	429093	932955	1.49048e+06	891949	1.06373e+06	1.02325e+06	584801	1104934	656234	942305	496722	661019	958938	940804	498361	1.22785e+06	1.29582e+06	1.0398e+06	1.12455e+06	689974	998328
Q61268	Apoc4	Apolipoprotein C-IV	0.484886	-0.166999	0.959086	0.920618	0.329259	0.372468	0.173543	0.0444569	0.522608	0.186483	0.992481	0.948319	0.99319	0.987785	0.806226	0.828082	NA	NA	NA	NA	759982	542008	676022	551012	683003	537563	842187	580009	407191	642373	717585	542954	588540	690938	517396	616203	642622	699802	580931	584421	596588	853416	490118	421316	548936	586631	895977
A0A075B680,A0A0A6YXZ4;A0A0G2JFL3	Ighv1-62-2,Ighv1-62-2;Ighv1-71	Immunoglobulin heavy variable 1-62-2,Immunoglobulin heavy variable 1-62-2 (Fragment);Immunoglobulin heavy variable 1-71 (Fragment)	0.484886	1.15733	0.982409	0.78645	0.950258	0.712735	0.601234	0.505822	0.800383	-0.113114	0.997012	0.948319	0.526307	0.370319	0.426409	0.422372	NA	NA	NA	NA	96951.5	147170	82691.9	75914.4	NA	147730	57810.2	168566	155661	72831.4	85824.2	65244.6	NA	97810.3	NA	46183.6	182701	93427.9	88877.7	128501	79388	121297	98141.8	103518	94558.9	167122	65973.6
Q8BPB5,F6ZFS0	Efemp1	EGF-containing fibulin-like extracellular matrix protein 1,EGF-containing fibulin-like extracellular matrix protein 1 (Fragment)	0.493282	-0.251445	0.9934	0.920618	0.863055	0.898156	0.897988	0.694262	0.000974899	-0.391186	0.992481	0.981541	0.70386	0.178529	0.150183	0.432831	-0.0356477	0.855171	-0.0453877	0.832889	119263	136925	135642	145204	111200	122231	118305	155893	120612	112485	110519	116182	134060	132273	156111	142627	125880	132774	112094	103327	100885	122462	135585	121984	143330	137114	119634
A0A2R8VHA6,A0A2R8VHL3,Q91X79,A0A2R8VK43	Cela1	Chymotrypsin-like elastase family member 1,Chymotrypsin-like elastase family member 1,Chymotrypsin-like elastase family member 1,Chymotrypsin-like elastase family member 1 (Fragment)	0.505569	-0.457731	0.87806	0.78645	0.151211	0.588909	0.715609	0.251154	0.505319	0.254275	0.992481	0.993639	0.898026	0.969527	0.92761	0.937395	-0.584032	0.0512457	-0.506375	0.0821626	16201	NA	11690	NA	19188.6	14191.5	11523.5	20909.7	NA	8900.13	9244.96	NA	18260	26466.9	27132.2	16711.8	13858.8	9404.51	NA	NA	6393.89	13454.6	NA	NA	15711.1	22907.8	14832.4
Q3U4F0,Q91V61,Q91V61-2	Sfxn3	Sideroflexin-3,Sideroflexin-3,Isoform 2 of Sideroflexin-3	0.515962	-1.33745	0.816575	0.826615	0.863055	0.992095	0.715609	0.899901	0.308425	-0.697982	0.992481	0.948639	0.578075	0.646591	0.431635	0.957933	NA	NA	NA	NA	NA	71748.3	54338.1	133042	104472	69596.9	49660.4	NA	NA	75240.5	644248	163948	28816.1	155329	42613.3	42112.8	56266.1	NA	57548.6	32531	NA	146788	191352	109655	79552.1	NA	67896.2
A0A0G2JGF9,A0A075B5K9	Igkv12-98	Immunoglobulin kappa variable 12-98 (Fragment),Immunoglobulin kappa variable 12-98	0.55972	-0.051201	0.87806	0.97859	0.688788	0.68336	0.271887	0.589812	0.650859	-0.867195	0.992481	0.948639	0.120506	0.506082	0.521225	0.0428252	NA	NA	NA	NA	149808	NA	19142.9	25106	NA	113208	56980.5	64370.2	61149.8	27200.7	49170.5	85513.8	29577.1	40513.7	89814.3	112838	25043.1	53123.8	91524.1	63318.4	21687.2	61424.8	59769.3	NA	40227.7	54061.5	77292.8
A0A0B4J1H6	Igkv2-137	Immunoglobulin kappa chain variable 2-137 (Fragment)	0.576707	0.208287	0.91171	0.826615	0.950258	0.872629	0.960665	0.753766	0.0541462	-0.899718	0.992481	0.577892	0.142147	0.126261	0.184341	0.0934298	NA	NA	NA	NA	131159	140771	268380	249558	232683	240355	81327	143218	344782	260524	115788	254333	90851.4	116995	210524	170473	173648	85426.4	211013	173441	229370	152167	269373	250425	1.55719e+06	90195.9	236454
P01639;A0A140T8N0	Gm5571;Igkv9-120	Ig kappa chain V-V region MOPC 41;Immunoglobulin kappa chain variable 9-120 (Fragment)	0.579423	0.291574	0.9934	0.829346	0.882292	0.691372	0.769605	0.785545	0.450566	-0.237406	0.992481	0.774786	0.35456	0.355878	0.540138	0.0687218	NA	NA	NA	NA	346126	221593	205640	210080	247494	317348	227844	295667	1.37686e+06	186853	193485	147045	178893	238460	233424	209444	170523	253309	376729	227668	150027	182536	253751	209933	529651	487032	323118
P01592	Jchain	Immunoglobulin J chain	0.586763	-0.308327	0.9934	0.962334	0.950258	0.970214	0.896884	0.700366	0.0986744	-0.598734	0.992481	0.774786	0.547756	0.553995	0.918453	0.446796	NA	NA	NA	NA	1.95431e+06	2.35155e+06	294595	1.177e+06	1.39912e+06	1.54855e+06	848536	1.72773e+06	2.94659e+06	1.5383e+06	1.80624e+06	1.8007e+06	1.0412e+06	2208446	1.58496e+06	1.04603e+06	676536	788380	1.44551e+06	1.73343e+06	471136	1.97376e+06	994096	2440133	2.50764e+06	768962	1.23323e+06
Q60590	Orm1	Alpha-1-acid glycoprotein 1	0.589884	-0.199847	0.9934	0.78645	0.863055	0.696128	0.715609	0.25597	0.170301	-0.303311	0.992481	0.894345	0.953269	0.897177	0.401935	0.163375	-1.59961	2.03239e-08	-0.185838	0.472284	1.41764e+06	1.62865e+06	1724484	1.61966e+06	3.3284e+06	3.7215e+06	2.09693e+06	1.83076e+06	3.41898e+06	4347287	1.99049e+06	3.10876e+06	1.79287e+06	2695133	1.27535e+06	2.14048e+06	1.8396e+06	1.7835e+06	2.08447e+06	3.14426e+06	2.48145e+06	1.38707e+06	1.21099e+06	1.33435e+06	1.53503e+06	2.34622e+06	2.71462e+06
A0A140T8Q3	Igkv6-17	Immunoglobulin kappa variable 6-17 (Fragment)	0.592181	0.050315	0.816575	0.757456	0.863055	0.898156	0.715609	0.727576	0.759056	-0.176613	0.992481	0.594762	0.505141	0.0156015	0.072054	0.831386	NA	NA	NA	NA	356768	187375	199453	127754	216590	383091	338316	173048	570079	360444	488488	197330	183541	284696	129338	221298	214067	366936	197304	276299	141077	356587	388426	236554	457659	308495	195328
P68134,A0A1D5RM20;P68033,F6WX90	Acta1,Acta1;Actc1,Actc1	Actin, alpha skeletal muscle,Actin, alpha skeletal muscle (Fragment);Actin, alpha cardiac muscle 1,Actin, alpha cardiac muscle 1 (Fragment)	0.603566	0.00472915	0.336386	0.829346	0.668923	0.862709	0.793433	0.799316	0.341539	-0.153493	0.992481	0.577892	0.82229	0.299194	0.562881	0.888848	NA	NA	NA	NA	274362	482011	271123	233939	305870	321568	261649	521078	587149	322080	401194	501925	264741	477782	327280	307384	364112	344183	235593	755241	582837	264601	270679	229719	486148	491704	225428
A0A0G2JGN3,A0A075B674	Ighv1-78	Immunoglobulin heavy variable 1-78 (Fragment),Immunoglobulin heavy variable 1-78	0.603566	0.828367	0.978341	0.78645	0.863055	0.79962	0.926299	0.755976	0.185238	-0.0960999	0.992481	0.948319	0.578075	0.375119	0.522618	0.664198	NA	NA	NA	NA	107034	484458	33022.8	50182.6	949283	265181	NA	934842	39206.6	102282	68778.9	56778.8	1.71559e+06	103219	39575.1	86475	88036.9	96985.1	150862	834022	305221	106323	310326	141052	281065	19068.3	39466.5
A0A075B5S3,A0A0A6YVR1	Ighv14-4	Immunoglobulin heavy variable 14-4,Immunoglobulin heavy variable 14-4 (Fragment)	0.615734	-1.65895	0.9934	0.962334	0.995803	0.965579	NA	NA	0.225152	-0.612222	0.992481	0.993639	0.898026	0.506089	0.158816	0.550396	NA	NA	NA	NA	233261	152825	107783	256109	100035	134474	70732.1	82982	672618	141573	117555	154008	85502.2	148111	107412	205969	87284.6	182593	298691	201987	93127.7	138420	134076	356684	184833	112192	84284
A0A0B4J1J6	Ighv10-1	Immunoglobulin heavy variable 10-1 (Fragment)	0.63817	0.0658114	0.9934	0.829346	0.950258	0.623439	0.402864	0.923642	0.945168	0.0342585	0.992481	0.940853	0.645366	0.828619	0.959014	0.765699	NA	NA	NA	NA	157639	81338.9	150843	95836.9	117069	154398	76514	294893	177725	120945	163777	169470	123750	102034	131684	158480	89911	110986	143855	158830	112197	501342	117709	123942	273579	78292.1	118833
P07361	Orm2	Alpha-1-acid glycoprotein 2	0.656583	-0.0162498	0.9934	0.78645	0.990023	0.746904	0.717272	0.715868	0.709345	0.0998494	0.992481	0.768935	0.801683	0.492916	0.711648	0.354896	NA	NA	NA	NA	765865	1.11189e+06	946217	813499	2.25517e+06	2.53034e+06	1.36823e+06	1.00166e+06	1542045	2.79256e+06	1.52537e+06	1.95951e+06	798825	1.43338e+06	1.04326e+06	1.37264e+06	1.39465e+06	878153	1.01114e+06	2.02812e+06	2056950	986786	877974	777079	972228	1.64246e+06	1.29937e+06
Q61129,A0A0G2JF07	Cfi	Complement factor I,Complement factor I (Fragment)	0.657785	-0.0417487	0.336386	0.533725	0.863055	0.892855	0.12716	0.616164	0.139952	-0.0426324	0.992481	0.993639	0.806037	0.94809	0.92761	0.809654	-0.198049	0.0469347	-0.102081	0.340118	1.07835e+06	1.18645e+06	1131259	1.08035e+06	1.16371e+06	1.22468e+06	1.15388e+06	1.0092e+06	1.24014e+06	1.10386e+06	1.17173e+06	1123923	1214604	1201570	1.17254e+06	1.18168e+06	1.24627e+06	1.13459e+06	1.17625e+06	1.02544e+06	1065010	1.12773e+06	1.13124e+06	1.10916e+06	1.15742e+06	1.18131e+06	1.14639e+06
A0A2K6EDJ7,A6X935,A6X935-2,E9PVD2,E9Q5L2	Itih4	Inter alpha-trypsin inhibitor, heavy chain 4,Inter alpha-trypsin inhibitor, heavy chain 4,Isoform 2 of Inter alpha-trypsin inhibitor, heavy chain 4,Inter alpha-trypsin inhibitor, heavy chain 4,Inter alpha-trypsin inhibitor, heavy chain 4	0.671155	0.0972629	0.328549	0.980042	0.863055	0.965579	0.845642	0.499944	0.844226	0.166743	0.992481	0.940853	0.998869	0.778134	0.932839	0.582965	-0.377988	0.000411087	-0.477793	1.73514e-05	1.11936e+06	1.2987e+06	1.06195e+06	1107895	1.63746e+06	2.00738e+06	1.17279e+06	1480346	1.67434e+06	1955149	1214720	1532590	1.0694e+06	1.42326e+06	1.28196e+06	1297841	1.34342e+06	1.24856e+06	1.12659e+06	2.06207e+06	1.90713e+06	1.19557e+06	1.25965e+06	1.17334e+06	1.17506e+06	1.55079e+06	1.41168e+06
A0A075B5V5	Ighv1-39	Immunoglobulin heavy variable 1-39 (Fragment)	0.671155	-0.175242	0.978341	0.951464	0.916242	0.6909	0.232571	0.997818	0.0416648	-0.58529	0.992481	0.577892	0.547756	0.223088	0.65632	0.168298	NA	NA	NA	NA	110959	109225	111802	78925.4	170795	NA	NA	167165	272288	272490	NA	82587.9	115556	64909.6	96989.5	130385	NA	116211	84235.4	82883.4	118835	142726	192939	217968	NA	106880	108271
A0A0R4J0M4,Q91V80	Apof	Apolipoprotein F	0.671155	0.18884	0.91171	0.947596	0.863055	0.940493	0.94452	0.914425	0.225152	0.183876	0.992481	0.993639	0.483942	0.624103	0.576391	0.441657	NA	NA	NA	NA	14219.3	11007.2	9110.24	12792.3	8131.14	14249.6	9973.34	19299.7	10198.3	18452.9	11527.1	20571.4	12856.1	12725.2	14308.8	18413	11117.2	13293.7	10323.9	12740	13475.6	9432.76	12074.3	11203.3	8204.75	15170.4	16833
Q61704,A0A2I3BQM8,A0A2I3BRQ3	Itih3	Inter-alpha-trypsin inhibitor heavy chain H3,Inter-alpha-trypsin inhibitor heavy chain H3 (Fragment),Inter-alpha-trypsin inhibitor heavy chain H3	0.671912	0.325703	0.978341	0.829346	0.863055	0.970214	0.769605	0.342524	0.351714	0.367742	0.992481	0.894345	0.928419	0.688477	0.92761	0.304496	-0.3951	0.0379148	-0.635033	0.000709624	591562	701476	667471	551340	756479	1.32503e+06	742344	679106	1.24939e+06	1.2845e+06	826035	877305	605483	692349	689800	652390	743175	625780	704145	1.04412e+06	932918	624412	546116	502816	552764	810901	674576
A0A0B4J1J2	Igkv5-43	Immunoglobulin kappa chain variable 5-43 (Fragment)	0.671912	-0.24549	0.91171	0.951464	0.882292	0.862709	0.755679	0.537744	0.208816	-0.796377	0.992481	0.774786	0.236624	0.126261	0.272159	0.162444	NA	NA	NA	NA	104739	47994.1	23127.1	172742	82750.8	126514	36601.5	41901.4	76511.9	140393	60108	27927.1	39836.1	53635.2	44325.5	72373.6	44386.5	83867.7	33773.9	140690	34354.6	146841	113953	40485.4	143671	78629.1	90361.1
A0A075B5R0,A0A0B4J1P4	Ighv5-16	Immunoglobulin heavy variable 5-16,Immunoglobulin heavy variable 5-16 (Fragment)	0.671912	0.816632	0.91171	0.920618	0.950326	0.953717	0.975735	0.678668	0.922542	0.316423	0.992481	0.723816	0.82229	0.553995	0.987437	0.746841	NA	NA	NA	NA	114069	110222	82310.4	214997	61876.1	100744	67996.7	253281	82891.7	103824	68641.4	156862	81556.2	58355.8	95138.2	77490.2	52580.9	142995	66196.3	83562.7	44583.3	88470.3	144544	93429.2	92089.4	109282	99448.2
Q9Z2U1,A0A0G2JF97	Psma5	Proteasome subunit alpha type-5,Proteasome subunit alpha type-5 (Fragment)	0.671912	0.121158	0.9934	0.78645	0.863055	0.771849	0.849858	0.377476	0.437323	-0.0428579	0.992481	0.850095	0.578075	0.834748	0.818789	0.44293	-0.41022	0.0643622	0.0223423	0.936426	26271.4	16118.2	87084.1	67511.2	111406	114915	53556.8	27372.2	109622	145485	128019	105129	51123.5	174645	24324	71404.8	103115	73715.2	86929.8	115566	58213.8	48566.1	62863.8	32062	79422.4	92123.5	87149.5
A0A140T8N5	Igkv6-23	Immunoglobulin kappa variable 6-23 (Fragment)	0.693814	-0.334636	0.91171	0.829346	0.889331	0.970214	0.471569	0.979069	0.063803	-0.827892	0.992481	0.837195	0.493209	0.202046	0.177582	0.0888211	NA	NA	NA	NA	1.12292e+06	3.29887e+06	727110	417473	1.36305e+06	1.40865e+06	441448	779607	1822914	950138	1.87641e+06	566719	667264	1.06028e+06	512515	609768	424225	925927	1054599	857218	1.03596e+06	1.15429e+06	1994125	1172128	1.4795e+06	596605	779276
P11680	Cfp	Properdin	0.703077	0.262508	0.9934	0.962334	0.950326	0.970214	0.927233	0.979069	0.922542	-0.0176464	0.992481	0.948639	0.758731	0.751139	0.540138	0.422485	-0.0857317	0.900972	0.297007	0.653085	643170	463609	688375	602932	462144	461734	722946	758568	717808	499008	457625	422911	632967	701848	646597	857858	469667	572897	676722	450332	673357	565434	698480	629259	524558	775051	528813
A0A0A6YXA5	Ighv1-15	Immunoglobulin heavy variable 1-15 (Fragment)	0.703077	-0.506297	0.9934	0.827774	0.916242	0.970214	0.48178	0.887201	0.375765	-0.21292	0.992481	0.81639	0.35456	0.175438	0.319118	0.432831	-0.135206	0.884035	0.0812553	0.934558	245949	331846	272193	189925	383088	320531	133985	167252	592919	243846	303741	319796	212578	367664	131540	287191	281126	214188	396738	305203	221012	506602	552685	297180	342037	145411	308318
A0A0B4J1I1	Igkv16-104	Immunoglobulin kappa variable 16-104 (Fragment)	0.703077	-0.197055	0.9934	0.962334	0.863055	0.892855	0.769605	0.824674	0.691101	-0.168538	0.992481	0.993639	0.82229	0.923306	0.864968	0.335083	NA	NA	NA	NA	154488	291583	465611	144360	431484	454661	402346	306489	260726	202301	211347	309219	337206	596147	NA	374741	498926	224817	303819	231849	375033	420804	513088	275767	288154	446491	392590
A0A075B666	Igkv13-85	Immunoglobulin kappa chain variable 13-85 (Fragment)	0.706537	0.0279855	0.946722	0.971622	0.863055	0.898156	0.735159	0.537744	0.36478	-0.41997	0.992481	0.768935	0.490413	0.353142	0.562881	0.588382	NA	NA	NA	NA	390678	146679	167912	328759	232126	262015	254632	505019	309698	286134	NA	310336	97720.5	159349	344954	552600	211131	243702	310672	303427	107843	NA	156267	349794	364795	181666	245080
A0A0G2JFE9,A0A0B4J1N0	Ighv1-76	Immunoglobulin heavy variable 1-76 (Fragment),Immunoglobulin heavy variable 1-76	0.734391	-0.436169	0.978341	0.907106	0.863055	0.923956	0.94452	0.767926	0.904269	-0.492101	0.992481	0.948319	0.883219	0.986286	0.880886	0.864364	-0.150376	0.906999	0.22785	0.883022	54428.6	83659.4	143006	28708.1	40722.8	102605	62784.9	41296.8	226873	124360	87540.1	77816.2	104699	144721	161163	373216	84642.5	68296.7	91950.2	86325.1	38417.3	129762	99484.8	158850	178448	65658.5	114342
A0A075B696	Ighv2-3	Immunoglobulin heavy variable 2-3 (Fragment)	0.736532	-0.0353126	0.9934	0.78645	0.950258	0.686264	0.722698	0.767926	0.232212	-0.235524	0.992481	0.63383	0.309601	0.281312	0.597668	0.354896	NA	NA	NA	NA	98829.7	55958.3	65875.2	54020.4	111645	108609	78886.9	60476.8	262467	73653.4	116128	97590.8	61301	78247.3	57704.7	NA	46302.7	89096.3	140286	46888.1	NA	120216	403787	94012.8	94304.9	72730.5	NA
P02089	Hbb-b2	Hemoglobin subunit beta-2	0.743079	1.61628	0.978341	0.970323	0.950258	0.99919	0.974674	0.767926	0.744545	-0.176544	0.992481	0.680286	0.236624	0.91393	0.442364	0.588382	NA	NA	NA	NA	427699	529252	451699	419069	226423	197191	485691	424143	159558	223433	495725	227462	195689	100813	315312	313817	408790	299556	251672	544141	544174	341775	155949	264898	253428	262510	336911
P05367,A0A1B0GQV5	Saa2	Serum amyloid A-2 protein,Serum amyloid A protein	0.743079	1.77911	0.87341	0.829346	0.882292	0.923088	0.94452	0.25597	0.363342	2.62957	0.992481	0.938264	0.467332	0.494756	0.540138	0.98292	NA	NA	NA	NA	61189.5	72455	69768.4	66351.5	795596	1.80201e+06	135874	564215	1.05259e+06	1571102	292371	1.29173e+06	134391	257070	50757.9	131898	230820	66421.1	53559.3	923282	1.11706e+06	66055	68454.7	50699.1	61428.3	810864	148703
Q03311,A0A0A6YVZ5	Bche	Cholinesterase,Cholinesterase (Fragment)	0.744364	1.45194	0.91171	0.78645	0.986169	0.939895	0.595932	0.533319	0.0240946	0.861365	0.992481	0.961441	0.216382	0.144625	0.150183	0.0934298	0.194356	0.212296	0.52701	0.000207185	95076.7	35889	38009	88989.8	40578.3	59231.5	34402.9	47657.4	47731	28169.6	94724.8	64232.8	30995.7	67613.9	53995.6	41167.7	43896.7	31762	54191	65964.6	67005.4	104525	40067.9	98785.8	38422.1	31998.9	59979.4
P97290,A2ATR8	Serping1	Plasma protease C1 inhibitor	0.744528	0.00391352	0.91171	0.806141	0.668923	0.951265	0.298477	0.342524	0.143711	0.130991	0.992481	0.948319	0.35456	0.196121	0.224868	0.276617	-0.17768	0.140493	0.011544	0.936426	1.59505e+06	1.55345e+06	1.43906e+06	1.51155e+06	1422754	1.43828e+06	1.39344e+06	1.26357e+06	1.46956e+06	1.54914e+06	1.37328e+06	1.52115e+06	1.58917e+06	1.51469e+06	1.41679e+06	1490305	1.7269e+06	1408388	1320427	1.38485e+06	1.56513e+06	1.44734e+06	1.32883e+06	1.52293e+06	1.43383e+06	1.47231e+06	1.46822e+06
A0A075B5R4;A0A075B5R9	Ighv14-1;Ighv14-3	Immunoglobulin heavy variable 14-1 (Fragment);Immunoglobulin heavy variable V14-3 (Fragment)	0.744528	-0.476621	0.816575	0.962334	0.878015	0.970214	0.984898	0.767926	0.189874	-0.750295	0.992481	0.680286	0.120506	0.0559139	0.175397	0.353606	NA	NA	NA	NA	126569	30851.3	134478	13044.1	74714.1	113354	NA	75933.8	48112.9	108998	30314.5	79069.7	21969.2	NA	36846.5	108628	NA	171367	145928	92234.6	71229.9	117278	90452.2	246924	222485	73513.5	85712.2
Q8BRY4,Q91X70,E9Q6D8	C6	Complement component 6 (Fragment),Complement component 6,Complement component 6	0.754247	-0.0914741	0.91171	0.907106	0.863055	0.933345	0.735159	0.846326	0.0729285	-0.66361	0.992608	0.940853	0.127175	0.295424	0.150756	0.0661579	-0.34334	0.0137275	-0.469087	0.000739687	622944	722024	713400	562091	400427	613334	703415	862005	640129	770713	661702	749824	812278	795279	672429	821828	690064	722671	672036	556976	547233	482591	630795	665389	730519	793074	784651
D3Z4A4,Q61171	Prdx2	Peroxiredoxin-2 (Fragment),Peroxiredoxin-2	0.755978	0.472749	0.9934	0.920618	0.863055	0.892855	0.770741	0.57344	0.667251	0.102211	0.992481	0.737127	0.493209	0.749599	0.150756	0.77114	0.522498	0.741249	0.321417	0.863117	286257	305061	197262	281566	144142	89799.3	266544	242956	114938	129527	224061	106037	104956	225400	420243	145160	325531	171092	149858	222307	268372	331392	217934	122332	216473	108739	188222
Q61405,Q4LDF6	Cfhr2	Complement factor H-related 2	0.756631	0.116221	0.946722	0.950676	0.916242	0.938885	0.927233	0.975564	0.143711	0.159923	0.992481	0.879559	0.324625	0.804855	0.416373	0.230756	NA	NA	NA	NA	1.62481e+06	1.71614e+06	1.73438e+06	1.70718e+06	1.4499e+06	1.5369e+06	1.6855e+06	1.48203e+06	1.71295e+06	1387518	1628100	1.42744e+06	1.49176e+06	1.64102e+06	1.34757e+06	1.33348e+06	1742386	1.51364e+06	1.55358e+06	1.4524e+06	1578062	1.74912e+06	1576849	1.61281e+06	1.78931e+06	1.64958e+06	1.60434e+06
A0A140T8P5	Igkv8-24	Immunoglobulin kappa chain variable 8-24 (Fragment)	0.756631	0.413812	0.87806	0.996656	0.988981	0.965579	0.927233	0.591324	0.922542	-0.555145	0.992481	0.74562	0.580475	0.44133	0.864968	0.582965	NA	NA	NA	NA	174305	150170	230998	136326	250323	392064	137904	154345	388695	119342	83701.5	234349	120858	190082	98085.1	200702	79564.6	122483	312124	124681	84714.2	224146	221896	237191	410199	154162	341926
A0A075B5K0	Igkv14-126	Immunoglobulin kappa variable 14-126 (Fragment)	0.756631	0.520583	0.9934	0.829346	0.863055	0.965579	0.636644	0.341572	0.744602	0.220237	0.992481	0.940853	0.492144	0.834748	0.987437	0.376461	NA	NA	NA	NA	187678	154642	NA	NA	61213.6	201289	NA	3482.59	279382	132917	NA	NA	55879.5	152532	110999	69643.8	NA	180103	127576	116859	NA	179206	169943	231196	253461	273102	130157
A0A0A6YY38,A0A075B5V6	Ighv1-42	Immunoglobulin heavy variable V1-42 (Fragment),Immunoglobulin heavy variable V1-42	0.756631	-0.4946	0.9934	0.705119	0.950258	0.592553	0.845642	0.694262	0.690334	0.183131	0.992481	0.948639	0.863769	0.79384	0.612141	0.382911	NA	NA	NA	NA	79491.8	143452	891506	NA	44614.2	205558	NA	NA	173294	NA	230138	NA	NA	103203	NA	137348	NA	NA	883071	179878	NA	NA	140296	136940	119799	166513	NA
P05366	Saa1	Serum amyloid A-1 protein	0.763204	1.64081	0.87806	0.829346	0.882292	0.918292	0.975735	0.377476	0.36478	1.82196	0.992481	0.940853	0.474611	0.620681	0.724127	0.859991	-2.60562	0.000407478	-3.61238	2.57206e-05	84779.6	113937	69463.7	81669.2	827317	1.89276e+06	136510	456793	1.11191e+06	958643	303544	1.43167e+06	112086	279871	92547.5	111563	141729	78673.2	112920	589504	1.17795e+06	69805	81497.1	93235	84907.7	825274	194657
Q00896,A0A0R4J0X5	Serpina1c	Alpha-1-antitrypsin 1-3	0.775423	0.496143	0.91171	0.826615	0.882292	0.965579	0.770741	0.980853	0.0334671	1.55881	0.992481	0.940853	0.36789	0.358232	0.354699	0.304496	NA	NA	NA	NA	119855	NA	NA	NA	NA	112283	NA	NA	NA	NA	NA	NA	NA	NA	NA	NA	NA	62742.5	NA	NA	174431	NA	NA	NA	NA	74851.6	60922.7
A0A0R4J1N3,P33622,E9QP56,D3YXN8	Apoc3	Apolipoprotein C-III,Apolipoprotein C-III,Apolipoprotein C-III,Apolipoprotein C-III (Fragment)	0.787093	-0.0708241	0.9934	0.829346	0.151211	0.623439	0.684082	0.0444569	0.121084	0.478282	0.992481	0.948319	0.82229	0.749599	0.540138	0.790727	NA	NA	NA	NA	4.11615e+06	3.74653e+06	3.62681e+06	3.90543e+06	4.30316e+06	2.7938e+06	4.6782e+06	3618843	2.13721e+06	2.96471e+06	3.38754e+06	2.70855e+06	3340599	3501000	3.89457e+06	3.46987e+06	4.23098e+06	3.40182e+06	3367510	2.83491e+06	3.07266e+06	4.43446e+06	2501440	2.816e+06	3.32955e+06	3.17223e+06	4403129
Q9EQI5	Ppbp	Chemokine (C-X-C motif) ligand 7, isoform CRA_b	0.787093	-0.737339	0.87806	0.950676	0.959178	0.965579	0.960665	0.694262	0.879969	-0.732797	0.992481	0.74562	0.918729	0.969527	0.442364	0.825417	NA	NA	NA	NA	1.63258e+06	1.45597e+06	78319.6	190412	253312	181472	732590	70596.3	39449.3	83412.1	101437	343079	49004.5	142118	116146	16367.9	47443.3	341855	33583.7	166254	1.09764e+06	810033	443674	826397	1.61203e+06	438991	NA
A0A140T8N1	Igkv1-88	Immunoglobulin kappa chain variable 1-88 (Fragment)	0.787093	1.80208	0.690874	0.950676	0.863055	0.955404	0.85365	0.885054	0.209508	-0.544317	0.992481	0.577892	0.405678	0.362131	0.856637	0.0868653	NA	NA	NA	NA	60214.8	64604.3	267780	NA	41430.1	76472.3	59442.3	NA	51933.4	73011.3	54490.3	100571	NA	52053.9	25300.9	NA	NA	77379	28714.4	25662.9	35404.9	117134	71999.1	77307	61109.9	164308	45998.3
A0A140T8M3	Igkv8-30	Immunoglobulin kappa chain variable 8-30 (Fragment)	0.787093	0.426801	0.87806	0.78645	0.863055	0.965579	0.715609	0.980853	0.182131	-0.618653	0.992481	0.848165	0.465987	0.342012	0.540138	0.168298	NA	NA	NA	NA	121027	67976.9	42873.1	51025.6	212987	163438	60748.9	100707	135824	79053.8	36329.8	65733.7	48667.1	65825.5	83617.4	56656.7	38216.8	49191.1	114478	64023.9	60929.1	71775	172295	103140	143628	41862.7	58282.2
A0A140T8N9	Igkv6-32	Immunoglobulin kappa variable 6-32 (Fragment)	0.798253	-0.0714172	0.9934	0.920618	0.863055	0.641683	0.595932	0.643661	0.171461	-0.902701	0.992481	0.737127	0.82229	0.144625	0.150183	0.354896	NA	NA	NA	NA	191521	91003.3	95099.3	80137.1	76457.1	585647	137587	333351	930010	327536	162939	100680	62520.5	329211	107275	133571	75185.6	211372	236765	118161	106290	417673	557613	115990	222274	72844.9	339875
A0A075B5N7,A0A0G2JGY3	Igkv6-13	Immunoglobulin kappa variable 6-13,Immunoglobulin kappa variable 6-13 (Fragment)	0.812762	-0.468136	0.9934	0.962334	0.863055	0.965579	0.960665	0.616573	0.207885	-0.745414	0.992481	0.940853	0.431256	0.126261	0.173041	0.294367	-0.202684	0.785805	-0.00153925	0.996915	NA	92006.6	88514.2	55212.4	81323.7	118914	124481	77086.1	143363	93049.1	94425	69987.8	122759	121501	69323.6	66718	67921	78491.6	66090.5	68846.6	64068.9	104867	11923.5	148670	64015.7	74763.3	103247
F6TQW2,A0A0A6YY53	Ighg2c	Immunoglobulin heavy constant gamma 2C (Fragment)	0.816508	0.151865	0.87806	0.907106	0.704867	0.965579	0.877727	0.509128	0.275049	-0.959214	0.992481	0.618828	0.0690744	0.0223461	0.150183	0.102732	0.113001	0.919254	0.273989	0.832889	2.46008e+06	1.57328e+06	587793	821036	1.68372e+06	2.32541e+06	531486	1.4748e+06	4171272	1.9876e+06	1.1205e+06	1.44334e+06	336876	1251278	555616	1.32256e+06	559832	2386662	1.5286e+06	1.6482e+06	728538	2.14975e+06	3284990	1.64057e+06	2.58587e+06	1.12002e+06	1.73462e+06
A0A075B677,A0A0G2JFC6	Igkv4-53	Immunoglobulin kappa variable 4-53,Immunoglobulin kappa variable 4-53 (Fragment)	0.816508	-0.72034	0.9934	0.829346	0.916242	0.923088	0.430574	0.812114	0.849415	-0.107482	0.992481	0.940853	0.709942	0.170902	0.177393	0.619876	NA	NA	NA	NA	107190	292728	26654.6	140778	8931.49	NA	39422.8	100207	175834	26018.7	92068	119106	55101.1	105799	110353	97001.1	73385.9	91801.3	47798.7	2809.41	NA	100344	48924.5	1	121010	34964.9	45447.4
A0A0A6YY69,A0A075B5Q3	Ighv2-5	Immunoglobulin heavy variable 2-5 (Fragment),Immunoglobulin heavy variable 2-5	0.819273	0.00794799	0.91171	0.951464	0.986169	0.992095	0.94452	0.595937	0.655355	-0.774023	0.992481	0.940853	0.765879	0.555483	0.540138	0.957933	NA	NA	NA	NA	727043	62586.8	93638.9	178398	73082.4	80150.5	193686	44641	106558	136011	67986.2	91465.6	199003	94496.6	108917	165205	130827	93556	63374.2	64444.9	64970.9	44394.3	155332	129733	157513	102472	127191
Q9JJN5	Cpn1	Carboxypeptidase N catalytic chain	0.866662	-0.0548704	0.978341	0.826615	0.863055	0.970214	0.642477	0.755246	0.64441	0.0160968	0.992481	0.948319	0.645366	0.78379	0.92761	0.740245	-0.00664875	0.957327	0.145368	0.476196	1.14264e+06	1120373	1.02889e+06	1.08837e+06	1.09274e+06	974120	1.04061e+06	835813	991410	1.01133e+06	1.05489e+06	936173	1.03931e+06	1.04775e+06	1.01166e+06	992414	1.1357e+06	1.05846e+06	1089168	939884	1.02096e+06	1.1043e+06	932873	1.11425e+06	1126026	1.06415e+06	1084039
P46412,A0A1C7ZMZ7,A0A1C7ZMZ5	Gpx3	Glutathione peroxidase 3,Glutathione peroxidase 3 (Fragment),Glutathione peroxidase (Fragment)	0.871353	-0.0525979	0.946722	0.826615	0.863055	0.696128	0.769605	0.755246	0.999495	0.0195863	0.992481	0.948319	0.880728	0.507489	0.540138	0.969711	-0.368383	0.0555102	-0.541687	0.00321142	1.55175e+06	1528612	1.49495e+06	1.57266e+06	1.26838e+06	1.24395e+06	1.48312e+06	1.86911e+06	1.57911e+06	1.29113e+06	1.34414e+06	1.30431e+06	1.35578e+06	1453762	1.60989e+06	1.53881e+06	1.49106e+06	1.48133e+06	1.36356e+06	1.36536e+06	1.33405e+06	1.60377e+06	1765516	1.46385e+06	1.52831e+06	1.22399e+06	1.39959e+06
Q5FW60	Mup20	Major urinary protein 20	0.871353	0.0797185	0.79543	0.935134	0.329259	0.623439	0.298477	0.342524	0.0284475	-1.29553	0.992481	0.940853	0.498148	0.900831	0.614587	0.354896	-0.286662	0.272614	0.0285855	0.934558	410452	758501	662563	420978	365628	386131	500852	533753	400195	647705	469383	585276	575465	521542	402199	647424	468104	497752	476988	886331	597648	267871	607042	651923	653022	566922	499526
A0A075B5S2	Ighv7-1	Immunoglobulin heavy variable 7-1 (Fragment)	0.871353	0.486919	0.87806	0.78645	0.863055	0.898156	0.85365	0.92049	0.370421	-0.355007	0.992481	0.680286	0.340489	0.0974907	0.175397	0.354896	-0.275624	0.535714	-0.19036	0.700358	80913.8	72508.4	111866	106212	210530	168575	97852.4	74733.4	247012	118846	59526.2	17377.3	75943.6	359993	78252.7	107142	113091	15862.2	101338	96230.7	111713	137185	144799	406974	148739	136050	101833
Q8BK48	Ces2e	Pyrethroid hydrolase Ces2e	0.871353	0.0238682	0.9934	0.826615	0.863055	0.953717	0.769605	0.616164	0.691101	-0.121857	0.992481	0.940853	0.99973	0.969527	0.700984	0.391541	0.691057	9.70912e-05	0.638415	0.000180545	100894	124624	115830	113045	72852.9	68354.8	101350	126117	56527.4	105910	106440	88693.5	115902	105336	109063	136050	145558	102648	97159.4	102752	113840	119650	111133	104772	112559	93630.2	96322.5
O35930	Gp1ba	Platelet glycoprotein Ib alpha chain	0.871353	-0.0300377	0.257696	0.962334	0.863055	0.794299	0.313676	0.499944	0.894311	0.0505866	0.992481	0.577892	0.128319	0.0747825	0.212338	0.353854	0.0187745	0.933244	0.260219	0.143145	84790.8	69139.6	59143.3	70493.1	56467.2	46162.3	68379.8	52027.1	55471.5	41577.8	65727.2	63776.4	68318.7	51364	63304.9	50389.3	59497.7	65768.4	56791	48547.4	55946.6	85759.4	73858.2	77026.2	92554.8	59288	54813.1
O88783	F5	Coagulation factor V	0.878032	0.0149433	0.87341	0.907106	0.30525	0.588909	0.42831	0.320755	3.34321e-08	0.395189	0.992481	0.577892	0.072614	0.0997429	0.319118	0.351783	0.0444613	0.811207	-0.190452	0.2037	194988	145666	150410	192613	161575	187709	164625	218146	164017	189218	159920	192960	169819	166997	175559	203112	177909	177783	166176	166735	164589	133956	142385	139489	158166	158757	170340
Q8BND5,Q8BND5-2,Q8BND5-3,Q8BND5-4	Qsox1	Sulfhydryl oxidase 1,Isoform 2 of Sulfhydryl oxidase 1,Isoform 3 of Sulfhydryl oxidase 1,Isoform 4 of Sulfhydryl oxidase 1	0.87927	0.0569604	0.9934	0.826615	0.863055	0.747142	0.715609	0.613457	0.0992451	-0.158211	0.992481	0.894345	0.703805	0.972844	0.573759	0.418276	-0.0654238	0.552508	0.0201332	0.883022	827967	1.12804e+06	1156208	764714	993458	1.04128e+06	1083436	835214	978640	1.12578e+06	1119494	1.03902e+06	924685	1.19409e+06	741658	956726	1.13637e+06	927510	914466	1.22385e+06	1.19359e+06	830649	965331	880330	1.10438e+06	1.19062e+06	1.09152e+06
A0A075B5T5,A0A0A6YWG2	Ighv1-5	Immunoglobulin heavy variable V1-5,Immunoglobulin heavy variable V1-5 (Fragment)	0.87927	0.0119905	0.91171	0.935134	0.85632	0.953717	0.946275	0.377476	0.164682	-0.741407	0.992481	0.577892	0.421372	0.170902	0.515656	0.781898	NA	NA	NA	NA	175689	64532	58236	287420	44083.9	170682	81855.2	NA	NA	NA	229713	82905.5	73749.8	133694	126208	NA	48626.6	146882	123774	NA	57672.4	254165	76854.8	308169	461140	138771	209840
Q80YQ1,P35441	Thbs1	Thrombospondin-1	0.87927	-0.622503	0.87806	0.962334	0.974027	0.970214	0.967403	0.634786	0.999077	-0.951467	0.992481	0.879864	0.806037	0.972844	0.540138	0.765699	-1.09904	0.519276	-1.32265	0.439451	607606	499060	25747.6	108358	65705.8	73376	259662	56375.5	38830.8	29524.8	32984.2	141966	27090.7	35709	89409	16362.7	32541.9	149765	22650.7	75879.6	425844	252436	160173	330649	543286	196498	6328.73
P10605	Ctsb	Cathepsin B	0.87927	-0.0884777	0.9934	0.951464	0.995803	0.965579	0.848577	0.997818	0.105599	-0.254366	0.992481	0.948639	0.290397	0.367807	0.319118	0.125912	0.133698	0.596595	0.298915	0.148977	128277	152238	141572	124356	142044	122986	127303	86060.5	146000	144458	116821	142957	126011	148965	101159	111244	124747	129543	132311	158982	134593	116218	143974	140613	138083	131494	117565
Q99JC1,P01844	Iglc2	Ig lambda-2 chain C region (Fragment),Ig lambda-2 chain C region	0.87927	-0.326456	0.87806	0.826615	0.959178	0.99919	0.769605	0.616164	0.522608	-0.465043	0.992481	0.940853	0.804025	0.972844	0.770972	0.859991	-0.155543	0.673427	-0.185988	0.606899	288689	78277.6	63248.5	123796	72508.3	81519.2	86493.1	84371.2	82988.3	67928.3	36790.8	124144	103458	261766	85670.7	132395	76633.6	72082.1	121129	59460.5	61596.3	94645.6	158093	137145	197185	63103.9	90210.9
P04247,A0A2R8VK58,A0A2R8W6F8	Mb	Myoglobin,Myoglobin (Fragment),Myoglobin	0.87927	-0.0372036	0.257696	0.907106	0.768263	0.965964	0.769605	0.613326	0.967125	0.0621541	0.992481	0.940853	0.460275	0.553995	0.350277	0.915131	-0.585232	0.456393	-0.617075	0.376622	130740	201282	47998.2	60265	17347.8	47240.2	29186.2	44064	23387.1	38616.9	46386.3	64047.8	23300	47071.6	40919.8	11458.5	32916.9	56426.2	69578.2	61175	37319.7	31212.7	61038.8	90216.2	16725.9	60514.9	11496.3
A0A075B5W3	Ighv1-53	Immunoglobulin heavy variable 1-53 (Fragment)	0.87927	-0.409924	0.978341	0.907106	0.787938	0.862709	0.85365	0.503993	NA	NA	NA	NA	NA	NA	NA	NA	NA	NA	NA	NA	NA	NA	NA	NA	NA	NA	NA	NA	133890	NA	NA	NA	NA	NA	NA	NA	NA	NA	NA	NA	NA	NA	84629.3	NA	NA	NA	NA
A0A0A6YVP8,D6RGQ0,P06909,E9Q8H9,A0A0A6YWP4,E9Q8I0	Cfh	Complement factor H,Complement factor H,Complement factor H,Complement factor H,Complement factor H (Fragment),Complement factor H	0.882793	0.0662205	0.9934	0.826615	0.768263	0.560216	0.146542	0.0912504	0.308425	0.00306847	0.992481	0.848165	0.86658	0.692474	0.987437	0.655575	0.04153	0.676132	-0.012397	0.922541	1.43782e+06	1.26221e+06	1.29503e+06	1.33079e+06	1.25398e+06	1.41217e+06	1.31136e+06	1.14351e+06	1.17122e+06	1.34398e+06	1.31867e+06	1.50076e+06	1.3002e+06	1.06771e+06	1.68208e+06	1368437	1.24845e+06	1.19993e+06	1.26881e+06	1423823	1.47091e+06	1.20639e+06	1.03231e+06	1.37089e+06	1234140	1.50851e+06	1.10699e+06
A0A0N4SWB3,Q9JHW4,A0A0N4SVA4,A0A0N4SUV6,A0A0N4SUU3,A0A0N4SWD9	Eefsec	Eukaryotic elongation factor, selenocysteine-tRNA-specific, isoform CRA_b,Selenocysteine-specific elongation factor,Selenocysteine-specific elongation factor (Fragment),Selenocysteine-specific elongation factor,Selenocysteine-specific elongation factor (Fragment),Selenocysteine-specific elongation factor (Fragment)	0.882793	0.11277	0.946722	0.829346	0.863055	0.898156	NA	NA	0.607931	-0.457087	0.992481	0.81639	0.911985	0.804855	0.812905	0.78298	NA	NA	NA	NA	397092	266031	968961	661616	628833	977132	279453	484806	310741	840669	1.21317e+06	715480	744778	867649	241491	395140	875337	302009	1.36568e+06	651757	566236	304580	270926	401877	417067	305931	874715
A0A0A6YVP0,A0A075B5P3	Ighg2b	Immunoglobulin heavy constant gamma 2B (Fragment)	0.883124	0.0100382	0.978341	0.907106	0.950258	0.789526	0.715609	0.987323	0.0231355	-0.789375	0.992481	0.577892	0.072614	0.00904787	0.0252785	0.158669	0.0614333	0.933244	0.0823523	0.934558	4.45634e+06	6388530	4.1501e+06	4.30827e+06	3971443	4.98038e+06	3594193	5.83548e+06	7865189	6113903	7679974	3.7651e+06	3.15373e+06	5.12689e+06	3821501	4.07341e+06	4928941	4.92426e+06	3700175	5608414	3078601	8387282	14141289	5723230	7.73939e+06	4.79458e+06	7.00348e+06
A8DUK4,E9Q223	Hbb-bs	Beta-globin,Hemoglobin, beta adult s chain (Fragment)	0.898358	0.28293	0.816575	0.995279	0.863055	0.965579	0.85365	0.823054	0.453946	-0.00434957	0.992481	0.74562	0.678901	0.743295	0.175397	0.859991	NA	NA	NA	NA	15488781	13366462	9289291	12464512	10160026	7.10488e+06	11921871	12220444	7317218	7428313	11381978	8.17897e+06	7.29421e+06	8922083	18695512	8.3524e+06	12499942	9513547	9597322	11161558	12623505	16573985	10236542	7261439	9562598	7564702	8849044
Q91VB8	Hba-a1	Alpha globin 1	0.898358	0.295688	0.816575	0.995279	0.863055	0.951265	0.799325	0.748573	0.407816	-0.0183823	0.992481	0.81639	0.686641	0.605829	0.175397	0.862463	NA	NA	NA	NA	7887845	8098886	5325424	7197538	5191790	3.47653e+06	6.82413e+06	5.31125e+06	3.72613e+06	3.69371e+06	6377392	4.14619e+06	3.6745e+06	4833055	7822634	3.8831e+06	6815734	5.55691e+06	5.26248e+06	5718938	6.66613e+06	8469923	5601946	4.31499e+06	5212232	4.10581e+06	4610108
A0A140T8P6	Igkv12-46	Immunoglobulin kappa variable 12-46 (Fragment)	0.898358	0.52231	0.9934	0.951464	0.863055	0.794299	0.735159	0.533319	0.645612	-0.379528	0.992481	0.823116	0.483942	0.125514	0.260996	0.682948	NA	NA	NA	NA	166394	217212	114102	151049	120731	237208	75562.3	156603	378172	151215	128016	312258	104265	307458	64160.7	148069	77287.9	131973	157222	250953	115221	193514	398024	298915	252218	90459.9	156154
Q8CG16	C1ra	Complement C1r-A subcomponent	0.898358	-0.101897	0.257696	0.907106	0.863055	0.696128	0.146542	0.578552	0.945542	-0.0098962	0.992481	0.680286	0.86658	0.763455	0.20565	0.535391	-0.112983	0.552508	-0.0789823	0.714703	234515	212165	212369	231690	253128	189996	255145	205407	202715	191934	224718	243389	222607	207607	273756	233565	222860	248245	204407	236719	248972	150851	189305	219369	168695	244302	207638
F6XWB2,A0A075B5K8	Igkv1-99	Immunoglobulin kappa variable 1-99 (Fragment),Immunoglobulin kappa variable 1-99	0.898358	-0.352986	0.9934	0.907106	0.863055	0.965579	0.854688	0.533319	0.436893	0.487814	0.992481	0.940853	0.997295	0.922491	0.812905	0.507592	-0.431123	0.269881	-0.294552	0.439978	53450.6	40651.2	NA	56066.3	61462.5	35340.7	NA	32742.8	21594.7	22901.2	143167	6500.41	15914	12219.7	5447.49	NA	19064.7	18601.9	64505.6	32437	NA	47165.3	2914.2	704.776	23227.8	17433.3	14663.5
S4R1W8,S4R257,A0A0A0MQF6,P16858,S4R1N5;A0A1D5RLD8;S4R1W1	Gapdh,Gapdh,Gapdh,Gapdh,Gapdh;Gm10358;Gm3839	Glyceraldehyde-3-phosphate dehydrogenase (Fragment),Glyceraldehyde-3-phosphate dehydrogenase (Fragment),Glyceraldehyde-3-phosphate dehydrogenase,Glyceraldehyde-3-phosphate dehydrogenase,Glyceraldehyde-3-phosphate dehydrogenase (Fragment);Glyceraldehyde-3-phosphate dehydrogenase;Glyceraldehyde-3-phosphate dehydrogenase	0.898358	-0.0627664	0.9934	0.806141	0.973652	0.794299	0.926299	0.755246	0.849415	0.068847	0.992481	0.969686	0.888949	0.8653	0.769242	0.44293	NA	NA	NA	NA	58806.6	85934.3	45250.2	48342.2	29146.2	55820	33763.5	53058.3	54598.8	62348.7	34444.9	33750.9	53827.6	67871	23659.5	31728.6	NA	62174.7	41036.6	33428.7	49848.2	37840	46136.4	57075.6	43484.2	39134.8	54286
Q9QZU3,O08742	Gp5	Platelet glycoprotein V (Fragment),Platelet glycoprotein V	0.898358	-0.544482	0.87806	0.951464	0.916242	0.99919	0.960665	0.616164	0.650859	0.0225837	0.992481	0.948319	0.998869	0.972844	0.911766	0.862463	NA	NA	NA	NA	66801.8	48518.4	15391.6	26332.7	15386.7	20147.4	20594.2	30113.6	12823.6	24175.5	11647	23572	19954.1	27079.3	23012.2	22229	18318.1	30753.3	11394.4	28338	22776.5	27794.2	20269	40781	38581.3	29387.5	18684.5
A0A0G2JEU7,A0A0B4J1J7	Ighv1-82	Immunoglobulin heavy variable 1-82 (Fragment),Immunoglobulin heavy variable 1-82	0.898358	-0.120197	0.978341	0.736039	0.967903	0.965579	0.48178	0.849561	0.662135	-0.235681	0.992481	0.969686	0.324625	0.231638	0.0824558	0.244257	NA	NA	NA	NA	NA	NA	NA	NA	16407.2	157197	43422.8	274729	159273	NA	NA	NA	NA	236136	79498.4	NA	NA	NA	169817	NA	NA	NA	144075	92044.2	462587	NA	NA
E0CX80,P70274,E0CY03,E0CZ76	Selenop	Selenoprotein P (Fragment),Selenoprotein P,Selenoprotein P (Fragment),Selenoprotein P (Fragment)	0.900578	-0.0428683	0.91171	0.907106	0.863055	0.970214	0.935582	0.767926	0.326149	-0.0178784	0.992481	0.81639	0.863769	0.745823	0.92761	0.836356	NA	NA	NA	NA	1.59972e+06	1.65866e+06	1.61334e+06	1.29992e+06	1.4093e+06	1.29821e+06	1.40242e+06	788704	1.61239e+06	1.30411e+06	1466162	1.38338e+06	1.46987e+06	1.53764e+06	1.05937e+06	1.06874e+06	1.68139e+06	1.3419e+06	1423672	1.39841e+06	1.20329e+06	1.54089e+06	1.8216e+06	1.46592e+06	1.78235e+06	1.50224e+06	1.39421e+06
A0A0A6YW67;D3YWA5,G3X9Z9,E9QNP0,Q80XH1,E9Q4P0,D3Z2M8,D3YXX6;P62983;E9Q9J0,P62984;Q5SX22,P0CG49;E9Q5F6,P0CG50	Gm8797;Kxd1,Kxd1,Kxd1,Kxd1,Kxd1,Kxd1,Kxd1;Rps27a;Uba52,Uba52;Ubb,Ubb;Ubc,Ubc	MCG23377, isoform CRA_b;KxDL motif-containing protein 1,KxDL motif-containing protein 1,KxDL motif-containing protein 1,KxDL motif-containing protein 1,KxDL motif-containing protein 1 (Fragment),KxDL motif-containing protein 1 (Fragment),KxDL motif-containing protein 1 (Fragment);Ubiquitin-40S ribosomal protein S27a;Ubiquitin-60S ribosomal protein L40 (Fragment),Ubiquitin-60S ribosomal protein L4…	0.916373	0.0201589	0.336386	0.951464	0.863055	0.898156	0.770741	0.694262	0.505319	0.11175	0.992481	0.680286	0.216382	0.347459	0.709044	0.322279	NA	NA	NA	NA	305447	280696	271139	273122	215336	181919	286715	448048	218000	184376	315697	269445	212851	217877	461991	251241	238268	214312	266010	320473	297027	350337	196417	204732	252518	191492	197913
A0A087WRR2,B7ZNU6,A0A087WR64,Q3V2T4,Q3V2T4-2	Krtdap	Keratinocyte differentiation-associated protein,Keratinocyte differentiation-associated protein,Keratinocyte differentiation-associated protein,Keratinocyte differentiation-associated protein,Isoform 2 of Keratinocyte differentiation-associated protein	0.916373	0.0531487	0.978341	0.907106	0.863055	0.970214	0.789405	0.503993	0.066424	0.223825	0.992481	0.737127	0.569148	0.375119	0.761653	0.430073	NA	NA	NA	NA	106401	136036	121437	135925	136693	121373	150002	89623.2	125165	106197	119157	114282	100625	109036	76259.1	105671	133472	107051	104013	129372	131142	120816	108849	126582	120642	127673	140449
J3JS85,Q01339,I7HPW5,I7HJR3	Apoh	Beta-2-glycoprotein 1 (Fragment),Beta-2-glycoprotein 1,Beta-2-glycoprotein 1 (Fragment),Beta-2-glycoprotein 1 (Fragment)	0.929924	0.0324253	0.91171	0.78645	0.562431	0.592553	0.735457	0.480664	0.0489783	0.392131	0.992481	0.948319	0.502789	0.507489	0.384023	0.354896	0.122663	0.439143	0.109309	0.468742	1.25994e+06	1.45077e+06	1.26915e+06	1.32748e+06	1.32767e+06	1.17394e+06	1.19656e+06	1.08606e+06	1.69573e+06	1.2872e+06	1.17555e+06	1040293	1.21781e+06	1.35839e+06	1.29412e+06	1.22137e+06	1.64124e+06	1.36395e+06	1.02752e+06	1.63246e+06	1.19717e+06	1.3568e+06	1.6923e+06	1.29969e+06	1.35928e+06	1.37211e+06	1.33567e+06
A0A0G2JDR3,A0A075B5K2	Igkv9-124	Immunoglobulin kappa chain variable 9-124 (Fragment),Immunoglobulin kappa chain variable 9-124	0.934406	-0.219662	0.77148	0.829346	0.997143	0.987692	0.738371	0.342524	0.201547	-0.604568	0.992481	0.948319	0.826348	0.653483	0.614587	0.95932	NA	NA	NA	NA	1.88634e+06	255329	1.83365e+06	1329668	1.19604e+06	709159	1.51032e+06	710348	1.30505e+06	1.35124e+06	1.59646e+06	695644	1.15164e+06	425141	778354	2.0491e+06	1.06471e+06	1.41892e+06	1.36094e+06	1.79596e+06	1.52905e+06	815674	632992	2.25309e+06	1.01684e+06	1.43008e+06	1.39415e+06
A0A075B5M4	Igkv4-57-1	Immunoglobulin kappa variable 4-57-1 (Fragment)	0.934406	-0.365482	0.9934	0.570269	0.950258	0.6909	0.770741	0.753766	0.868307	-0.699554	0.992481	0.993639	0.547756	0.922491	0.92761	0.426241	NA	NA	NA	NA	77122.3	NA	NA	3257.99	NA	NA	NA	NA	NA	11585.6	NA	NA	NA	12185.9	NA	NA	NA	9227.25	NA	100404	NA	35690.7	78409.5	NA	34062.3	NA	NA
Q07456,I7HIQ9	Ambp	Protein AMBP,Protein AMBP (Fragment)	0.938171	-0.029208	0.87341	0.829346	0.863055	0.965579	0.815483	0.954995	0.691101	0.0376839	0.992481	0.892751	0.808243	0.355878	0.350277	0.900263	-0.760707	0.013333	-0.496519	0.101589	1.97971e+06	2.09981e+06	1.97027e+06	2.11984e+06	2.16624e+06	2.6132e+06	1.8655e+06	2089095	2.99793e+06	2.55561e+06	1.8986e+06	2.40424e+06	3.49767e+06	2117604	2.21592e+06	2074149	2.24542e+06	2088820	1.85578e+06	2.2311e+06	2140224	2.01613e+06	2033342	2.14701e+06	2.10924e+06	2378331	2.3466e+06
E9Q6C2,E0CZE7,E0CYK5;Q8CG14	C1s1,C1s1,C1s1;C1sa	Complement component 1, s subcomponent 1,Complement component 1, s subcomponent 1 (Fragment),Complement component 1, s subcomponent 1 (Fragment);Complement C1s-A subcomponent	0.938171	-0.071381	0.463832	0.962334	0.878015	0.898156	0.715609	0.499944	0.0612477	0.0958459	0.992481	0.941002	0.599623	0.828619	0.987437	0.409633	NA	NA	NA	NA	345562	365626	371346	381454	377569	313136	400758	336864	310693	338424	396782	378666	391589	330573	425960	348389	400615	385804	288481	312069	376032	329659	366635	360771	351289	402725	325195
F6ZCY7,P21180,P21180-2,B8JJN2,B8JJM9	C2	Complement C2 (Fragment),Complement C2,Isoform Short of Complement C2,Complement C2,Complement C2	0.944563	-0.136502	0.9934	0.829346	0.863055	0.794299	0.815483	0.694262	0.103907	-0.292131	0.992481	0.680286	0.0794986	0.0267603	0.0644754	0.17535	-0.262718	0.439143	-0.269464	0.371332	589213	611682	581891	553508	612560	749354	553186	485194	868410	863518	1.03381e+06	595539	523006	703985	514289	665167	629835	638802	549401	739805	584369	1083319	1.33765e+06	784308	679091	764240	781921
A0A140T8M0	Igkv1-117	Immunoglobulin kappa variable 1-117 (Fragment)	0.944563	0.544015	0.9934	0.907106	0.863055	0.933345	0.967403	0.397184	0.904269	0.0996392	0.992481	0.940853	0.82229	0.895182	0.638578	0.888848	NA	NA	NA	NA	147510	119957	190373	303315	124483	156308	169411	248347	112356	290451	85750.9	126973	191510	165322	176256	203582	182274	207488	214023	163330	214455	170209	226147	138194	148475	130824	281825
A0A075B5L4,A0A0G2JGW8	Igkv12-89	Immunoglobulin kappa chain variable 12-89,Immunoglobulin kappa chain variable 12-89 (Fragment)	0.948171	-0.00678198	0.9934	0.757456	0.916242	0.743337	0.975735	0.634786	0.815026	0.0477415	0.992481	0.940853	0.526307	0.925178	0.588148	0.304496	NA	NA	NA	NA	50065.8	78794.8	38920.5	126321	NA	93842.4	41857.2	65060.1	133507	56296.2	35544.4	52365	46778.4	94442.4	50273.3	63162.1	NA	129004	347204	41191.8	91302.2	71167	94198	151398	96180.8	NA	NA
P01642;A0A140T8N2	Gm10881;Igkv5-48	Ig kappa chain V-V region L7 (Fragment);Protein Igkv5-48 (Fragment)	0.948912	0.140578	0.9934	0.962334	0.898254	0.923088	0.770741	0.887201	0.121084	-1.22	0.992481	0.66783	0.334211	0.126261	0.27531	0.232362	NA	NA	NA	NA	336003	565765	153512	280914	182274	328308	240863	337581	1346544	247807	311049	273821	434179	161952	374795	391885	184266	201923	311575	217415	221900	506049	405118	885617	709233	621404	402927
A0A0B4J1H7	Igkv1-135	Immunoglobulin kappa variable 1-135 (Fragment)	0.953108	0.21058	0.91171	0.907106	0.863055	0.68336	0.438834	0.694262	0.849415	-0.441328	0.992481	0.948639	0.61919	0.969527	0.733023	0.354896	NA	NA	NA	NA	288826	693916	256947	367164	329579	384746	313568	333165	1.09188e+06	354099	259935	313572	318191	468966	227450	469065	364823	393705	466305	2.06542e+06	263640	628138	541905	465556	615706	334898	304361
A0A0G2JE47,A0A075B5N3	Igkv8-28	Immunoglobulin kappa variable 8-28 (Fragment),Immunoglobulin kappa variable 8-28	0.953108	0.627361	0.9934	0.907106	0.950258	0.965579	0.926299	0.862656	0.451508	-0.548	0.992481	0.948319	0.863769	0.408717	0.37622	0.542571	NA	NA	NA	NA	163592	665016	264793	143894	347728	348453	152863	143380	415267	301216	236930	145266	250495	186640	212089	252940	159407	222092	335886	133344	162065	269638	282270	262349	368521	110849	182316
A0A075B5R7	Ighv14-2	Immunoglobulin heavy variable 14-2 (Fragment)	0.953108	-0.342162	0.87806	0.923505	0.863055	0.951265	0.946275	0.503993	0.695438	-0.794455	0.992481	0.940853	0.826348	0.537196	0.177393	0.582965	NA	NA	NA	NA	147016	59992	55322.2	180935	30458.3	176063	67144.9	88563.3	2.03904e+06	82672.2	169257	68185.1	66171	125213	79794.2	97851.9	41129.4	132989	141297	147164	45898.8	156742	77996.8	418977	378833	80657.8	183412
P98086	C1qa	Complement C1q subcomponent subunit A	0.953108	0.267474	0.978341	0.845372	0.863055	0.933345	0.967403	0.345434	0.778677	-0.52061	0.992481	0.948319	0.864628	0.834748	0.591542	0.964143	-0.210161	0.596595	-0.201309	0.628766	116642	492271	225415	570912	234887	342769	602102	152314	98476.4	333514	533673	62717.5	263929	381175	408401	95394.9	884657	283459	595350	468501	370305	154983	356015	691782	525346	436718	94731
A0A075B5W1	Ighv1-50	Immunoglobulin heavy variable 1-50 (Fragment)	0.956388	0.146493	0.9934	0.899499	0.863055	0.655522	0.71404	0.748573	0.64441	0.114709	0.440484	0.894345	0.130405	0.554046	0.613592	0.774487	NA	NA	NA	NA	3.34273e+06	1531223	1.76759e+06	1.69054e+06	965538	664506	2.07294e+06	762397	1.1662e+06	750476	1696918	649726	1117134	633191	516280	550687	1.16595e+06	692925	972796	999162	2.16181e+06	1408118	776202	937647	746970	617639	731561
A0A075B5W9	Ighv1-58	Immunoglobulin heavy variable 1-58 (Fragment)	0.956388	-0.370853	0.978341	0.829346	0.863055	0.933345	0.927233	0.634786	0.763438	-0.605506	0.992481	0.940853	0.86658	0.994051	0.629395	0.969711	NA	NA	NA	NA	54666	199838	29306	139210	NA	115676	NA	NA	91469.5	69429	318121	NA	NA	58744.3	NA	24406.9	49472.3	NA	NA	388806	63424.5	158939	199385	187065	82241.1	NA	87004.9
Q921I1	Tf	Serotransferrin	0.967083	-0.00859174	0.9934	0.951464	0.916131	0.898156	0.843323	0.828647	0.00960881	-0.146813	0.992481	0.969686	0.324625	0.567099	0.613592	0.304496	0.137283	0.348523	0.14282	0.285415	41522284	44309812	39887844	43107544	43935304	43026654	40790388	36385552	41922760	41886896	38354724	46684488	44700368	36703736	42014552	42410352	39319604	41919060	42101020	44288608	42020064	40347740	38866920	41422868	41798576	42004156	44601912
A0A0G2JG36,A0A075B5K7	Igkv14-100	Immunoglobulin kappa chain variable 14-100 (Fragment),Immunoglobulin kappa chain variable 14-100	0.982933	-0.393404	0.9934	0.935134	0.882292	0.99919	0.849858	0.824527	0.0549505	-0.840797	0.992481	0.577892	0.0690744	0.0821436	0.329609	0.199827	NA	NA	NA	NA	121489	50126	71460.5	50994.7	17358.9	109696	47570.6	23331.6	112483	51223	57494.5	23582.6	59551.6	44991	47142.4	129732	116105	55595.6	37120.5	14183	27318.7	531551	36837.4	148831	158285	101370	74770.4
A0A075B5T6	Ighv10-3	Immunoglobulin heavy variable V10-3 (Fragment)	0.983094	-0.110461	0.9934	0.845372	0.950258	0.588909	0.289017	0.914425	0.751039	-0.530411	0.992481	0.760731	0.645366	0.507489	0.914596	0.778583	NA	NA	NA	NA	384171	279006	193753	251316	303943	397412	NA	356018	346943	201641	180411	330492	247511	170994	126682	429416	NA	131736	332673	157646	244793	585448	207183	366631	452574	177220	293957
A0A075B5S9,A0A0A6YWH6	Ighv9-4	Immunoglobulin heavy variable 9-4,Immunoglobulin heavy variable 9-4 (Fragment)	0.983235	0.139389	0.91171	0.826615	0.794846	0.965579	0.715609	0.345434	0.651247	-0.829455	0.992481	0.940853	0.188872	0.342653	0.412161	0.173819	NA	NA	NA	NA	40546.1	21860	40810.6	55138.7	68744.8	186553	NA	NA	48365.9	NA	NA	NA	34577	198660	NA	39608.2	21074	NA	63454.6	NA	20625.6	21891.3	216202	353907	16622.3	NA	106852
A0A075B5W6	Ighv1-55	Immunoglobulin heavy variable 1-55 (Fragment)	0.991847	0.00583487	0.978341	0.950676	0.863055	0.940493	0.939596	0.828647	0.265158	-0.507026	0.992481	0.680286	0.36789	0.170902	0.37622	0.442037	NA	NA	NA	NA	148229	239160	96504.5	112187	254235	271398	131940	140348	243543	96473.2	368961	99188	139581	212310	63454.8	102721	91176.8	107903	229847	138209	155120	268631	223322	134758	269820	146385	145488
P14106	C1qb	Complement C1q subcomponent subunit B	0.991847	-0.108596	0.91171	0.804895	0.878015	0.99919	0.580469	0.992836	0.904269	0.0896047	0.992481	0.99022	0.99319	0.553995	0.319118	0.834697	0.0204665	0.948706	-0.0598485	0.925437	26906.4	88676.7	112871	159364	121865	77538.7	117833	149127	43608	37927.5	125389	19523.6	110548	109247	183161	49016.5	166313	188164	39285.1	21097.3	125474	83614.3	114594	171302	92251.7	167991	54814.4
F7C0X2,P26928,A0A0A6YWW4,E0CXN0	Mst1	Hepatocyte growth factor-like protein (Fragment),Hepatocyte growth factor-like protein,Hepatocyte growth factor-like protein (Fragment),Hepatocyte growth factor-like protein	0.992597	-0.0147319	0.9934	0.907106	0.950258	0.712181	0.642477	0.92049	0.0647459	0.116237	0.992481	0.940853	0.82229	0.6303	0.332365	0.790727	-0.158239	0.645048	0.0910082	0.831358	86444.2	70910.3	64457.7	94313.3	68668.6	67693.4	76218	85806.3	80149.2	73616	58186.5	77851.2	83626.2	65364.6	84335.1	83555.9	83330.8	87261.8	67657.5	51493.6	62374.7	78734.9	61289	78058.2	69554.8	81859.8	87259.2
Q9Z1R3	Apom	Apolipoprotein M	NA	NA	NA	NA	NA	NA	NA	NA	1.6989e-13	-1.07022	0.992481	0.879864	0.128319	0.375119	0.0521617	0.00128183	-0.144928	0.590249	0.460691	0.028151	926480	1.25056e+06	894415	1.00831e+06	817713	860392	993601	918007	864328	799919	867830	997859	1.03789e+06	840615	812733	859972	986537	985787	928042	941422	971419	864932	931501	1.07671e+06	885676	907951	870793
D3YZ09,Q9CY66,Q9CY66-2,Q9CY66-3,F6SL78	Gar1	H/ACA ribonucleoprotein complex subunit (Fragment),H/ACA ribonucleoprotein complex subunit 1,Isoform 2 of H/ACA ribonucleoprotein complex subunit 1,Isoform 3 of H/ACA ribonucleoprotein complex subunit 1,H/ACA ribonucleoprotein complex subunit (Fragment)	NA	NA	NA	NA	NA	NA	NA	NA	0.904269	-0.0325227	0.992481	0.577892	0.236624	0.353142	0.932839	0.223863	NA	NA	NA	NA	217254	NA	591887	2575901	1.67677e+06	2.13847e+06	1.70264e+06	3.08823e+06	2.3459e+06	2605816	1.90885e+06	707463	3.01933e+06	1.97958e+06	3.52072e+06	2.78694e+06	2.86875e+06	2.57851e+06	1.94139e+06	3.44993e+06	NA	544057	2.22747e+06	637397	509931	1790258	569179
A0A075B5S8,P18531	Ighv3-6	Ig heavy chain V region 3-6	NA	NA	NA	NA	NA	NA	NA	NA	0.363367	-0.215232	0.992481	0.969686	0.997406	0.79384	0.672374	0.960078	NA	NA	NA	NA	153498	146564	146185	751215	108161	163829	187005	116409	235624	225107	187600	461077	209770	344583	675114	248813	238875	122737	87247.3	143250	139922	389477	149100	128362	279529	309670	223732
A0A0A6YWY9,A0A075B5Q7	Ighv2-6-8	Immunoglobulin heavy variable 2-6-8 (Fragment),Immunoglobulin heavy variable 2-6-8	NA	NA	NA	NA	NA	NA	NA	NA	0.999077	-0.69962	0.992481	0.940853	0.216382	0.972844	NA	NA	NA	NA	NA	NA	NA	185996	NA	NA	NA	NA	NA	NA	718147	NA	NA	NA	216155	NA	NA	NA	89623	NA	NA	80072.5	NA	356119	NA	118929	NA	NA	211817
Q9Z1T2	Thbs4	Thrombospondin-4	NA	NA	NA	NA	NA	NA	NA	NA	0.310828	-0.303834	0.992481	0.737127	0.36789	0.778134	0.212338	0.354896	-0.0749983	0.91337	-0.232896	0.748597	201199	190796	216565	199104	200350	212201	235550	248828	126355	197745	291152	252603	223993	225172	NA	218863	198356	235398	283159	213369	253646	271926	153740	237467	161531	210113	158026
Q0QWG9,Q0QWG9-2,Q0QWG9-3	Grid2ip	Delphilin,Isoform 2 of Delphilin,Isoform 3 of Delphilin	NA	NA	NA	NA	NA	NA	NA	NA	0.656662	0.112821	0.992481	0.940853	0.828852	0.793128	0.982024	0.429534	NA	NA	NA	NA	216149	145279	219319	222685	259093	338207	216306	204390	227828	134801	254136	388272	142914	261995	121098	258433	170134	215429	189497	217405	187546	231915	282676	98985.5	525727	276102	200757
Q05D96,Q8BRE0	Rd3	Protein RD3	NA	NA	NA	NA	NA	NA	0.960665	0.748573	NA	NA	NA	NA	NA	NA	NA	NA	NA	NA	NA	NA	2.5853e+06	NA	NA	2.39492e+06	1.80514e+06	400319	2.28871e+06	3.05797e+06	NA	1.86203e+06	NA	NA	NA	NA	3.05937e+06	1.55497e+06	NA	2.70476e+06	NA	NA	NA	211855	NA	2.47195e+06	869761	1.81022e+06	1.56658e+06
Q924T7,Q924T7-2,F6XVP7,A0A2I3BRY4	Rnf31	E3 ubiquitin-protein ligase RNF31,Isoform 2 of E3 ubiquitin-protein ligase RNF31,E3 ubiquitin-protein ligase RNF31 (Fragment),E3 ubiquitin-protein ligase RNF31 (Fragment)	NA	NA	NA	NA	NA	NA	NA	NA	0.189507	0.187274	0.992481	0.948639	0.36789	0.435836	0.539889	0.360642	NA	NA	NA	NA	193339	NA	201698	137875	NA	114999	178508	NA	229415	253105	162251	158793	211835	287015	NA	173021	NA	215118	217908	95963	219709	198708	198695	189874	95464.3	165568	NA
A0A0G2JDE1,A0A075B5X8	Ighv8-12	Immunoglobulin heavy variable V8-12 (Fragment),Immunoglobulin heavy variable V8-12	NA	NA	NA	NA	NA	NA	NA	NA	0.724562	-0.390374	0.992481	0.894345	0.898026	0.818801	0.864968	0.398758	NA	NA	NA	NA	NA	288469	135231	NA	173302	76123.2	140188	432105	167063	228281	191030	268135	211356	227112	171521	NA	NA	283322	125911	NA	NA	193702	137058	115871	139397	195960	112770
A0A075B5Q2	Ighv5-9	Immunoglobulin heavy variable 5-9 (Fragment)	NA	0.949715	NA	NA	NA	NA	NA	NA	0.0900218	1.0271	0.992481	0.948319	0.526307	0.375119	0.354699	0.429534	NA	NA	NA	NA	34372.5	31359.1	35772	77691.9	71908.2	103236	24822.4	59326.1	283404	59821	NA	26346.8	159107	135203	NA	49056.2	51798.7	38497.9	54185.8	68884.8	17055.7	174484	77507.2	58691.6	64284.7	113551	28106.4
Q58EV3,L7MUC7,E9QA79	Mup7	Major urinary protein 1,Major urinary protein 7 (Fragment),Major urinary protein 7	NA	NA	NA	NA	NA	NA	NA	NA	0.0149086	-1.20358	0.992481	0.723816	0.157244	0.620681	0.150183	0.0354541	NA	NA	NA	NA	110647	138793	210279	120297	211534	130795	144458	157073	149632	204801	204929	240426	162004	201619	80707.4	202332	108992	138039	160768	284967	297430	160204	127525	139402	146896	205627	190150
D3Z5R7,Q9DC58,Q9DC58-2,D6RJL8	Dram1	DNA damage-regulated autophagy modulator protein 1 (Fragment),DNA damage-regulated autophagy modulator protein 1,Isoform 2 of DNA damage-regulated autophagy modulator protein 1,DNA damage-regulated autophagy modulator protein 1	NA	NA	NA	NA	NA	NA	NA	NA	0.207885	-0.194662	0.992481	0.774786	0.99319	0.895182	0.522618	0.582965	NA	NA	NA	NA	237263	235247	NA	224735	104943	182110	199904	206547	232079	182835	367549	180976	228257	223133	235632	179202	203524	174293	219092	160523	182485	150481	144742	263278	NA	149041	NA
A0A075B5P1	Igkv3-1	Immunoglobulin kappa variable 3-1 (Fragment)	NA	1.03299	NA	NA	NA	NA	NA	NA	0.712879	-0.533396	0.992481	0.940853	0.828852	0.375119	0.416373	0.623646	NA	NA	NA	NA	67458.8	451426	362302	80160	120385	63052.5	153226	NA	195736	69236.5	NA	NA	NA	NA	NA	NA	NA	122893	126853	26059	NA	117258	NA	NA	108141	NA	161938
P06327;A0A075B5Y6	Gm5629;Ighv1-85	Ig heavy chain V region VH558 A1/A4;Immunoglobulin heavy variable 1-85 (Fragment)	NA	0.604597	NA	NA	NA	NA	NA	NA	NA	-1.09285	NA	NA	NA	NA	0.573759	0.858899	NA	NA	NA	NA	216016	74789.7	NA	15598.2	NA	91578	NA	288989	NA	67219.9	NA	NA	NA	NA	NA	134115	NA	NA	NA	NA	NA	107884	NA	129846	110215	NA	150440
A0A075B5V4,A0A0A6YW32	Ighv1-37	Immunoglobulin heavy variable 1-37,Immunoglobulin heavy variable 1-37 (Fragment)	NA	-0.562286	NA	NA	NA	NA	NA	NA	0.509407	0.478219	0.992481	0.737127	0.493209	0.63932	0.20259	0.961017	NA	NA	NA	NA	58899.9	NA	NA	NA	NA	52474.7	NA	NA	NA	NA	59154.9	NA	62881.4	NA	NA	NA	21688.7	77895.3	NA	28934.4	NA	56599.6	25775.8	NA	33675.3	24339.2	12768.1
A0A075B5Y3	Ighv1-80	Immunoglobulin heavy variable 1-80 (Fragment)	NA	NA	NA	NA	NA	NA	NA	NA	0.794858	-0.378736	0.992481	0.81639	0.128319	0.178529	0.233409	0.0991513	NA	NA	NA	NA	NA	74339.2	NA	NA	5621.72	23765.7	NA	22254.6	NA	20355.7	29563.5	NA	NA	30166.1	NA	NA	17242.4	NA	35626.9	24873.6	NA	42206.7	24873.2	NA	73176.1	26622.5	40116.3
A0A075B5V8,A0A0A6YY41	Ighv1-47	Immunoglobulin heavy variable 1-47,Immunoglobulin heavy variable 1-47 (Fragment)	NA	-1.06367	NA	NA	NA	NA	NA	NA	0.64441	-1.34403	0.992481	0.948319	0.578075	0.640025	0.591542	0.77114	-1.30712	0.507103	-1.26021	0.472284	33599.4	21848.6	NA	27241.9	50040.8	30709.2	174850	161960	8079.9	116048	8457.98	NA	104736	NA	NA	12477.8	65934.4	18416.1	NA	20663.7	NA	35055	NA	NA	75234	NA	26857.3
P16015	Ca3	Carbonic anhydrase 3	NA	NA	NA	NA	NA	NA	NA	NA	0.0286009	0.890147	0.992481	0.98031	0.236624	0.179347	0.150183	0.113388	NA	NA	NA	NA	12607.2	22715.3	4594.07	27036	NA	6775.25	14206.3	NA	NA	NA	NA	10623.9	6835.05	NA	11289.5	NA	5176.91	9623.8	NA	12960.2	35302.8	32758	9265.58	10782	16349.5	NA	NA
P01749	Ighv1-61	Ig heavy chain V region 3	NA	NA	NA	NA	NA	NA	NA	NA	0.728956	0.242866	0.992481	0.940853	0.431256	0.553995	NA	NA	NA	NA	NA	NA	NA	NA	NA	24567	80329.7	32343.2	NA	30685.6	NA	34149.7	NA	NA	NA	NA	NA	25081.3	NA	NA	NA	42471	NA	21744.5	28237.6	NA	20066.4	25321.6	NA
A0A075B5V2	Ighv1-34	Immunoglobulin heavy variable 1-34 (Fragment)	NA	-0.422881	NA	NA	NA	NA	NA	NA	0.728956	-1.11544	0.992481	0.894345	0.737123	0.776425	0.438518	0.407614	NA	NA	NA	NA	21892.1	41562.3	NA	14979.6	54773.2	15258.5	NA	10097.6	59894.5	NA	NA	NA	23912	NA	14169.8	20219.8	NA	48885	5453.1	82942.4	NA	15230.4	31991.5	31236.3	36206	10835.5	22769.4
A0A075B5X5	Ighv1-66	Immunoglobulin heavy variable 1-66 (Fragment)	NA	NA	NA	NA	NA	NA	NA	NA	0.149875	-0.4783	0.992481	0.74562	0.523046	0.342653	0.458103	0.582965	NA	NA	NA	NA	16277.7	5304.35	NA	NA	7518.07	24741.8	NA	14220.4	43099.5	20000	5058.26	3395.19	NA	NA	NA	10951.3	NA	NA	41586.5	10207	NA	8705.88	77689.1	NA	62746.7	NA	10003.5
P01627;A0A075B5K5	Gm5153;Igkv2-112	Ig kappa chain V-II region VKappa167;Immunoglobulin kappa variable 2-112	NA	NA	NA	NA	NA	NA	NA	NA	0.744602	-0.541088	0.992481	0.948319	0.828852	0.187438	0.196595	0.66116	NA	NA	NA	NA	5121.18	8172.21	NA	6237.07	NA	2019.18	NA	NA	NA	6757.22	NA	NA	5299.22	8282.44	5339.61	7827.17	NA	NA	3187.79	3468.56	NA	4159.39	3820.77	4672.18	3968.95	NA	NA
Q8BSB7,O54819,O54819-2,A2ARA4,A2ARA0,A2ARA3	Tfpi	Tissue factor pathway inhibitor,Tissue factor pathway inhibitor,Isoform Beta of Tissue factor pathway inhibitor,Tissue factor pathway inhibitor (Fragment),Tissue factor pathway inhibitor,Tissue factor pathway inhibitor	NA	0.0661169	NA	NA	NA	NA	0.805643	0.848902	0.64441	0.210724	0.992481	0.948319	0.645366	0.700494	0.523464	0.304496	NA	NA	NA	NA	8524.84	6179.03	3781.45	9428.11	3514.58	4314.25	4467.58	10451.4	NA	5211.55	1731.7	6737.62	8370.68	3887.73	10411.7	9161.47	3189.12	8713.27	4225.34	4256.8	3268.11	3262.17	2761.29	6496.14	3197.4	3464.33	7924.44
NA	5830473C10Rik	NA	NA	NA	NA	NA	NA	NA	NA	NA	NA	NA	NA	NA	NA	NA	NA	NA	-0.202309	0.507103	-0.013795	0.966225	NA	NA	NA	NA	NA	NA	NA	NA	NA	NA	NA	NA	NA	NA	NA	NA	NA	NA	NA	NA	NA	NA	NA	NA	NA	NA	NA
NA	A2m	NA	NA	NA	NA	NA	NA	NA	NA	NA	NA	NA	NA	NA	NA	NA	NA	NA	0.108209	0.0974016	0.152082	0.011467	NA	NA	NA	NA	NA	NA	NA	NA	NA	NA	NA	NA	NA	NA	NA	NA	NA	NA	NA	NA	NA	NA	NA	NA	NA	NA	NA
NA	Actb	NA	NA	NA	NA	NA	NA	NA	NA	NA	NA	NA	NA	NA	NA	NA	NA	NA	0.029784	0.894039	-0.120617	0.540696	NA	NA	NA	NA	NA	NA	NA	NA	NA	NA	NA	NA	NA	NA	NA	NA	NA	NA	NA	NA	NA	NA	NA	NA	NA	NA	NA
E0CXV3,P00329	Adh1	Alcohol dehydrogenase 1	NA	NA	NA	NA	NA	NA	0.926299	0.595937	0.728956	-0.254346	0.992481	0.940853	0.86658	0.851879	NA	NA	NA	NA	NA	NA	NA	316488	NA	343830	NA	NA	NA	230797	NA	NA	263346	NA	NA	NA	NA	NA	NA	270203	NA	4008.88	1704.68	NA	NA	NA	NA	NA	NA
P24549,A0A286YCZ0,A0A286YDG6	Aldh1a1	Retinal dehydrogenase 1,Retinal dehydrogenase 1 (Fragment),Retinal dehydrogenase 1 (Fragment)	NA	NA	NA	NA	NA	NA	0.848577	0.302961	NA	NA	NA	NA	NA	NA	NA	NA	NA	NA	NA	NA	NA	NA	NA	NA	NA	NA	NA	NA	NA	NA	NA	NA	NA	NA	NA	NA	NA	NA	NA	NA	NA	NA	NA	NA	NA	NA	NA
NA	Anpep	NA	NA	NA	NA	NA	NA	NA	NA	NA	NA	NA	NA	NA	NA	NA	NA	NA	0.233881	0.764652	0.428592	0.532137	NA	NA	NA	NA	NA	NA	NA	NA	NA	NA	NA	NA	NA	NA	NA	NA	NA	NA	NA	NA	NA	NA	NA	NA	NA	NA	NA
O35490	Bhmt	Betaine--homocysteine S-methyltransferase 1	NA	NA	NA	NA	NA	NA	0.215879	0.595937	NA	NA	NA	NA	NA	NA	NA	NA	NA	NA	NA	NA	NA	NA	NA	NA	NA	NA	NA	NA	NA	NA	NA	NA	NA	NA	NA	NA	NA	NA	NA	NA	NA	NA	NA	NA	NA	NA	NA
NA	Blvrb	NA	NA	NA	NA	NA	NA	NA	NA	NA	NA	NA	NA	NA	NA	NA	NA	NA	0.667383	0.782429	-0.2069	0.934558	NA	NA	NA	NA	NA	NA	NA	NA	NA	NA	NA	NA	NA	NA	NA	NA	NA	NA	NA	NA	NA	NA	NA	NA	NA	NA	NA
NA	C1qtnf3	NA	NA	NA	NA	NA	NA	NA	NA	NA	NA	NA	NA	NA	NA	NA	NA	NA	0.375766	0.390424	0.0614747	0.922541	NA	NA	NA	NA	NA	NA	NA	NA	NA	NA	NA	NA	NA	NA	NA	NA	NA	NA	NA	NA	NA	NA	NA	NA	NA	NA	NA
NA	C1s1	NA	NA	NA	NA	NA	NA	NA	NA	NA	NA	NA	NA	NA	NA	NA	NA	NA	-0.060777	0.779511	-0.163625	0.356511	NA	NA	NA	NA	NA	NA	NA	NA	NA	NA	NA	NA	NA	NA	NA	NA	NA	NA	NA	NA	NA	NA	NA	NA	NA	NA	NA
NA	Ca1	NA	NA	NA	NA	NA	NA	NA	NA	NA	NA	NA	NA	NA	NA	NA	NA	NA	0.22184	0.906999	-0.844263	0.66965	NA	NA	NA	NA	NA	NA	NA	NA	NA	NA	NA	NA	NA	NA	NA	NA	NA	NA	NA	NA	NA	NA	NA	NA	NA	NA	NA
NA	Cdh1	NA	NA	NA	NA	NA	NA	NA	NA	NA	NA	NA	NA	NA	NA	NA	NA	NA	-0.0847105	0.899106	0.0737047	0.922541	NA	NA	NA	NA	NA	NA	NA	NA	NA	NA	NA	NA	NA	NA	NA	NA	NA	NA	NA	NA	NA	NA	NA	NA	NA	NA	NA
NA	Cdh5	NA	NA	NA	NA	NA	NA	NA	NA	NA	NA	NA	NA	NA	NA	NA	NA	NA	-0.0729163	0.884035	0.0782358	0.891629	NA	NA	NA	NA	NA	NA	NA	NA	NA	NA	NA	NA	NA	NA	NA	NA	NA	NA	NA	NA	NA	NA	NA	NA	NA	NA	NA
NA	Cgref1	NA	NA	NA	NA	NA	NA	NA	NA	NA	NA	NA	NA	NA	NA	NA	NA	NA	1.007	NA	1.4579	NA	NA	NA	NA	NA	NA	NA	NA	NA	NA	NA	NA	NA	NA	NA	NA	NA	NA	NA	NA	NA	NA	NA	NA	NA	NA	NA	NA
NA	Clec11a	NA	NA	NA	NA	NA	NA	NA	NA	NA	NA	NA	NA	NA	NA	NA	NA	NA	0.125478	0.81043	-0.140415	0.812184	NA	NA	NA	NA	NA	NA	NA	NA	NA	NA	NA	NA	NA	NA	NA	NA	NA	NA	NA	NA	NA	NA	NA	NA	NA	NA	NA
NA	Col1a1	NA	NA	NA	NA	NA	NA	NA	NA	NA	NA	NA	NA	NA	NA	NA	NA	NA	1.10593	0.00950119	-0.0730703	0.922541	NA	NA	NA	NA	NA	NA	NA	NA	NA	NA	NA	NA	NA	NA	NA	NA	NA	NA	NA	NA	NA	NA	NA	NA	NA	NA	NA
NA	Cpq	NA	NA	NA	NA	NA	NA	NA	NA	NA	NA	NA	NA	NA	NA	NA	NA	NA	0.123925	0.489233	0.586465	7.06499e-05	NA	NA	NA	NA	NA	NA	NA	NA	NA	NA	NA	NA	NA	NA	NA	NA	NA	NA	NA	NA	NA	NA	NA	NA	NA	NA	NA
P36368;P36369	Egfbp2;Klk1b26	Epidermal growth factor-binding protein type B;Kallikrein 1-related peptidase b26	NA	NA	NA	NA	NA	NA	NA	NA	NA	NA	NA	NA	NA	NA	NA	NA	NA	NA	NA	NA	33779.6	NA	NA	NA	NA	NA	NA	NA	NA	NA	NA	NA	NA	NA	NA	NA	NA	NA	NA	41589.7	NA	NA	NA	NA	NA	NA	NA
NA	F7	NA	NA	NA	NA	NA	NA	NA	NA	NA	NA	NA	NA	NA	NA	NA	NA	NA	0.298887	0.348523	0.663858	0.00944719	NA	NA	NA	NA	NA	NA	NA	NA	NA	NA	NA	NA	NA	NA	NA	NA	NA	NA	NA	NA	NA	NA	NA	NA	NA	NA	NA
NA	F9	NA	NA	NA	NA	NA	NA	NA	NA	NA	NA	NA	NA	NA	NA	NA	NA	NA	-0.234575	0.437522	0.403292	0.0907137	NA	NA	NA	NA	NA	NA	NA	NA	NA	NA	NA	NA	NA	NA	NA	NA	NA	NA	NA	NA	NA	NA	NA	NA	NA	NA	NA
P35505,D3Z2R9	Fah	Fumarylacetoacetase,Fumarylacetoacetase (Fragment)	NA	NA	NA	NA	NA	NA	0.232571	0.0977925	NA	NA	NA	NA	NA	NA	NA	NA	NA	NA	NA	NA	NA	NA	NA	NA	NA	NA	NA	NA	NA	NA	NA	NA	NA	NA	NA	NA	NA	NA	NA	NA	NA	NA	NA	NA	NA	NA	NA
NA	Flt4	NA	NA	NA	NA	NA	NA	NA	NA	NA	NA	NA	NA	NA	NA	NA	NA	NA	-0.0723385	0.845632	0.313314	0.286067	NA	NA	NA	NA	NA	NA	NA	NA	NA	NA	NA	NA	NA	NA	NA	NA	NA	NA	NA	NA	NA	NA	NA	NA	NA	NA	NA
F6Y363;A2AE89,P10649,F6WHQ7;P15626,D3YX76;Q8R5I6,A2AE91;E9QAC8,D3YVP5,Q80W21,D3YZ29,D3YVP6	Gm6665;Gstm1,Gstm1,Gstm1;Gstm2,Gstm2;Gstm4,Gstm4;Gstm7,Gstm7,Gstm7,Gstm7,Gstm7	Predicted gene 6665;Glutathione S-transferase Mu 1,Glutathione S-transferase Mu 1,Glutathione S-transferase Mu 1 (Fragment);Glutathione S-transferase Mu 2,Glutathione S-transferase;Glutathione S-transferase mu 4,Glutathione S-transferase, mu 4;Glutathione S-transferase Mu 7 (Fragment),Glutathione S-transferase Mu 7,Glutathione S-transferase Mu 7,Glutathione S-transferase Mu 7 (Fragment),Glutathio…	NA	NA	NA	NA	NA	NA	NA	NA	NA	NA	NA	NA	NA	NA	NA	NA	NA	NA	NA	NA	NA	28721.2	NA	NA	7171.48	NA	NA	NA	15654.1	NA	12618	NA	NA	13187.1	NA	NA	NA	NA	12136.6	15655.5	6483.4	NA	NA	12450.8	NA	NA	NA
NA	Habp2	NA	NA	NA	NA	NA	NA	NA	NA	NA	NA	NA	NA	NA	NA	NA	NA	NA	-0.306638	0.235138	-0.248317	0.310041	NA	NA	NA	NA	NA	NA	NA	NA	NA	NA	NA	NA	NA	NA	NA	NA	NA	NA	NA	NA	NA	NA	NA	NA	NA	NA	NA
NA	haemaglobin alpha 2	NA	NA	NA	NA	NA	NA	NA	NA	NA	NA	NA	NA	NA	NA	NA	NA	NA	0.273017	0.623375	0.0517857	0.934558	NA	NA	NA	NA	NA	NA	NA	NA	NA	NA	NA	NA	NA	NA	NA	NA	NA	NA	NA	NA	NA	NA	NA	NA	NA	NA	NA
NA	Hbbt1	NA	NA	NA	NA	NA	NA	NA	NA	NA	NA	NA	NA	NA	NA	NA	NA	NA	0.284545	0.552508	0.078769	0.905807	NA	NA	NA	NA	NA	NA	NA	NA	NA	NA	NA	NA	NA	NA	NA	NA	NA	NA	NA	NA	NA	NA	NA	NA	NA	NA	NA
NA	Hspa5	NA	NA	NA	NA	NA	NA	NA	NA	NA	NA	NA	NA	NA	NA	NA	NA	NA	-0.0542222	0.884035	0.00380875	0.989799	NA	NA	NA	NA	NA	NA	NA	NA	NA	NA	NA	NA	NA	NA	NA	NA	NA	NA	NA	NA	NA	NA	NA	NA	NA	NA	NA
NA	Igfbp3	NA	NA	NA	NA	NA	NA	NA	NA	NA	NA	NA	NA	NA	NA	NA	NA	NA	0.145954	0.767892	-0.152497	0.772633	NA	NA	NA	NA	NA	NA	NA	NA	NA	NA	NA	NA	NA	NA	NA	NA	NA	NA	NA	NA	NA	NA	NA	NA	NA	NA	NA
NA	Ighg3	NA	NA	NA	NA	NA	NA	NA	NA	NA	NA	NA	NA	NA	NA	NA	NA	NA	-0.238369	0.844936	0.363838	0.772633	NA	NA	NA	NA	NA	NA	NA	NA	NA	NA	NA	NA	NA	NA	NA	NA	NA	NA	NA	NA	NA	NA	NA	NA	NA	NA	NA
NA	Ighv1-20	NA	NA	NA	NA	NA	NA	NA	NA	NA	NA	NA	NA	NA	NA	NA	NA	NA	-1.00067	0.516996	0.423184	0.818869	NA	NA	NA	NA	NA	NA	NA	NA	NA	NA	NA	NA	NA	NA	NA	NA	NA	NA	NA	NA	NA	NA	NA	NA	NA	NA	NA
A0A075B5X2	Ighv1-63	Immunoglobulin heavy variable V1-63 (Fragment)	NA	NA	NA	NA	NA	NA	NA	NA	0.691101	0.383047	0.992481	0.948639	0.828852	0.593569	0.591542	0.864364	NA	NA	NA	NA	33709.5	NA	NA	NA	NA	NA	25321.9	40065.2	NA	11138.2	16727.1	NA	NA	NA	NA	18649.4	NA	NA	NA	NA	NA	NA	18726.6	NA	18213.6	NA	NA
NA	Ighv14-3	NA	NA	NA	NA	NA	NA	NA	NA	NA	NA	NA	NA	NA	NA	NA	NA	NA	0.0895718	0.902275	0.540469	0.356163	NA	NA	NA	NA	NA	NA	NA	NA	NA	NA	NA	NA	NA	NA	NA	NA	NA	NA	NA	NA	NA	NA	NA	NA	NA	NA	NA
A0A075B697	Ighv2-9-1	Immunoglobulin heavy variable 2-9-1 (Fragment)	NA	-1.14154	NA	NA	NA	NA	NA	NA	NA	NA	NA	NA	NA	NA	NA	NA	NA	NA	NA	NA	NA	NA	NA	NA	NA	17773.4	NA	NA	NA	1.18939e+06	NA	NA	NA	NA	NA	NA	NA	NA	NA	1.90259e+06	NA	NA	817506	29071.9	NA	NA	NA
A0A0B4J1J4	Ighv9-2	Immunoglobulin heavy variable V9-2 (Fragment)	NA	-1.4817	NA	NA	NA	NA	NA	NA	NA	-0.753996	NA	NA	NA	NA	0.715764	0.582965	NA	NA	NA	NA	NA	66356.4	NA	NA	NA	NA	NA	NA	NA	NA	26364.9	NA	38470.5	NA	27512.6	23204.3	NA	NA	NA	NA	NA	NA	81703.2	NA	30410.2	NA	67249
NA	Igkv1-133	NA	NA	NA	NA	NA	NA	NA	NA	NA	NA	NA	NA	NA	NA	NA	NA	NA	0.259286	0.552508	0.544179	0.123487	NA	NA	NA	NA	NA	NA	NA	NA	NA	NA	NA	NA	NA	NA	NA	NA	NA	NA	NA	NA	NA	NA	NA	NA	NA	NA	NA
NA	Igkv3-2	NA	NA	NA	NA	NA	NA	NA	NA	NA	NA	NA	NA	NA	NA	NA	NA	NA	-0.433364	0.628622	0.493194	0.578314	NA	NA	NA	NA	NA	NA	NA	NA	NA	NA	NA	NA	NA	NA	NA	NA	NA	NA	NA	NA	NA	NA	NA	NA	NA	NA	NA
A0A140T8N4	Igkv5-37	Immunoglobulin kappa variable 5-37 (Fragment)	NA	NA	NA	NA	NA	NA	NA	NA	NA	-0.632951	NA	NA	NA	NA	NA	NA	NA	NA	NA	NA	297543	370841	NA	NA	NA	NA	NA	NA	1.48904e+06	NA	NA	NA	269470	192407	232078	430856	NA	NA	NA	252162	216436	NA	470145	NA	439031	NA	254624
NA	Igkv6-29	NA	NA	NA	NA	NA	NA	NA	NA	NA	NA	NA	NA	NA	NA	NA	NA	NA	-0.129994	0.85663	-0.0378085	0.964166	NA	NA	NA	NA	NA	NA	NA	NA	NA	NA	NA	NA	NA	NA	NA	NA	NA	NA	NA	NA	NA	NA	NA	NA	NA	NA	NA
NA	Iglv1	NA	NA	NA	NA	NA	NA	NA	NA	NA	NA	NA	NA	NA	NA	NA	NA	NA	0.0718545	0.885817	0.10956	0.851097	NA	NA	NA	NA	NA	NA	NA	NA	NA	NA	NA	NA	NA	NA	NA	NA	NA	NA	NA	NA	NA	NA	NA	NA	NA	NA	NA
B2KF92,Q9Z329,Q9Z329-2,Q9Z329-3,B2KF89,A0A0N4SUL2	Itpr2	Inositol 1,4,5-trisphosphate receptor type 2,Inositol 1,4,5-trisphosphate receptor type 2,Isoform 2 of Inositol 1,4,5-trisphosphate receptor type 2,Isoform 3 of Inositol 1,4,5-trisphosphate receptor type 2,Inositol 1,4,5-trisphosphate receptor type 2 (Fragment),Inositol 1,4,5-trisphosphate receptor type 2 (Fragment)	NA	-0.246687	NA	NA	NA	NA	NA	NA	0.286136	-0.342208	0.992481	0.940853	0.79704	0.553995	0.20565	0.429534	NA	NA	NA	NA	518607	694515	NA	886553	526185	773936	458233	233371	NA	719696	963780	499483	483352	849767	819730	629223	582697	454574	738717	469964	385332	NA	436403	810989	560791	756122	565243
P15947,A0A0U1RPN5	Klk1	Kallikrein-1,Kallikrein-1 (Fragment)	NA	NA	NA	NA	NA	NA	NA	NA	NA	NA	NA	NA	NA	NA	NA	NA	NA	NA	NA	NA	NA	NA	NA	NA	NA	NA	NA	NA	NA	NA	NA	NA	NA	NA	NA	6279.45	5030.77	NA	3957.44	NA	NA	NA	6608.97	NA	NA	NA	NA
P04071	Klk1b16	Kallikrein 1-related peptidase b16	NA	NA	NA	NA	NA	NA	NA	NA	NA	NA	NA	NA	NA	NA	NA	NA	NA	NA	NA	NA	NA	NA	NA	NA	NA	NA	NA	NA	NA	NA	NA	NA	NA	NA	NA	NA	NA	NA	NA	6120.92	NA	NA	NA	NA	NA	NA	NA
Q61781;B1AQ77,Q61414;Q9QWL7;P19001;Q6IFX2	Krt14;Krt15,Krt15;Krt17;Krt19;Krt42	Keratin, type I cytoskeletal 14;Keratin 15, isoform CRA_a,Keratin, type I cytoskeletal 15;Keratin, type I cytoskeletal 17;Keratin, type I cytoskeletal 19;Keratin, type I cytoskeletal 42	NA	NA	NA	NA	NA	NA	NA	NA	NA	NA	NA	NA	NA	NA	NA	NA	NA	NA	NA	NA	NA	NA	NA	NA	NA	NA	NA	NA	NA	NA	NA	18161.6	NA	NA	NA	NA	NA	NA	NA	NA	NA	NA	NA	NA	NA	NA	NA
Q8VED5	Krt79	Keratin, type II cytoskeletal 79	NA	NA	NA	NA	NA	NA	NA	NA	NA	NA	NA	NA	NA	NA	NA	NA	NA	NA	NA	NA	NA	NA	NA	NA	NA	NA	NA	NA	NA	NA	NA	NA	NA	NA	NA	NA	NA	NA	NA	NA	NA	NA	NA	NA	NA	NA	NA
NA	Lipc	NA	NA	NA	NA	NA	NA	NA	NA	NA	NA	NA	NA	NA	NA	NA	NA	NA	0.815222	0.00756479	0.83117	0.00467391	NA	NA	NA	NA	NA	NA	NA	NA	NA	NA	NA	NA	NA	NA	NA	NA	NA	NA	NA	NA	NA	NA	NA	NA	NA	NA	NA
NA	Loxl1	NA	NA	NA	NA	NA	NA	NA	NA	NA	NA	NA	NA	NA	NA	NA	NA	NA	0.0926425	0.764652	0.391304	0.0992	NA	NA	NA	NA	NA	NA	NA	NA	NA	NA	NA	NA	NA	NA	NA	NA	NA	NA	NA	NA	NA	NA	NA	NA	NA	NA	NA
NA	Ltf	NA	NA	NA	NA	NA	NA	NA	NA	NA	NA	NA	NA	NA	NA	NA	NA	NA	0.0602774	0.923823	-0.105096	0.883022	NA	NA	NA	NA	NA	NA	NA	NA	NA	NA	NA	NA	NA	NA	NA	NA	NA	NA	NA	NA	NA	NA	NA	NA	NA	NA	NA
NA	Man1a1	NA	NA	NA	NA	NA	NA	NA	NA	NA	NA	NA	NA	NA	NA	NA	NA	NA	0.134952	0.581998	0.024851	0.934558	NA	NA	NA	NA	NA	NA	NA	NA	NA	NA	NA	NA	NA	NA	NA	NA	NA	NA	NA	NA	NA	NA	NA	NA	NA	NA	NA
NA	Man2b1	NA	NA	NA	NA	NA	NA	NA	NA	NA	NA	NA	NA	NA	NA	NA	NA	NA	0.112112	0.710059	0.765174	0.000833545	NA	NA	NA	NA	NA	NA	NA	NA	NA	NA	NA	NA	NA	NA	NA	NA	NA	NA	NA	NA	NA	NA	NA	NA	NA	NA	NA
NA	Napsa	NA	NA	NA	NA	NA	NA	NA	NA	NA	NA	NA	NA	NA	NA	NA	NA	NA	-0.141278	0.884035	-0.44483	0.618749	NA	NA	NA	NA	NA	NA	NA	NA	NA	NA	NA	NA	NA	NA	NA	NA	NA	NA	NA	NA	NA	NA	NA	NA	NA	NA	NA
NA	Ncam1	NA	NA	NA	NA	NA	NA	NA	NA	NA	NA	NA	NA	NA	NA	NA	NA	NA	0.204513	0.596595	-0.375158	0.260829	NA	NA	NA	NA	NA	NA	NA	NA	NA	NA	NA	NA	NA	NA	NA	NA	NA	NA	NA	NA	NA	NA	NA	NA	NA	NA	NA
NA	Pcyox1	NA	NA	NA	NA	NA	NA	NA	NA	NA	NA	NA	NA	NA	NA	NA	NA	NA	0.505534	0.0512457	0.532137	0.0285445	NA	NA	NA	NA	NA	NA	NA	NA	NA	NA	NA	NA	NA	NA	NA	NA	NA	NA	NA	NA	NA	NA	NA	NA	NA	NA	NA
D3Z2D3,O70570,D3YVM4	Pigr	Polymeric immunoglobulin receptor (Fragment),Polymeric immunoglobulin receptor,Polymeric immunoglobulin receptor (Fragment)	NA	0.388016	NA	NA	NA	NA	0.636644	0.302961	NA	NA	NA	NA	NA	NA	NA	NA	NA	NA	NA	NA	NA	NA	NA	NA	NA	120425	NA	NA	NA	NA	NA	NA	NA	NA	NA	NA	NA	NA	NA	NA	NA	NA	NA	NA	NA	NA	NA
NA	Postn	NA	NA	NA	NA	NA	NA	NA	NA	NA	NA	NA	NA	NA	NA	NA	NA	NA	-0.420185	0.390424	-0.702187	0.0787373	NA	NA	NA	NA	NA	NA	NA	NA	NA	NA	NA	NA	NA	NA	NA	NA	NA	NA	NA	NA	NA	NA	NA	NA	NA	NA	NA
NA	Ppic	NA	NA	NA	NA	NA	NA	NA	NA	NA	NA	NA	NA	NA	NA	NA	NA	NA	0.321556	0.439143	-0.22791	0.588703	NA	NA	NA	NA	NA	NA	NA	NA	NA	NA	NA	NA	NA	NA	NA	NA	NA	NA	NA	NA	NA	NA	NA	NA	NA	NA	NA
NA	Pros1	NA	NA	NA	NA	NA	NA	NA	NA	NA	NA	NA	NA	NA	NA	NA	NA	NA	-0.178435	0.348523	0.042941	0.870436	NA	NA	NA	NA	NA	NA	NA	NA	NA	NA	NA	NA	NA	NA	NA	NA	NA	NA	NA	NA	NA	NA	NA	NA	NA	NA	NA
NA	Psap	NA	NA	NA	NA	NA	NA	NA	NA	NA	NA	NA	NA	NA	NA	NA	NA	NA	0.705345	0.0512457	0.790744	0.020625	NA	NA	NA	NA	NA	NA	NA	NA	NA	NA	NA	NA	NA	NA	NA	NA	NA	NA	NA	NA	NA	NA	NA	NA	NA	NA	NA
NA	Psma1	NA	NA	NA	NA	NA	NA	NA	NA	NA	NA	NA	NA	NA	NA	NA	NA	NA	-0.0365353	0.945784	-0.0280091	0.965388	NA	NA	NA	NA	NA	NA	NA	NA	NA	NA	NA	NA	NA	NA	NA	NA	NA	NA	NA	NA	NA	NA	NA	NA	NA	NA	NA
NA	Psma3	NA	NA	NA	NA	NA	NA	NA	NA	NA	NA	NA	NA	NA	NA	NA	NA	NA	-0.136352	0.847751	-0.254152	0.705694	NA	NA	NA	NA	NA	NA	NA	NA	NA	NA	NA	NA	NA	NA	NA	NA	NA	NA	NA	NA	NA	NA	NA	NA	NA	NA	NA
NA	Psma7	NA	NA	NA	NA	NA	NA	NA	NA	NA	NA	NA	NA	NA	NA	NA	NA	NA	0.373119	0.439143	0.167373	0.719287	NA	NA	NA	NA	NA	NA	NA	NA	NA	NA	NA	NA	NA	NA	NA	NA	NA	NA	NA	NA	NA	NA	NA	NA	NA	NA	NA
NA	Sbsn	NA	NA	NA	NA	NA	NA	NA	NA	NA	NA	NA	NA	NA	NA	NA	NA	NA	-0.12652	0.811207	-0.313182	0.540696	NA	NA	NA	NA	NA	NA	NA	NA	NA	NA	NA	NA	NA	NA	NA	NA	NA	NA	NA	NA	NA	NA	NA	NA	NA	NA	NA
NA	Sepp1	NA	NA	NA	NA	NA	NA	NA	NA	NA	NA	NA	NA	NA	NA	NA	NA	NA	0.126019	0.437522	-0.296494	0.0167014	NA	NA	NA	NA	NA	NA	NA	NA	NA	NA	NA	NA	NA	NA	NA	NA	NA	NA	NA	NA	NA	NA	NA	NA	NA	NA	NA
NA	Serpina3c	NA	NA	NA	NA	NA	NA	NA	NA	NA	NA	NA	NA	NA	NA	NA	NA	NA	0.500064	0.269881	0.35226	0.481055	NA	NA	NA	NA	NA	NA	NA	NA	NA	NA	NA	NA	NA	NA	NA	NA	NA	NA	NA	NA	NA	NA	NA	NA	NA	NA	NA
Q64442	Sord	Sorbitol dehydrogenase	NA	NA	NA	NA	NA	NA	0.204985	0.480664	NA	NA	NA	NA	NA	NA	NA	NA	NA	NA	NA	NA	NA	NA	14684.2	NA	NA	NA	NA	NA	NA	NA	NA	14477.8	NA	NA	NA	NA	NA	NA	NA	NA	NA	NA	NA	NA	NA	NA	NA
NA	Sparcl1	NA	NA	NA	NA	NA	NA	NA	NA	NA	NA	NA	NA	NA	NA	NA	NA	NA	-0.514214	0.0923945	-0.335941	0.286067	NA	NA	NA	NA	NA	NA	NA	NA	NA	NA	NA	NA	NA	NA	NA	NA	NA	NA	NA	NA	NA	NA	NA	NA	NA	NA	NA
NA	Spp1	NA	NA	NA	NA	NA	NA	NA	NA	NA	NA	NA	NA	NA	NA	NA	NA	NA	-0.228672	0.595799	-0.308236	0.455103	NA	NA	NA	NA	NA	NA	NA	NA	NA	NA	NA	NA	NA	NA	NA	NA	NA	NA	NA	NA	NA	NA	NA	NA	NA	NA	NA
NA	Tfrc	NA	NA	NA	NA	NA	NA	NA	NA	NA	NA	NA	NA	NA	NA	NA	NA	NA	-0.4812	0.172747	-0.32077	0.356163	NA	NA	NA	NA	NA	NA	NA	NA	NA	NA	NA	NA	NA	NA	NA	NA	NA	NA	NA	NA	NA	NA	NA	NA	NA	NA	NA
F6SX70,P26039,A2AIM2,F6S1V7	Tln1	Talin-1 (Fragment),Talin-1,Talin-1 (Fragment),Talin-1 (Fragment)	NA	NA	NA	NA	NA	NA	NA	NA	NA	NA	NA	NA	NA	NA	NA	NA	NA	NA	NA	NA	NA	NA	NA	NA	NA	NA	NA	NA	NA	1	NA	NA	NA	NA	NA	NA	NA	NA	NA	NA	NA	NA	NA	NA	NA	NA	NA
Q91ZJ5,Q91ZJ5-2	Ugp2	UTP--glucose-1-phosphate uridylyltransferase,Isoform 2 of UTP--glucose-1-phosphate uridylyltransferase	NA	NA	NA	NA	NA	NA	NA	NA	NA	NA	NA	NA	NA	NA	NA	NA	NA	NA	NA	NA	NA	NA	NA	NA	NA	NA	1	NA	NA	NA	NA	NA	NA	NA	NA	NA	NA	NA	NA	NA	NA	NA	NA	NA	NA	NA	NA
NA	Vcam1	NA	NA	NA	NA	NA	NA	NA	NA	NA	NA	NA	NA	NA	NA	NA	NA	NA	-0.195961	0.490931	-0.15555	0.578314	NA	NA	NA	NA	NA	NA	NA	NA	NA	NA	NA	NA	NA	NA	NA	NA	NA	NA	NA	NA	NA	NA	NA	NA	NA	NA	NA
NA	Vnn1	NA	NA	NA	NA	NA	NA	NA	NA	NA	NA	NA	NA	NA	NA	NA	NA	NA	1.39528	0.000818011	2.21001	3.83088e-06	NA	NA	NA	NA	NA	NA	NA	NA	NA	NA	NA	NA	NA	NA	NA	NA	NA	NA	NA	NA	NA	NA	NA	NA	NA	NA	NA
NA	NA	NA	NA	NA	NA	NA	NA	NA	NA	NA	NA	NA	NA	NA	NA	NA	NA	NA	-0.0508225	0.935239	0.124163	0.883022	NA	NA	NA	NA	NA	NA	NA	NA	NA	NA	NA	NA	NA	NA	NA	NA	NA	NA	NA	NA	NA	NA	NA	NA	NA	NA	NA
NA	NA	NA	NA	NA	NA	NA	NA	NA	NA	NA	NA	NA	NA	NA	NA	NA	NA	NA	-0.226895	0.787614	0.696298	0.319795	NA	NA	NA	NA	NA	NA	NA	NA	NA	NA	NA	NA	NA	NA	NA	NA	NA	NA	NA	NA	NA	NA	NA	NA	NA	NA	NA
NA	NA	NA	NA	NA	NA	NA	NA	NA	NA	NA	NA	NA	NA	NA	NA	NA	NA	NA	-0.203396	0.747296	0.076217	0.922541	NA	NA	NA	NA	NA	NA	NA	NA	NA	NA	NA	NA	NA	NA	NA	NA	NA	NA	NA	NA	NA	NA	NA	NA	NA	NA	NA
NA	NA	NA	NA	NA	NA	NA	NA	NA	NA	NA	NA	NA	NA	NA	NA	NA	NA	NA	0.0570932	0.91337	0.179657	0.744981	NA	NA	NA	NA	NA	NA	NA	NA	NA	NA	NA	NA	NA	NA	NA	NA	NA	NA	NA	NA	NA	NA	NA	NA	NA	NA	NA
NA	NA	NA	NA	NA	NA	NA	NA	NA	NA	NA	NA	NA	NA	NA	NA	NA	NA	NA	-0.501824	0.42441	-0.039039	0.96187	NA	NA	NA	NA	NA	NA	NA	NA	NA	NA	NA	NA	NA	NA	NA	NA	NA	NA	NA	NA	NA	NA	NA	NA	NA	NA	NA
Q3UHF7,A0A087WQF9	Hivep2	Transcription factor HIVEP2,Transcription factor HIVEP2 (Fragment)	NA	0.928963	NA	NA	NA	NA	NA	NA	0.650859	-0.0596221	0.992481	0.970396	0.555631	0.700297	0.459014	0.247957	NA	NA	NA	NA	2.39381e+06	3.39188e+06	4541026	3.14263e+06	3.13129e+06	2.94158e+06	3.9218e+06	2.22822e+06	5058428	2.49636e+06	2.80657e+06	2.39351e+06	2.88343e+06	3.08361e+06	3039572	982520	3.77029e+06	2.84488e+06	3.09726e+06	7815093	3623286	3.32678e+06	3.25819e+06	3.06706e+06	4.37541e+06	3.82914e+06	3211354
[truncated: 131 more columns]
