# Supplementary material for: Blockade of High-Fat Diet Proteomic Phenotypes Using Exercise as Prevention or Treatment
Source: Mol Cell Proteomics. 2020 Dec 19;20:100027. doi: 10.1074/mcp.TIR120.002343 (PMC7950115; doi:10.1074/mcp.TIR120.002343)
Supplement: Supplemental Data 2 [file mmc2.xlsx]

## Sheet: Supplementary Table 2
Supplementary Table 2 - Spectronaut peptide-level data table for plasma proteomic analysis.
Precursor Id	Genes	Protein Accessions	Protein Descriptions	[1] 20181229_QEHFX1_RSLCcap_SFMH_Prevention_2_Chow_END_6.htrms.EG.Qvalue	[2] 20181229_QEHFX1_RSLCcap_SFMH_Prevention_3_Chow_HIIT_3.htrms.EG.Qvalue	[3] 20181229_QEHFX1_RSLCcap_SFMH_Prevention_4_Chow_HIIT_4.htrms.EG.Qvalue	[4] 20181229_QEHFX1_RSLCcap_SFMH_Prevention_9_Chow_HIIT_10.raw.EG.Qvalue	[5] 20181229_QEHFX1_RSLCcap_SFMH_Prevention_10_Chow_NONE_7.raw.EG.Qvalue	[6] 20181229_QEHFX1_RSLCcap_SFMH_Prevention_12_Chow_END_1.raw.EG.Qvalue	[7] 20181229_QEHFX1_RSLCcap_SFMH_Prevention_16_Chow_NONE_4.raw.EG.Qvalue	[8] 20181229_QEHFX1_RSLCcap_SFMH_Prevention_17_Chow_HIIT_11.raw.EG.Qvalue	[9] 20181229_QEHFX1_RSLCcap_SFMH_Prevention_18_Chow_END_2.raw.EG.Qvalue	[10] 20181229_QEHFX1_RSLCcap_SFMH_Prevention_20_Chow_END_4.raw.EG.Qvalue	[11] 20181229_QEHFX1_RSLCcap_SFMH_Prevention_22_Chow_NONE_4.raw.EG.Qvalue	[12] 20181229_QEHFX1_RSLCcap_SFMH_Prevention_23_Chow_END_8.raw.EG.Qvalue	[13] 20181229_QEHFX1_RSLCcap_SFMH_Prevention_24_Chow_NONE_3.raw.EG.Qvalue	[14] 20181229_QEHFX1_RSLCcap_SFMH_Prevention_26_Chow_HIIT_6.raw.EG.Qvalue	[15] 20181229_QEHFX1_RSLCcap_SFMH_Prevention_29_Chow_NONE_8.raw.EG.Qvalue	[16] 20181229_QEHFX1_RSLCcap_SFMH_Prevention_34_Chow_NONE_11.raw.EG.Qvalue	[17] 20181229_QEHFX1_RSLCcap_SFMH_Prevention_35_Chow_END_10.raw.EG.Qvalue	[18] 20181229_QEHFX1_RSLCcap_SFMH_Prevention_36_Chow_HIIT_8.raw.EG.Qvalue	[19] 20181229_QEHFX1_RSLCcap_SFMH_Prevention_37_Chow_HIIT_7.raw.EG.Qvalue	[20] 20181229_QEHFX1_RSLCcap_SFMH_Prevention_42_Chow_NONE_6.raw.EG.Qvalue	[21] 20181229_QEHFX1_RSLCcap_SFMH_Prevention_44_Chow_NONE_2.raw.EG.Qvalue	[22] 20181229_QEHFX1_RSLCcap_SFMH_Prevention_45_Chow_END_3.raw.EG.Qvalue	[23] 20181229_QEHFX1_RSLCcap_SFMH_Prevention_46_Chow_NONE_5.raw.EG.Qvalue	[24] 20181229_QEHFX1_RSLCcap_SFMH_Prevention_47_Chow_END_5.raw.EG.Qvalue	[25] 20181229_QEHFX1_RSLCcap_SFMH_Prevention_48_Chow_HIIT_9.raw.EG.Qvalue	[26] 20181229_QEHFX1_RSLCcap_SFMH_Prevention_49_Chow_NONE_10.raw.EG.Qvalue	[27] 20181229_QEHFX1_RSLCcap_SFMH_Prevention_50_Chow_HIIT_2.raw.EG.Qvalue	[28] 20181229_QEHFX1_RSLCcap_SFMH_Prevention_51_Chow_NONE_1.raw.EG.Qvalue	[29] 20181229_QEHFX1_RSLCcap_SFMH_Prevention_52_Chow_NONE_12.raw.EG.Qvalue	[30] 20181229_QEHFX1_RSLCcap_SFMH_Prevention_55_Chow_END_11.raw.EG.Qvalue	[31] 20181229_QEHFX1_RSLCcap_SFMH_Prevention_56_Chow_END_7.raw.EG.Qvalue	[32] 20181229_QEHFX1_RSLCcap_SFMH_Prevention_57_Chow_HIIT_1.raw.EG.Qvalue	[33] 20181229_QEHFX1_RSLCcap_SFMH_Prevention_58_Chow_HIIT_5.raw.EG.Qvalue	[34] 20181229_QEHFX1_RSLCcap_SFMH_Prevention_59_Chow_END_4.raw.EG.Qvalue	[35] 20181229_QEHFX1_RSLCcap_SFMH_Treatment_1_Chow_NONE_7.raw.EG.Qvalue	[36] 20181229_QEHFX1_RSLCcap_SFMH_Treatment_3_Chow_HIIT_1.raw.EG.Qvalue	[37] 20181229_QEHFX1_RSLCcap_SFMH_Treatment_4_Chow_END_1.raw.EG.Qvalue	[38] 20181229_QEHFX1_RSLCcap_SFMH_Treatment_6_Chow_END_3.raw.EG.Qvalue	[39] 20181229_QEHFX1_RSLCcap_SFMH_Treatment_8_Chow_NONE_5.raw.EG.Qvalue	[40] 20181229_QEHFX1_RSLCcap_SFMH_Treatment_9_Chow_HIIT_7.raw.EG.Qvalue	[41] 20181229_QEHFX1_RSLCcap_SFMH_Treatment_12_Chow_END_8.raw.EG.Qvalue	[42] 20181229_QEHFX1_RSLCcap_SFMH_Treatment_16_Chow_HIIT_6.raw.EG.Qvalue	[43] 20181229_QEHFX1_RSLCcap_SFMH_Treatment_17_Chow_HIIT_12.raw.EG.Qvalue	[44] 20181229_QEHFX1_RSLCcap_SFMH_Treatment_18_Chow_HIIT_9.raw.EG.Qvalue	[45] 20181229_QEHFX1_RSLCcap_SFMH_Treatment_22_Chow_END_12.raw.EG.Qvalue	[46] 20181229_QEHFX1_RSLCcap_SFMH_Treatment_23_Chow_HIIT_3.raw.EG.Qvalue
_YVNWIQQTIAAN_.2	2210010C04Rik	Q9CPN9	RIKEN cDNA 2210010C04 gene	0.00237127	Filtered	0.00354293	0.000449696	0.00253592	0.00424136	0.000648031	0.0017013	0.00154408	0.00341466	0.00319049	0.00187949	0.00536756	0.00518566	0.00179987	0.00294464	0.00270885	Profiled	Profiled	0.000535665	0.00235672	0.00155325	0.0037871	0.00208975	0.000658542	0.00104061	0.00197692	0.00508825	0.000555848	0.00284573	0.00680578	0.00234016	0.00835734	0.000350887	0.00495226	0.00246147	9.77858e-05	0.00529118	Filtered	Filtered	0.000238628	0.000436247	0.00299888	0.000781375	0.00330696	Filtered
_[+42]M[+16]SLPIGM[+16]C[+57]RRAFSYDDALEDPAPMTPPPSDMGSIPWK_.3	4833439L19Rik,4833439L19Rik,4833439L19Rik,4833439L19Rik;P33monox,P33monox,P33monox	D3Z1F7,D3YXF2,D3Z1U8,D3YTM8;Q9DBN4,Q9DBN4-2,Q9DBN4-3	RIKEN cDNA 4833439L19 gene,RIKEN cDNA 4833439L19 gene (Fragment),RIKEN cDNA 4833439L19 gene (Fragment),RIKEN cDNA 4833439L19 gene (Fragment);Putative monooxygenase p33MONOX,Isoform 2 of Putative monooxygenase p33MONOX,Isoform 3 of Putative monooxygenase p33MONOX	0.00101529	Profiled	0.000467644	0.00236189	8.37462e-13	4.74171e-07	0.00156692	0.00192221	2.9471e-08	0.000477284	0.000520426	0.000535313	0.000108333	0.00169405	4.00591e-05	0.00256367	0.00300669	4.74679e-05	0.000656837	0.00153708	0.00361285	0.00108643	Filtered	9.58811e-05	3.44108e-06	Filtered	Filtered	0.00164943	Profiled	Filtered	0.00141036	0.000823245	0.00268541	0.000455572	Profiled	0.0008227	3.4915e-05	1.08558e-12	Filtered	Filtered	0.000966603	1.77125e-07	0.000295087	Filtered	0.00103448	0.00152863
_IGLLDHVTNDIESDINYLLK_.3	Ace	P09470,P09470-2,F6QCP8	Angiotensin-converting enzyme,Isoform Testis-specific of Angiotensin-converting enzyme,Angiotensin-converting enzyme (Fragment)	1.85984e-06	1.6984e-06	5.72219e-07	2.3328e-12	9.46437e-06	3.63267e-06	6.69606e-09	2.2732e-13	1.48961e-12	1.08571e-26	1.54986e-14	1.23988e-05	1.12072e-06	1.12439e-10	3.66234e-07	4.61215e-07	9.96931e-08	6.82806e-08	1.52251e-05	1.35089e-14	1.95047e-05	9.43574e-20	0.00089337	8.61833e-19	7.87253e-06	6.48404e-07	4.30119e-07	1.90291e-05	2.52913e-06	5.31159e-05	3.10826e-09	1.83644e-05	3.93418e-08	1.18858e-07	1.80554e-08	4.15262e-05	7.2185e-06	3.32669e-12	3.21811e-05	9.25472e-05	1.2955e-09	1.45225e-06	1.57526e-09	6.9714e-10	2.7518e-16	2.14045e-08
_LLFAWEGWHDAVGIPLK_.3	Ace	P09470,P09470-2,F6QCP8	Angiotensin-converting enzyme,Isoform Testis-specific of Angiotensin-converting enzyme,Angiotensin-converting enzyme (Fragment)	0.000289126	5.38109e-05	6.35803e-05	2.36906e-05	0.000504252	2.17717e-05	3.54889e-05	0.000211232	2.43755e-11	9.46968e-14	8.28615e-07	1.43484e-05	5.7959e-05	5.7549e-09	1.5746e-06	8.64193e-05	2.68467e-06	1.56323e-06	1.01172e-05	2.79365e-13	1.51207e-05	8.27573e-09	2.21181e-05	1.74934e-07	8.26309e-06	3.66404e-06	2.25543e-10	6.14043e-05	5.5e-06	4.06587e-05	1.71138e-06	1.52745e-05	2.49189e-05	4.79772e-06	0.00413269	0.000614382	0.000140103	0.00968292	0.00105991	0.0080722	0.00214121	1.26478e-05	0.001224	0.000997603	7.77349e-06	0.000292283
_PLYQDFTAISNEAYR_.2	Ace	P09470,P09470-2,F6QCP8	Angiotensin-converting enzyme,Isoform Testis-specific of Angiotensin-converting enzyme,Angiotensin-converting enzyme (Fragment)	0.00313833	0.00261915	0.000419683	5.03404e-05	0.000645574	0.00057981	0.000597879	1.35988e-05	0.000578621	0.00038494	0.00163515	0.00114286	0.000632411	0.000936211	0.000777216	0.00176218	0.000418509	5.2044e-05	0.000274381	0.000823588	4.00905e-05	6.80585e-05	0.000105254	1.94365e-05	0.000102664	9.44105e-05	0.000129624	0.000185475	0.00299466	0.000344515	0.000113458	0.00292605	0.00178867	0.000203762	Filtered	Filtered	Filtered	Filtered	0.00478502	0.00416532	Filtered	Filtered	Filtered	0.00664034	Filtered	0.0089492
_SYELPDGQVITIGNER_.2	Acta1,Acta1;Actc1,Actc1	P68134,A0A1D5RM20;P68033,F6WX90	Actin, alpha skeletal muscle,Actin, alpha skeletal muscle (Fragment);Actin, alpha cardiac muscle 1,Actin, alpha cardiac muscle 1 (Fragment)	4.51965e-05	0.000145012	0.000132812	7.94244e-08	6.85998e-06	1.05284e-05	1.02676e-08	2.49038e-05	1.6985e-11	7.27625e-09	8.45778e-05	2.74501e-06	5.74931e-06	2.70122e-05	5.50588e-06	1.89499e-05	3.1383e-05	1.27426e-11	1.76274e-05	4.00907e-20	2.22619e-05	7.41687e-10	1.90348e-16	2.26173e-24	3.29253e-06	1.38354e-05	3.26295e-18	1.57915e-05	1.84433e-06	5.19115e-05	1.00275e-15	3.2073e-06	5.65539e-05	1.09175e-05	1.59934e-09	5.88664e-05	4.83823e-25	4.12087e-31	1.25151e-05	8.60065e-05	1.38868e-29	1.2637e-11	2.1723e-08	2.26882e-22	5.10484e-51	9.36767e-11
_SYELPDGQVITIGNER_.3	Acta1,Acta1;Actc1,Actc1	P68134,A0A1D5RM20;P68033,F6WX90	Actin, alpha skeletal muscle,Actin, alpha skeletal muscle (Fragment);Actin, alpha cardiac muscle 1,Actin, alpha cardiac muscle 1 (Fragment)	Filtered	0.00224584	0.000963847	3.90627e-08	0.000339055	0.000413854	0.00180579	0.000292924	0.00345929	3.93894e-09	3.3541e-05	1.4256e-05	0.00718077	Filtered	7.77854e-06	0.00189394	Filtered	3.10691e-08	0.000817291	1.13658e-05	Filtered	1.55778e-05	Filtered	0.00517737	3.76066e-05	0.00258716	0.00773678	0.00413446	Filtered	0.00489854	Filtered	0.000157061	Filtered	0.000796049	0.000191187	0.000808689	0.000917689	4.33378e-12	7.37269e-05	0.000105206	3.45978e-12	1.24575e-10	0.000411826	6.83822e-08	5.2369e-23	0.00215585
_DLTDYLMK_.2	Acta1,Acta1;Actc1,Actc1	P68134,A0A1D5RM20;P68033,F6WX90	Actin, alpha skeletal muscle,Actin, alpha skeletal muscle (Fragment);Actin, alpha cardiac muscle 1,Actin, alpha cardiac muscle 1 (Fragment)	1.31147e-14	1.83942e-13	3.77079e-12	8.58391e-25	3.97998e-18	9.21453e-08	7.74571e-16	1.87386e-09	4.09167e-17	2.64031e-32	5.49498e-17	5.4012e-13	2.69422e-08	7.16448e-17	6.17223e-11	1.88648e-20	8.94647e-06	3.11971e-10	5.60434e-11	8.84105e-23	7.35222e-06	3.10865e-19	1.02457e-45	8.968e-29	3.22802e-07	1.40018e-10	8.55901e-16	0.000144016	2.90541e-07	6.59625e-05	5.08657e-13	7.64303e-06	2.41095e-08	3.82168e-07	1.0057e-20	3.62498e-05	1.27037e-20	1.08052e-19	1.90986e-06	1.55151e-09	2.47064e-23	3.51986e-18	3.44591e-11	2.35013e-22	1.98348e-36	7.83669e-20
_DLTDYLM[+16]K_.2	Acta1,Acta1;Actc1,Actc1	P68134,A0A1D5RM20;P68033,F6WX90	Actin, alpha skeletal muscle,Actin, alpha skeletal muscle (Fragment);Actin, alpha cardiac muscle 1,Actin, alpha cardiac muscle 1 (Fragment)	0.000822309	0.00280776	0.000940761	4.13155e-05	0.000831054	0.0012327	5.02717e-05	2.50155e-06	0.00209975	8.85834e-10	0.000118942	5.04605e-05	Filtered	0.000144582	0.000152345	Profiled	Filtered	8.92244e-09	0.00104682	5.08903e-05	Filtered	6.94639e-05	0.00946805	0.00277522	7.83798e-06	0.00429339	0.00552443	Filtered	Filtered	7.03219e-05	0.00753412	2.13177e-05	Profiled	0.00107229	2.73189e-14	2.20308e-05	7.4158e-13	6.16699e-21	0.00152395	5.43796e-05	2.15557e-13	3.97296e-18	3.99603e-06	1.4299e-09	8.02445e-32	2.33922e-05
_YPIEHGIITNWDDMEK_.3	Acta1,Acta1;Actc1,Actc1	P68134,A0A1D5RM20;P68033,F6WX90	Actin, alpha skeletal muscle,Actin, alpha skeletal muscle (Fragment);Actin, alpha cardiac muscle 1,Actin, alpha cardiac muscle 1 (Fragment)	1.22372e-05	8.62781e-06	4.33547e-07	3.55087e-12	0.000172134	6.50057e-06	6.50949e-10	1.18729e-08	1.22521e-07	2.48314e-28	4.42747e-11	1.4831e-06	1.67506e-05	0.000189932	5.89251e-10	5.70534e-07	1.99091e-05	3.90774e-11	4.90815e-06	1.53461e-14	1.87131e-05	6.17339e-08	2.2038e-05	4.70781e-18	1.01709e-06	3.06416e-06	9.0346e-07	1.59279e-05	5.30106e-06	5.14272e-05	8.87561e-11	1.10148e-05	6.25332e-05	1.02307e-05	1.83216e-07	6.11861e-05	0.000116105	0.00684263	3.9803e-05	2.30409e-06	2.10081e-12	9.36148e-05	3.87799e-06	7.79652e-06	1.19636e-29	9.04462e-09
_YPIEHGIITNWDDMEK_.2	Acta1,Acta1;Actc1,Actc1	P68134,A0A1D5RM20;P68033,F6WX90	Actin, alpha skeletal muscle,Actin, alpha skeletal muscle (Fragment);Actin, alpha cardiac muscle 1,Actin, alpha cardiac muscle 1 (Fragment)	0.00136309	0.0010533	0.000281026	0.000184864	Filtered	0.00466209	0.000417508	0.00227837	0.00158343	1.28301e-06	0.00675914	8.03655e-05	0.00109804	0.00168956	0.000574862	0.000355403	5.10536e-05	2.22402e-06	0.00305902	0.00044587	9.0132e-05	Filtered	0.000357063	0.000690129	8.11004e-05	0.000922529	0.000109036	0.00132393	0.000704316	0.00166687	9.49897e-05	0.000692765	Filtered	0.00271208	Filtered	Filtered	0.00699619	Filtered	0.00375866	0.000125253	0.00129045	Filtered	Filtered	0.00251017	6.49219e-07	Filtered
_YPIEHGIITNWDDM[+16]EK_.3	Acta1,Acta1;Actc1,Actc1	P68134,A0A1D5RM20;P68033,F6WX90	Actin, alpha skeletal muscle,Actin, alpha skeletal muscle (Fragment);Actin, alpha cardiac muscle 1,Actin, alpha cardiac muscle 1 (Fragment)	Filtered	0.00771117	Filtered	Profiled	Filtered	Filtered	Filtered	0.00758986	Filtered	0.00715717	0.00851548	Filtered	Filtered	Filtered	0.00207232	Filtered	0.00606828	0.000627965	0.00876574	0.00815522	0.00757006	0.0067643	Filtered	Filtered	0.00613401	Filtered	Filtered	Filtered	Filtered	Filtered	Profiled	Filtered	Profiled	0.00429766	Filtered	Filtered	0.00523007	0.000747271	Filtered	0.000253196	0.000950323	0.000116615	0.00671339	0.00563589	0.000941002	Filtered
_IWHHTFYNELR_.3	Acta1,Acta1;Actc1,Actc1	P68134,A0A1D5RM20;P68033,F6WX90	Actin, alpha skeletal muscle,Actin, alpha skeletal muscle (Fragment);Actin, alpha cardiac muscle 1,Actin, alpha cardiac muscle 1 (Fragment)	Filtered	Filtered	0.00354752	7.35214e-05	Filtered	Filtered	0.0014296	Filtered	0.00661075	6.29413e-10	0.00288112	0.000589433	0.00350789	0.00768785	0.0016076	0.000914484	5.19006e-05	4.17896e-05	Filtered	0.0023417	0.00222444	0.00834168	0.00320197	Filtered	5.45387e-05	0.000632976	2.42659e-07	0.00950469	0.000110121	6.05454e-05	3.05929e-06	0.000544514	0.00207327	0.00406345	Profiled	Filtered	Filtered	Profiled	0.00357496	2.50418e-07	0.00465971	Filtered	Filtered	Filtered	Filtered	0.00117896
_HQGVMVGMGQK_.2	Acta1,Acta1;Actc1,Actc1	P68134,A0A1D5RM20;P68033,F6WX90	Actin, alpha skeletal muscle,Actin, alpha skeletal muscle (Fragment);Actin, alpha cardiac muscle 1,Actin, alpha cardiac muscle 1 (Fragment)	0.00305536	Filtered	0.000100777	3.09449e-05	0.00230371	0.000257421	0.000391817	0.000502222	0.000424061	0.000100651	9.59987e-05	0.000570992	0.0026804	0.00100903	3.41531e-05	0.000371519	0.00039664	1.64434e-05	0.000929634	0.00014567	0.000378867	0.000369076	0.000151714	0.000167116	3.17856e-05	0.000334748	9.87786e-05	0.00448623	0.00224239	0.00673412	8.11352e-05	0.000302993	0.00836063	0.000864941	0.00177146	Filtered	Filtered	Filtered	Filtered	9.93951e-05	0.000235704	Filtered	Filtered	Filtered	0.000273273	0.00992346
_VAPEEHPVLLTEAPLNPK_.2	Actb,Actb,Actb,Actb,Actb;Actg1,Actg1,Actg1,Actg1,Actg1	P60710,E9Q5F4,E9Q606,E9Q1F2,E9Q2D1;P63260,B1ATY1,G3UZ07,G3UYG0,F8WGM8	Actin, cytoplasmic 1,Actin, cytoplasmic 1 (Fragment),Actin, cytoplasmic 1 (Fragment),Actin, cytoplasmic 1,Actin, cytoplasmic 1 (Fragment);Actin, cytoplasmic 2,Actin, cytoplasmic 2,Actin, cytoplasmic 2 (Fragment),Actin, cytoplasmic 2,Actin, cytoplasmic 2 (Fragment)	Filtered	0.00125514	0.00877401	0.000386721	0.00839997	0.000529466	0.00484217	0.00187068	0.00347622	0.000717786	0.00113803	0.00205144	0.00288711	0.00270133	0.00139775	0.00127297	0.00182217	0.000172729	Filtered	0.00202583	0.0043433	0.00194189	0.00113787	Filtered	3.99024e-05	0.00469579	4.88104e-05	0.0039523	0.00369241	0.0036946	0.000624287	0.00982408	0.0074594	0.00221461	Filtered	0.00823728	0.00842213	0.00157294	Filtered	5.9044e-07	0.001086	0.00043719	Filtered	Filtered	0.00287536	0.00567652
_VAPEEHPVLLTEAPLNPK_.3	Actb,Actb,Actb,Actb,Actb;Actg1,Actg1,Actg1,Actg1,Actg1	P60710,E9Q5F4,E9Q606,E9Q1F2,E9Q2D1;P63260,B1ATY1,G3UZ07,G3UYG0,F8WGM8	Actin, cytoplasmic 1,Actin, cytoplasmic 1 (Fragment),Actin, cytoplasmic 1 (Fragment),Actin, cytoplasmic 1,Actin, cytoplasmic 1 (Fragment);Actin, cytoplasmic 2,Actin, cytoplasmic 2,Actin, cytoplasmic 2 (Fragment),Actin, cytoplasmic 2,Actin, cytoplasmic 2 (Fragment)	0.00209359	0.00705996	0.00279909	0.00102017	Filtered	0.00138974	0.00694921	Filtered	Filtered	0.000810386	0.00451312	Filtered	Filtered	Filtered	0.000320849	0.00948501	0.000695456	8.24817e-07	Filtered	0.00717196	0.00362151	0.00147084	0.0087022	0.00654218	0.00011332	0.00566331	0.000293947	0.00790227	Filtered	Filtered	Filtered	0.000327818	Filtered	0.00199034	0.00267883	0.000337046	0.00216838	4.68352e-34	0.00109069	9.77033e-05	1.07759e-15	1.94564e-21	1.61442e-09	1.24833e-05	5.56424e-14	0.000430737
_QEYDESGPSIVHR_.2	Actb,Actb,Actb,Actb,Actb;Actg1,Actg1,Actg1,Actg1,Actg1	P60710,E9Q5F4,E9Q606,E9Q1F2,E9Q2D1;P63260,B1ATY1,G3UZ07,G3UYG0,F8WGM8	Actin, cytoplasmic 1,Actin, cytoplasmic 1 (Fragment),Actin, cytoplasmic 1 (Fragment),Actin, cytoplasmic 1,Actin, cytoplasmic 1 (Fragment);Actin, cytoplasmic 2,Actin, cytoplasmic 2,Actin, cytoplasmic 2 (Fragment),Actin, cytoplasmic 2,Actin, cytoplasmic 2 (Fragment)	6.56598e-05	0.000659155	0.000195201	0.000128998	0.00327461	0.000370726	1.51442e-05	0.000565078	0.000150527	2.70258e-11	4.62562e-05	5.38391e-05	0.000108331	0.000256685	3.21838e-05	0.000776367	0.00024305	4.93229e-06	Filtered	0.000201619	0.000926136	0.000447161	2.22257e-05	0.00394062	3.44266e-05	8.77805e-05	0.000487594	0.00238156	0.000120287	Filtered	0.000360524	0.000366651	0.00287196	0.00063868	Filtered	0.0025607	0.00465882	Filtered	0.00149829	0.000156194	0.0065521	Filtered	Filtered	0.00279315	0.00129583	3.74964e-05
_QEYDESGPSIVHR_.3	Actb,Actb,Actb,Actb,Actb;Actg1,Actg1,Actg1,Actg1,Actg1	P60710,E9Q5F4,E9Q606,E9Q1F2,E9Q2D1;P63260,B1ATY1,G3UZ07,G3UYG0,F8WGM8	Actin, cytoplasmic 1,Actin, cytoplasmic 1 (Fragment),Actin, cytoplasmic 1 (Fragment),Actin, cytoplasmic 1,Actin, cytoplasmic 1 (Fragment);Actin, cytoplasmic 2,Actin, cytoplasmic 2,Actin, cytoplasmic 2 (Fragment),Actin, cytoplasmic 2,Actin, cytoplasmic 2 (Fragment)	0.000151859	0.00101107	0.000844738	4.20549e-05	0.0014447	0.00327021	0.00108153	Filtered	Filtered	0.000366911	0.00233658	0.00231403	0.00425522	Filtered	0.000253706	0.00509668	0.00734255	6.07636e-05	Filtered	Profiled	0.00223883	0.00541053	0.00287948	Filtered	0.000149407	Filtered	0.00565142	Filtered	0.00109647	Filtered	0.000750505	0.00795717	Filtered	Filtered	Filtered	0.000516434	0.00058445	0.00533463	Filtered	0.000537578	6.05995e-16	0.00219022	5.2514e-05	0.00125929	6.06041e-07	Filtered
_PFTIEDIEVAPPK_.2	Adh1	E0CXV3,P00329	Alcohol dehydrogenase 1	0.0062328	Filtered	Filtered	Filtered	Filtered	Filtered	0.00346371	Filtered	0.00648785	Filtered	Filtered	Filtered	Filtered	0.00979981	Filtered	Filtered	0.00913775	Filtered	Filtered	Filtered	Filtered	Filtered	0.00481035	Filtered	Filtered	Filtered	Filtered	Filtered	Filtered	Filtered	Filtered	0.00961595	Filtered	Profiled	Filtered	Filtered	Filtered	0.00954508	Filtered	Filtered	0.00502269	Filtered	0.00466689	Filtered	0.004189	Filtered
_FPLDPLITHVLPFEK_.3	Adh1	E0CXV3,P00329	Alcohol dehydrogenase 1	Filtered	Filtered	Filtered	Filtered	Filtered	Filtered	Filtered	Filtered	Filtered	Filtered	Filtered	Filtered	Filtered	Profiled	Filtered	Filtered	Filtered	0.00928201	Filtered	Filtered	Filtered	Filtered	0.00840886	Filtered	0.00562411	Filtered	Filtered	Filtered	Filtered	Filtered	Filtered	Filtered	Filtered	Filtered	Filtered	Filtered	Filtered	Filtered	Filtered	Filtered	Filtered	Filtered	Filtered	Filtered	0.00227977	Filtered
_SAFSVGLETR_.2	Adipoq	E9PWU4,Q60994	Adiponectin (Fragment),Adiponectin	1.29961e-06	4.71645e-05	4.96695e-06	3.25796e-05	9.66907e-08	5.2095e-06	6.9766e-05	3.46991e-06	7.81903e-07	6.09292e-08	8.52957e-10	2.47406e-06	5.76674e-05	1.92264e-05	0.000407556	0.000151333	8.5477e-06	1.15506e-06	2.69877e-05	5.95094e-10	3.20957e-05	9.51467e-13	2.19706e-05	1.13619e-16	4.7413e-05	0.000136129	3.38026e-06	1.01564e-05	9.89326e-06	1.8824e-05	Profiled	1.13392e-05	1.60748e-06	3.84225e-07	3.70666e-09	2.77321e-05	4.58252e-14	5.43083e-24	2.56998e-06	1.29264e-07	1.29948e-09	2.62825e-13	5.24919e-12	1.04071e-12	2.57388e-29	1.75271e-07
_AVLFTYDQYQEK_.2	Adipoq	E9PWU4,Q60994	Adiponectin (Fragment),Adiponectin	5.34513e-06	1.52532e-05	3.3069e-07	3.7147e-10	2.0329e-16	5.38384e-07	2.85597e-05	4.56386e-10	2.19421e-16	1.92832e-12	6.32036e-15	9.17561e-06	2.13908e-06	1.12422e-08	1.64504e-06	8.3513e-10	7.08135e-09	5.08301e-09	1.92671e-05	2.68349e-11	1.79491e-05	7.30178e-13	6.63452e-13	2.57824e-15	1.65771e-05	2.22582e-07	4.44476e-13	1.48867e-05	8.54302e-06	1.19171e-05	9.81336e-07	1.78016e-05	1.27222e-07	6.58884e-07	0.000311003	0.00199014	0.00376477	7.78958e-06	0.00233811	0.00152466	0.0026411	0.00752663	0.00141379	0.00169091	0.00228253	Filtered
_IFYNQQNHYDGSTGK_.3	Adipoq	E9PWU4,Q60994	Adiponectin (Fragment),Adiponectin	6.4729e-08	2.37918e-12	1.27347e-12	1.05247e-22	1.95033e-17	1.20286e-07	1.8008e-13	9.04441e-28	8.7388e-09	6.29673e-28	1.00141e-26	6.76366e-14	3.83888e-05	2.88867e-20	1.02066e-07	7.71949e-19	1.45062e-09	1.29443e-10	2.4615e-09	5.95566e-19	1.29755e-05	1.67956e-18	2.82587e-30	2.07873e-32	4.26646e-06	2.32531e-09	4.82886e-17	4.46983e-06	1.58117e-07	4.67166e-05	2.28506e-17	2.72333e-06	2.66919e-09	6.66772e-07	0.00262709	8.62558e-06	0.00301701	7.05414e-17	1.43123e-06	8.20011e-08	6.09554e-20	3.24058e-23	5.10531e-13	7.04503e-21	8.66156e-37	4.09839e-21
_IFYNQQNHYDGSTGK_.2	Adipoq	E9PWU4,Q60994	Adiponectin (Fragment),Adiponectin	1.7352e-08	5.88029e-07	3.37265e-08	6.14528e-16	4.28747e-11	2.73501e-06	1.01589e-07	6.37208e-12	7.88277e-11	2.78569e-20	1.5395e-22	5.54313e-13	6.29085e-05	1.91111e-09	7.09396e-08	5.88152e-07	7.45785e-06	0.000455804	8.43024e-06	1.84933e-19	1.62252e-05	0.000720558	2.22001e-05	1.38778e-21	0.000508548	3.55621e-08	3.04096e-11	1.60376e-05	1.71406e-06	5.9624e-05	2.22985e-09	3.13932e-05	5.12375e-06	0.000514006	Filtered	0.000672484	0.00238957	Filtered	2.04768e-05	2.59769e-05	0.00312736	Filtered	0.00114376	0.000406947	0.00817588	4.14592e-09
_GETGDVGMTGAEGPR_.2	Adipoq	E9PWU4,Q60994	Adiponectin (Fragment),Adiponectin	0.00350127	0.0033078	Filtered	0.00575261	0.000374367	0.00191585	0.00323754	0.00201479	0.00045165	0.000727294	7.75641e-05	0.00330024	0.00212078	Filtered	0.00219254	Filtered	0.00367572	0.00319214	0.000399956	0.000872006	0.00927862	4.03183e-05	0.00455633	0.0017249	0.00469645	0.0017427	0.000594357	0.00166649	0.00169605	0.000232783	0.0041472	Filtered	0.000281726	0.000892936	0.00254548	Filtered	Filtered	Filtered	0.00554759	0.000430593	Filtered	Filtered	0.0039691	0.00256279	0.00732569	0.00268441
_RHPDLSTPELLR_.3	Afm	O89020,O89020-2,O89020-3	Afamin,Isoform 2 of Afamin,Isoform 3 of Afamin	2.85392e-13	1.01064e-05	7.81926e-17	3.3776e-11	3.83855e-11	8.35077e-06	1.45433e-06	3.07289e-07	1.49964e-07	2.64504e-11	1.2147e-06	8.40806e-07	5.55253e-06	7.59032e-07	3.83038e-07	2.2137e-18	5.18963e-09	3.2728e-06	3.41963e-06	4.70538e-18	1.56404e-05	1.63196e-09	3.05407e-43	5.72803e-22	2.68454e-06	7.02619e-09	7.85078e-09	1.40067e-05	4.64538e-06	6.39873e-06	7.90372e-13	1.05036e-05	2.88143e-08	4.35255e-06	8.06283e-06	8.66043e-05	7.49018e-14	3.69098e-32	3.6388e-05	0.000123609	4.61426e-07	3.99708e-06	8.68261e-12	8.14733e-08	8.27808e-11	2.52584e-15
_VLNSINVAVFSK_.2	Afm	O89020,O89020-2,O89020-3	Afamin,Isoform 2 of Afamin,Isoform 3 of Afamin	7.9945e-09	1.81313e-08	1.68158e-15	3.27633e-13	8.98449e-15	5.00268e-07	3.81748e-10	2.98812e-16	1.35539e-17	6.01869e-17	2.04234e-18	5.28236e-12	3.72586e-06	1.61232e-12	4.57051e-08	2.39882e-14	9.08809e-09	1.90522e-07	3.95627e-07	7.43485e-20	1.5025e-05	8.47875e-17	1.06664e-26	3.33199e-17	7.90426e-06	1.72479e-08	6.87345e-07	1.37706e-05	1.02933e-06	1.28714e-05	9.06431e-16	4.46726e-06	1.19913e-08	4.6179e-07	4.84243e-19	1.92378e-05	2.81343e-19	1.88728e-20	1.68381e-05	4.94835e-08	4.27567e-20	1.83225e-16	5.49638e-17	1.4805e-12	4.58229e-37	5.28265e-18
_DDRPEGLSLR_.3	Afm	O89020,O89020-2,O89020-3	Afamin,Isoform 2 of Afamin,Isoform 3 of Afamin	4.53054e-12	3.72566e-12	7.08395e-21	1.62131e-26	2.00303e-24	1.60665e-08	5.07606e-19	5.54915e-33	8.08024e-24	4.20681e-39	9.44543e-29	2.52938e-22	4.71748e-09	4.98514e-23	3.16236e-12	2.34084e-26	7.67685e-13	2.51156e-11	2.25338e-12	8.21265e-34	4.52814e-06	2.78415e-27	3.96031e-64	2.57875e-47	4.68893e-08	3.99713e-12	1.33504e-23	3.04309e-06	1.01119e-07	2.62435e-06	1.5828e-20	6.714e-07	1.18558e-11	1.95212e-09	9.74631e-22	3.99685e-06	4.2781e-24	3.55121e-35	3.05882e-07	9.98043e-10	1.01383e-27	3.8486e-15	1.729e-23	2.02384e-25	2.61062e-48	2.71124e-25
_DDRPEGLSLR_.2	Afm	O89020,O89020-2,O89020-3	Afamin,Isoform 2 of Afamin,Isoform 3 of Afamin	1.20575e-10	1.02777e-12	9.91073e-19	6.3778e-22	3.00766e-19	1.28285e-07	5.61883e-15	9.21007e-33	1.28153e-19	8.4242e-32	6.09569e-25	2.41371e-13	2.84527e-08	5.86797e-20	6.51279e-11	1.79831e-16	1.31153e-10	2.87851e-11	2.61629e-11	3.35978e-27	5.27031e-06	4.18812e-19	5.52312e-57	1.06666e-42	1.99969e-07	1.67851e-09	4.42357e-20	2.76111e-06	1.01372e-07	6.09981e-05	5.91292e-16	1.54798e-05	6.215e-12	9.76698e-09	7.82349e-19	2.05833e-05	3.75757e-16	1.37682e-12	3.07988e-07	2.91112e-08	0.000207459	1.74758e-06	2.09583e-12	2.61248e-16	1.24438e-40	2.5976e-25
_AAPQLPMEELVSLSK_.2	Afm	O89020,O89020-2,O89020-3	Afamin,Isoform 2 of Afamin,Isoform 3 of Afamin	5.67107e-15	3.26038e-14	1.1456e-14	2.49953e-26	7.33307e-25	2.82712e-08	1.17564e-20	5.5812e-35	3.61682e-24	3.02827e-41	2.86208e-31	5.2043e-22	1.63754e-08	2.85178e-28	9.99084e-11	3.69636e-29	3.52362e-12	4.90064e-12	3.46348e-15	4.50773e-32	4.69411e-06	1.40694e-34	4.67418e-65	3.40886e-38	5.18494e-08	4.29083e-12	1.90074e-18	3.27829e-06	3.61356e-08	9.87061e-07	9.78444e-19	5.11837e-07	4.34339e-15	2.31035e-08	3.55008e-24	7.37889e-06	7.96967e-28	9.91001e-44	1.41997e-07	6.76623e-11	2.34799e-26	3.87225e-26	3.32845e-24	8.87998e-29	1.2869e-45	2.42114e-28
_AAPQLPM[+16]EELVSLSK_.2	Afm	O89020,O89020-2,O89020-3	Afamin,Isoform 2 of Afamin,Isoform 3 of Afamin	2.8369e-08	2.55019e-07	3.24612e-07	5.16489e-14	8.61674e-14	2.90504e-05	8.02194e-08	1.03079e-10	0.000156231	1.16995e-16	2.16604e-08	6.76107e-08	6.27601e-06	2.80105e-06	8.95038e-07	Profiled	5.53767e-06	1.39475e-05	3.68167e-07	5.82243e-06	9.52832e-05	0.000237918	1.47042e-05	1.57099e-09	2.12302e-05	5.08148e-06	5.48988e-05	1.54454e-05	8.94986e-06	5.39206e-05	2.45398e-09	0.000669642	0.000375748	2.63272e-06	4.36515e-17	4.90608e-05	2.89498e-09	2.08004e-22	4.9257e-05	4.13743e-07	1.24386e-07	9.42363e-08	8.7052e-10	3.21203e-14	1.32591e-16	1.52879e-15
_AAPQLPMEELVSLSK_.3	Afm	O89020,O89020-2,O89020-3	Afamin,Isoform 2 of Afamin,Isoform 3 of Afamin	1.1278e-05	7.39017e-05	0.000134763	1.21583e-05	0.000820525	0.000882184	0.000901019	4.45303e-06	0.000228182	6.88325e-11	8.31882e-06	1.24628e-05	6.74424e-06	7.63247e-07	3.50369e-05	5.02657e-06	0.000159657	0.000161025	2.36978e-05	1.16064e-05	0.000114219	4.18853e-10	2.24336e-05	1.50439e-21	0.00100017	0.000149431	0.00019313	3.95783e-05	0.0001194	6.66684e-05	9.44613e-06	0.00027585	0.000181243	2.26085e-06	0.0001263	4.43256e-05	8.00002e-07	1.8772e-07	2.15815e-05	0.000155527	7.12824e-08	5.03527e-05	1.08834e-10	2.45036e-05	7.63533e-18	1.36779e-05
_FFAEFIYEYSR_.2	Afm	O89020,O89020-2,O89020-3	Afamin,Isoform 2 of Afamin,Isoform 3 of Afamin	4.93451e-09	2.92225e-09	9.57376e-14	9.3086e-08	1.3001e-10	3.74067e-06	0.000154549	5.62728e-12	3.91427e-06	1.24278e-05	2.88724e-08	7.95713e-05	1.32054e-05	1.92343e-05	1.94499e-05	2.06401e-05	3.73482e-05	1.80068e-05	2.97471e-06	3.32501e-05	2.69785e-05	0.000131091	2.20705e-05	4.6924e-09	8.04562e-05	6.35799e-05	9.98655e-05	9.10005e-05	2.07956e-05	6.67028e-05	8.5323e-05	1.93521e-05	0.000121408	1.67822e-05	0.000882957	0.00141001	6.21484e-05	0.000407168	0.00154543	0.00138709	0.000224127	0.00236829	0.00176793	0.00356681	0.00137945	0.0012473
_ANVGFLPPFPTLDPEEK_.2	Afm	O89020,O89020-2,O89020-3	Afamin,Isoform 2 of Afamin,Isoform 3 of Afamin	1.57786e-13	4.65258e-13	3.18047e-21	2.75638e-16	1.92239e-18	3.79113e-07	5.97202e-09	4.50243e-22	4.92448e-15	1.91072e-19	4.56763e-12	4.57333e-09	8.09562e-07	4.08539e-11	1.15332e-08	8.34662e-10	1.56248e-08	6.79022e-08	4.38833e-08	1.24119e-17	1.10838e-05	6.17231e-15	9.1533e-27	4.62838e-21	9.96107e-06	1.99126e-07	1.76814e-06	7.11825e-06	3.24665e-07	2.28262e-05	3.73396e-12	8.4245e-06	1.41177e-09	1.16559e-06	9.69841e-22	7.71615e-06	1.28987e-21	2.06537e-37	1.85095e-07	6.31954e-10	1.24455e-21	4.07115e-10	7.35767e-24	5.18031e-26	1.91293e-46	1.6896e-25
_ANVGFLPPFPTLDPEEK_.3	Afm	O89020,O89020-2,O89020-3	Afamin,Isoform 2 of Afamin,Isoform 3 of Afamin	0.000317258	5.60907e-05	0.000251014	3.34186e-05	9.75097e-07	5.30543e-05	0.000239473	1.47825e-05	0.00142551	0.0023247	6.16425e-05	7.01636e-05	0.000998537	0.000553973	0.00021556	0.000269758	Filtered	0.000133963	0.00439868	0.000138283	0.00101149	0.000819715	0.00041932	0.00819483	0.0033994	0.0010662	0.00560564	0.00226756	0.00458703	Filtered	0.00842997	0.000511872	Filtered	0.00570827	0.00445883	0.00386202	Filtered	Filtered	0.00123725	0.000807046	Filtered	0.00751459	Filtered	0.00384089	0.00309527	0.000445309
_EAC[+57]IINANK_.1	Afm	O89020,O89020-2,O89020-3	Afamin,Isoform 2 of Afamin,Isoform 3 of Afamin	0.00010809	3.60265e-06	5.72042e-07	1.59529e-09	0.000818306	1.28948e-06	1.93837e-05	6.51887e-11	2.53493e-11	4.39459e-11	8.4017e-11	1.52621e-07	2.06053e-05	1.82652e-09	5.83516e-05	1.00508e-10	4.24217e-06	7.0113e-06	2.51371e-05	1.29357e-07	1.87208e-05	0.00018769	2.22839e-05	3.548e-16	2.44275e-05	6.43568e-06	0.000326301	7.71865e-06	5.08842e-06	0.000897949	1.31408e-06	2.19606e-05	4.25135e-08	0.000874322	Filtered	Filtered	Filtered	Filtered	Filtered	Filtered	Filtered	Filtered	Filtered	Filtered	Filtered	Filtered
_EAC[+57]IINANK_.2	Afm	O89020,O89020-2,O89020-3	Afamin,Isoform 2 of Afamin,Isoform 3 of Afamin	2.54332e-13	9.06387e-11	2.75575e-14	3.14875e-23	7.47034e-22	2.01892e-08	9.12976e-18	2.08267e-31	1.09397e-21	4.10681e-27	6.08728e-24	1.74645e-13	3.21718e-07	2.49554e-27	2.96984e-09	4.29029e-21	2.91091e-08	1.6529e-10	2.62425e-12	7.94639e-18	7.41182e-06	3.65928e-17	1.46764e-50	4.5029e-36	4.55706e-07	2.266e-11	6.07383e-20	4.4937e-06	2.23131e-07	2.68578e-06	1.31845e-12	8.23945e-06	5.2115e-12	1.00153e-07	Filtered	Filtered	Filtered	Filtered	Filtered	Filtered	Filtered	Filtered	Filtered	Filtered	Filtered	Filtered
_WMPGITDEEWLC[+57]LFTK_.2	Afm	O89020,O89020-2,O89020-3	Afamin,Isoform 2 of Afamin,Isoform 3 of Afamin	9.43319e-08	2.98423e-08	5.2817e-11	4.96579e-15	8.03621e-16	2.22046e-07	2.47299e-10	1.4764e-34	1.72646e-19	3.25238e-12	3.85389e-12	3.87984e-12	1.09549e-07	2.19781e-17	2.32206e-07	9.19008e-20	2.04335e-08	2.96134e-08	9.03327e-10	1.22244e-23	1.74617e-05	2.04222e-16	3.01639e-29	2.03097e-33	1.83825e-06	1.36226e-05	6.72619e-14	4.79153e-06	1.91553e-06	5.21314e-05	1.52313e-11	4.9516e-06	5.01313e-07	1.36652e-07	Filtered	Filtered	Filtered	Filtered	Filtered	Filtered	Filtered	Filtered	Filtered	Filtered	Filtered	Filtered
_ADTTYELPSVSALVSALHTDWC[+57]QPR_.3	Afm	O89020,O89020-2,O89020-3	Afamin,Isoform 2 of Afamin,Isoform 3 of Afamin	4.81322e-06	6.19218e-06	3.84544e-09	2.70451e-08	1.96179e-05	1.35374e-05	3.10551e-06	8.14864e-14	2.55106e-18	6.58362e-07	1.17803e-09	3.87445e-05	1.67731e-05	5.25046e-11	4.41327e-06	3.50006e-05	1.25719e-07	4.81673e-06	1.29689e-05	2.45898e-09	2.42016e-05	8.76871e-09	2.21183e-05	6.94067e-16	3.22145e-05	9.06723e-07	2.28522e-05	3.66235e-05	2.50576e-06	7.13881e-05	9.60317e-07	2.17337e-05	2.24796e-10	9.94859e-07	Filtered	Filtered	Filtered	Filtered	Filtered	Filtered	Filtered	Filtered	Filtered	Filtered	Filtered	Filtered
_FTESENVC[+57]QER_.2	Afm	O89020,O89020-2,O89020-3	Afamin,Isoform 2 of Afamin,Isoform 3 of Afamin	1.65175e-05	2.21769e-06	1.17267e-07	1.4286e-09	8.25962e-08	2.72929e-06	3.08209e-06	2.71756e-16	0.000453493	6.10531e-09	2.01015e-13	1.39452e-05	1.81243e-05	5.51158e-11	5.66123e-08	2.59634e-10	2.53913e-06	1.10233e-07	1.42955e-06	3.29701e-14	2.00578e-05	3.67643e-14	2.19494e-05	3.24973e-20	5.88977e-06	5.67838e-07	9.76655e-05	1.40084e-05	1.04278e-05	Profiled	4.82233e-09	1.84204e-05	7.46419e-08	1.34077e-06	Filtered	Filtered	Filtered	Filtered	Filtered	Filtered	Filtered	Filtered	Filtered	Filtered	Filtered	Filtered
_TANDAIQDMLC[+57]DMEGLPQK_.3	Afm	O89020,O89020-2,O89020-3	Afamin,Isoform 2 of Afamin,Isoform 3 of Afamin	2.10813e-05	2.95979e-05	4.58169e-06	0.000317063	0.000250734	0.000243009	0.000891908	0.000376028	0.000279707	0.000408519	0.00016613	0.000903022	0.00214059	0.00153555	0.000158875	0.00353592	0.000623289	0.000881911	0.00081283	0.00094065	0.00173961	0.00772575	0.000609316	0.00208959	0.000197766	0.000476704	0.00153998	0.00147586	1.80586e-05	0.00162392	0.00795802	0.00030686	0.000816065	0.00182059	Filtered	Filtered	Filtered	Filtered	Filtered	Filtered	Filtered	Filtered	Filtered	Filtered	Filtered	Filtered
_SQSQVVNHIC[+57]SK_.2	Afm	O89020,O89020-2,O89020-3	Afamin,Isoform 2 of Afamin,Isoform 3 of Afamin	2.55772e-05	0.000368816	0.000439645	3.65599e-05	0.000111002	0.000246023	4.4054e-05	0.00263388	Filtered	5.03171e-05	0.000655144	0.00154996	0.00970049	0.00126119	0.000230227	0.000167023	0.000185135	6.0836e-06	0.000344617	3.05565e-05	0.00343285	0.00162562	0.00459283	5.54085e-06	0.00013715	0.00312903	0.00136512	0.00167624	8.80566e-05	0.00214342	0.00106871	0.0016267	0.000268583	0.000781517	Filtered	Filtered	Filtered	Filtered	Filtered	Filtered	Filtered	Filtered	Filtered	Filtered	Filtered	Filtered
_SLAMVQQEC[+57]K_.2	Afm	O89020,O89020-2,O89020-3	Afamin,Isoform 2 of Afamin,Isoform 3 of Afamin	6.67454e-08	2.72325e-13	2.20563e-17	8.57329e-26	4.04095e-19	9.27943e-08	6.68044e-18	1.76522e-26	1.75205e-23	1.4429e-32	9.73049e-26	2.59512e-12	1.59667e-08	7.21656e-24	7.33616e-11	2.93953e-23	2.34969e-10	2.2986e-08	6.71103e-12	8.27475e-30	4.9136e-06	6.74352e-28	7.16442e-33	3.44925e-37	1.49703e-06	3.52718e-11	1.92387e-19	5.46516e-06	1.09438e-07	0.000219472	1.12046e-16	5.09284e-06	6.34849e-13	1.17312e-07	Filtered	Filtered	Filtered	Filtered	Filtered	Filtered	Filtered	0.00947223	Filtered	Filtered	Filtered	Filtered
_SLAM[+16]VQQEC[+57]K_.2	Afm	O89020,O89020-2,O89020-3	Afamin,Isoform 2 of Afamin,Isoform 3 of Afamin	4.78819e-06	1.79832e-05	3.46067e-07	1.43204e-16	2.09107e-08	2.32512e-06	6.9538e-05	6.86915e-17	0.000140282	3.06752e-05	0.000103889	0.000597665	0.0016611	0.000305254	1.97636e-06	2.93448e-05	2.76068e-05	1.27833e-07	1.1159e-06	4.7909e-05	2.00513e-05	1.89319e-15	5.43181e-05	9.16896e-05	2.36759e-05	1.17272e-05	0.000162361	1.32188e-05	4.26295e-06	0.000319866	9.23427e-06	1.8018e-05	2.24736e-05	1.95581e-05	Filtered	Filtered	Filtered	Filtered	Filtered	Filtered	Filtered	Filtered	Filtered	Filtered	Filtered	Filtered
_SLAMVQQEC[+57]K_.1	Afm	O89020,O89020-2,O89020-3	Afamin,Isoform 2 of Afamin,Isoform 3 of Afamin	0.00302212	0.00160819	0.00112504	0.00202806	0.00241612	0.000803681	0.000879597	0.000566965	0.000549785	Filtered	0.00237102	0.00207621	0.00399884	0.000716219	0.001272	0.000351529	0.000610652	0.00376185	0.000669332	0.00400547	0.00333686	0.00694475	0.00020013	0.00090018	Filtered	0.000172106	0.000236068	0.000805952	1.46261e-05	Filtered	0.000421162	0.002193	0.00138081	Filtered	Filtered	Filtered	Filtered	Filtered	Filtered	Filtered	Filtered	Filtered	Filtered	Filtered	Filtered	Filtered
_NPFVFAPVLLAVAAWFEEAATTC[+57]C[+57]EQQQK_.3	Afm	O89020,O89020-2,O89020-3	Afamin,Isoform 2 of Afamin,Isoform 3 of Afamin	Filtered	Filtered	Filtered	0.00156964	0.00613496	0.00098088	0.000414648	0.00730795	4.35849e-09	0.000492113	0.00514565	Filtered	0.00843389	0.00417234	3.45987e-05	0.00312916	0.000496167	0.000113149	0.000403211	Filtered	0.00364149	0.00349763	5.56168e-05	0.00721023	Filtered	0.00429346	0.000207621	Filtered	Filtered	0.00875624	0.00309212	Filtered	0.00344072	0.00835182	0.00915326	Filtered	Filtered	Filtered	Filtered	0.00372637	Filtered	0.00648884	Filtered	Filtered	Filtered	Filtered
_EEC[+57]SEVQEPESC[+57]FSPESSK_.2	Afm	O89020,O89020-2,O89020-3	Afamin,Isoform 2 of Afamin,Isoform 3 of Afamin	2.14412e-05	9.98407e-05	0.000150927	3.04559e-05	6.94006e-06	1.56362e-05	1.76559e-08	6.86717e-23	8.7016e-09	9.00834e-17	1.58523e-12	6.77323e-07	1.73443e-05	2.64328e-10	5.00665e-07	2.55817e-05	2.24895e-05	1.8337e-07	1.22644e-05	1.48952e-12	2.14864e-05	3.82764e-09	2.19144e-05	5.50579e-23	1.08415e-05	2.66291e-05	4.30446e-05	1.24189e-05	1.02764e-05	5.88057e-05	5.50098e-05	1.42572e-05	7.52791e-07	4.74294e-06	Filtered	Filtered	Filtered	Filtered	Filtered	Filtered	Filtered	Filtered	Filtered	Filtered	Filtered	Filtered
_EEC[+57]SEVQEPESC[+57]FSPESSK_.3	Afm	O89020,O89020-2,O89020-3	Afamin,Isoform 2 of Afamin,Isoform 3 of Afamin	0.0025875	Filtered	Filtered	Filtered	1.33321e-05	Filtered	Filtered	Filtered	0.00350173	Filtered	Filtered	Filtered	0.0069893	0.00573954	Filtered	Filtered	0.00228301	0.0068088	Filtered	0.00516199	Filtered	0.00795831	0.000144443	Filtered	Filtered	0.00143582	0.00172187	0.000164627	0.000833431	Filtered	0.00156272	Filtered	0.00927362	0.00519482	Filtered	Filtered	Filtered	Filtered	Filtered	Filtered	Filtered	Filtered	Filtered	Filtered	Filtered	Filtered
_SLDLSTDPVLATEK_.2	Agt	Q3UTR7,P11859	Angiotensinogen	3.09002e-09	3.73771e-06	1.01003e-08	1.24809e-09	4.93679e-10	2.58707e-06	1.62615e-09	1.99266e-25	5.67122e-14	2.89983e-16	4.5536e-16	1.223e-06	1.30242e-06	2.08187e-10	8.54485e-09	3.0273e-14	1.26802e-08	4.05575e-09	2.43113e-08	9.28601e-13	9.46564e-06	2.22894e-17	1.64454e-41	1.55275e-25	5.06023e-06	3.60326e-08	2.12669e-12	1.13778e-05	2.05879e-07	4.70116e-05	4.84526e-16	1.01961e-05	1.96026e-08	1.76189e-06	7.7321e-21	5.35017e-06	5.83734e-18	6.87458e-27	1.76109e-06	1.08777e-06	1.3168e-16	4.13094e-24	2.39206e-19	4.76049e-21	9.46915e-43	6.82331e-17
_LTLPQLEIR_.2	Agt	Q3UTR7,P11859	Angiotensinogen	9.44865e-17	1.1596e-13	2.54229e-23	5.84872e-29	3.48949e-23	8.34699e-09	2.71167e-13	8.78161e-19	7.76268e-27	3.03734e-18	2.66973e-17	1.18977e-07	2.74388e-06	5.68638e-13	2.25901e-08	2.53182e-11	7.46247e-11	3.55081e-09	6.03624e-08	2.9734e-15	1.44922e-05	3.39047e-27	5.6038e-16	2.47536e-22	8.69909e-06	1.03807e-09	2.79326e-20	2.78759e-06	5.56743e-07	1.39284e-05	2.01687e-11	1.37106e-05	2.25163e-14	1.99096e-06	7.17672e-15	3.70141e-05	8.80968e-14	2.15215e-33	3.10881e-05	0.000105873	5.31075e-10	1.79785e-16	4.34826e-13	3.87494e-12	4.63342e-21	3.48076e-11
_VGEVLNSILLELK_.2	Agt	Q3UTR7,P11859	Angiotensinogen	3.60386e-10	3.61497e-11	6.80489e-12	8.98041e-16	1.11449e-18	5.80929e-07	3.64605e-11	1.72425e-20	4.05659e-14	4.13848e-21	2.14843e-15	1.75509e-09	5.72023e-07	1.837e-13	5.03796e-08	8.84939e-13	1.91094e-07	1.69266e-09	2.3729e-08	3.27539e-20	1.08998e-05	1.40111e-15	1.26544e-15	6.3784e-22	5.53338e-06	1.09026e-07	8.06086e-11	1.37311e-05	3.92062e-07	2.1458e-05	2.72284e-13	1.28831e-05	2.19761e-10	4.63713e-07	2.73942e-15	9.37541e-06	1.36355e-21	9.59942e-32	5.34383e-06	2.01766e-07	5.53016e-17	1.39433e-19	4.15776e-16	2.58995e-11	1.4133e-41	1.41655e-22
_GSYNLQDLLAEDK_.2	Agt	Q3UTR7,P11859	Angiotensinogen	5.98852e-06	6.8287e-09	1.90562e-09	1.06756e-12	3.34793e-06	1.16496e-05	1.35426e-06	3.24309e-06	2.22445e-05	3.70551e-19	3.13124e-09	7.01043e-07	4.14119e-06	5.73512e-05	2.17624e-06	0.000138772	3.37982e-05	1.82181e-07	2.69918e-05	2.56796e-11	1.54631e-05	6.87283e-10	2.34291e-05	2.42507e-05	1.89957e-05	1.34215e-05	3.21883e-08	4.24514e-05	1.72989e-06	5.58306e-05	0.000151432	2.26138e-05	5.5213e-05	3.09867e-06	0.000379645	0.000174567	4.379e-08	2.07366e-12	5.60093e-05	0.000153218	1.55459e-12	7.61104e-06	1.87647e-10	0.000115614	3.4872e-18	9.34644e-06
_TLHDQLVLAAEK_.3	Agt	Q3UTR7,P11859	Angiotensinogen	1.41656e-09	2.06765e-07	1.35635e-11	3.94798e-12	1.49132e-14	1.32952e-06	4.90031e-11	2.3071e-16	9.47118e-14	9.85258e-21	1.08164e-08	2.17781e-09	4.86573e-06	2.30499e-14	3.52262e-07	7.09088e-08	7.00576e-06	1.20907e-06	2.59574e-06	5.65475e-11	1.38214e-05	2.89784e-12	2.60092e-07	2.33591e-29	3.24322e-06	1.24884e-07	1.54177e-05	1.34621e-05	2.9001e-06	4.44737e-05	3.10787e-12	1.31217e-05	6.63614e-06	3.02123e-07	1.09247e-11	3.04314e-05	4.2707e-11	2.12456e-16	1.21165e-05	4.22306e-08	2.09992e-09	1.03731e-15	6.53167e-14	5.72715e-18	2.24569e-32	8.74583e-13
_TLHDQLVLAAEK_.2	Agt	Q3UTR7,P11859	Angiotensinogen	9.39688e-06	0.000152728	4.04575e-05	4.87076e-10	1.62789e-05	1.96472e-06	8.27235e-08	1.47156e-17	2.50369e-10	1.00719e-19	5.82678e-11	7.08646e-10	0.000129392	2.70233e-10	3.05587e-08	0.000101274	3.26121e-05	5.7982e-08	2.6989e-05	2.31929e-12	1.2836e-05	6.21932e-08	1.71867e-05	1.70725e-14	1.62522e-05	8.48583e-07	4.93821e-05	1.55708e-05	1.86044e-06	4.21429e-05	8.87076e-08	2.07384e-05	2.51165e-08	5.50095e-06	5.12612e-19	0.000197821	3.81414e-07	1.41966e-11	8.31594e-06	5.4338e-07	1.37799e-07	4.98976e-14	8.67476e-14	8.39884e-08	6.22459e-26	8.06751e-12
_LPTLLGAEANLNNIGDTNPR_.3	Agt	Q3UTR7,P11859	Angiotensinogen	1.98195e-05	2.78731e-05	3.10592e-06	1.44758e-05	3.71219e-09	0.000240306	3.09763e-05	2.39001e-08	1.01748e-06	1.45215e-09	9.17279e-05	0.000209288	6.16378e-05	0.0003829	3.49451e-05	8.09176e-05	9.30046e-05	4.3626e-08	2.49684e-07	1.50195e-07	2.09812e-05	3.87989e-12	2.19219e-05	1.49131e-05	4.24632e-05	1.65206e-05	0.000123992	6.08174e-05	1.30285e-05	5.23585e-05	3.16767e-12	2.82241e-05	5.77004e-07	1.21985e-05	4.09224e-08	5.0867e-05	1.44387e-06	8.99579e-16	6.59528e-05	0.000162806	9.38313e-08	1.60196e-06	9.97314e-06	9.4961e-05	2.07439e-14	0.000138262
_LPTLLGAEANLNNIGDTNPR_.2	Agt	Q3UTR7,P11859	Angiotensinogen	1.02872e-06	7.01201e-08	1.46108e-08	2.07917e-07	3.4553e-05	2.28979e-05	2.49108e-10	3.16323e-05	3.03268e-08	7.07895e-16	0.000140003	6.03902e-05	1.7651e-05	5.673e-07	8.21554e-07	6.34962e-07	1.08109e-05	7.50052e-05	1.53609e-05	5.87606e-10	1.36359e-05	2.23536e-05	0.000265638	5.78636e-26	4.66388e-05	1.63654e-06	0.000228373	9.09052e-06	1.33357e-05	5.30081e-05	0.000115912	0.000202174	1.72204e-06	9.69341e-06	6.20115e-08	4.26391e-05	2.97861e-10	1.35892e-12	0.00123562	0.00140323	2.84585e-05	1.64021e-11	0.000186022	0.000257216	5.50128e-07	3.3788e-06
_NDLLTWIENPPPR_.2	Agt	Q3UTR7,P11859	Angiotensinogen	3.79402e-06	4.21487e-05	2.74993e-05	2.89014e-05	9.13019e-05	3.65358e-05	6.77026e-06	0.000184144	1.86717e-08	5.17289e-09	3.58603e-06	4.67011e-05	3.3246e-05	4.14808e-05	6.88582e-06	2.41699e-05	4.81895e-05	2.65948e-06	8.81001e-06	3.718e-11	2.03222e-05	1.92747e-09	0.000155007	7.55857e-12	3.97262e-05	2.26971e-05	6.64285e-09	1.8499e-05	3.06416e-06	0.000121538	8.62779e-06	2.19807e-05	3.68331e-05	1.38732e-05	0.000154475	8.47629e-05	8.34821e-07	0.00026229	3.75304e-05	0.000128481	9.96553e-05	5.80574e-19	2.50904e-09	2.6747e-05	9.04942e-09	2.46018e-05
_NDLLTWIENPPPR_.3	Agt	Q3UTR7,P11859	Angiotensinogen	2.3079e-05	0.000778661	0.00138049	0.000567965	0.000194104	0.000473584	7.85236e-05	0.00166985	0.00133257	0.000907572	0.000698532	0.00213934	5.94696e-05	8.9285e-05	Profiled	0.00104148	0.00190207	0.00449202	0.0029768	0.0053356	0.00225675	0.00557946	0.000547926	0.000308121	0.00102618	0.000385507	0.000606826	0.00394062	0.00624167	0.00617289	0.000151327	0.00150875	0.000897797	0.000614931	0.00184882	0.0015241	0.00206671	0.00926637	0.000911131	0.00133566	0.000972423	Filtered	0.00230328	0.000533705	0.00141158	0.00165221
_HSFVQSLALFTPALFPR_.3	Agt	Q3UTR7,P11859	Angiotensinogen	6.7425e-13	3.52877e-09	3.58358e-16	4.3967e-16	5.96624e-14	4.7026e-07	1.64502e-11	3.27199e-20	3.95122e-14	1.55802e-26	4.06492e-16	7.01369e-11	1.39364e-06	6.55962e-12	6.58483e-09	1.84398e-14	1.04216e-07	6.72751e-09	2.12699e-08	3.48864e-18	1.10229e-05	1.64346e-15	2.20373e-14	7.84889e-13	6.2744e-06	3.87414e-10	7.45448e-15	1.67133e-05	1.6347e-06	1.88238e-05	5.80897e-16	1.03695e-05	1.10603e-10	2.37629e-07	9.41045e-14	3.19991e-05	5.89996e-11	2.83298e-15	1.7335e-05	3.39724e-06	1.57855e-13	8.07529e-15	2.9637e-12	9.27329e-13	2.94381e-29	2.44638e-13
_HSFVQSLALFTPALFPR_.2	Agt	Q3UTR7,P11859	Angiotensinogen	0.00155483	0.00423095	0.000340699	0.000458823	7.7998e-05	7.19313e-05	7.5191e-05	0.00150344	0.000248542	0.00115473	0.000720283	0.0032949	0.00145805	0.000132237	0.000951723	0.000449488	0.000338135	0.000109468	0.000209151	0.000277776	0.000886059	2.95776e-05	0.000348475	0.000561768	0.00021913	0.000471573	0.000176027	0.00116569	0.000290977	0.000217885	0.00118351	0.000221259	0.00344329	0.000111766	0.00065663	0.00499014	0.00380796	Filtered	0.00064393	0.000595382	0.00490676	Filtered	2.79496e-06	0.000419999	0.00107981	0.00018823
_AAQVAMIANFVGFR_.2	Agt	Q3UTR7,P11859	Angiotensinogen	2.26601e-07	2.11535e-06	3.73163e-09	6.75437e-13	6.51334e-08	5.471e-06	9.20575e-08	1.39684e-08	3.29318e-09	3.5503e-12	1.31066e-09	1.1182e-05	1.00831e-05	1.5625e-06	2.13647e-06	2.22711e-06	1.16775e-05	8.7897e-08	8.76909e-06	1.67604e-09	1.75099e-05	7.46577e-11	2.18647e-05	2.73581e-14	2.50412e-05	7.21455e-06	2.72277e-12	2.5611e-05	3.92098e-06	5.31751e-05	3.02645e-07	2.17906e-05	9.58911e-07	1.68921e-06	0.000223231	0.000820243	0.000106722	Filtered	0.000195581	0.000296086	1.53528e-06	0.00011277	0.0032314	1.36441e-06	2.61721e-13	0.000158661
_AAQVAM[+16]IANFVGFR_.2	Agt	Q3UTR7,P11859	Angiotensinogen	0.00125612	0.00434952	Filtered	0.00101489	0.00545426	0.00583511	Filtered	Filtered	0.00465983	0.00152884	0.00292685	Filtered	0.00157086	0.00399817	Filtered	0.00417135	Filtered	0.00145227	0.000704761	0.00446198	0.00828521	0.00613798	Filtered	0.00875341	0.0057505	0.00149082	0.00600082	0.00214976	Filtered	0.00780119	0.00298366	0.00366012	0.00704865	0.00538605	0.00298959	Filtered	Filtered	0.00718975	Filtered	Filtered	0.00260141	0.00156496	Filtered	0.00356668	0.00413639	Filtered
_AAQVAMIANFVGFR_.3	Agt	Q3UTR7,P11859	Angiotensinogen	2.07408e-07	0.000381242	0.000313924	2.54053e-10	1.39345e-07	3.6882e-06	1.01426e-06	1.08741e-11	2.58275e-08	3.51128e-08	0.000230484	2.60472e-05	1.5928e-05	1.67854e-06	3.07447e-06	4.18857e-05	3.68872e-06	4.65705e-06	2.69547e-05	2.41504e-08	0.000217964	2.31186e-09	2.22278e-05	5.10473e-06	4.8929e-05	5.17199e-05	1.12066e-05	1.41635e-05	9.12593e-06	6.37155e-05	0.000230692	2.19792e-05	1.0999e-05	9.9456e-06	0.00724265	0.00115308	0.0035782	Filtered	Filtered	0.00313331	Filtered	Filtered	Filtered	Filtered	Filtered	0.00622843
_ATLLLIQPHC[+57]TSDLDRVEALIFR_.4	Agt	Q3UTR7,P11859	Angiotensinogen	2.2467e-11	8.50852e-09	5.46295e-15	4.64891e-05	3.42493e-12	1.00676e-06	0.000221523	2.48642e-14	1.621e-14	1.00298e-11	1.60255e-13	1.9873e-05	8.83827e-07	1.94317e-12	5.31495e-05	6.04553e-07	3.4989e-07	9.43663e-09	1.53636e-05	1.05953e-13	1.21205e-05	3.19602e-07	6.60393e-15	4.27701e-20	1.01509e-05	1.09028e-07	3.21889e-08	1.28467e-05	3.26334e-06	4.37175e-05	1.29613e-09	9.52869e-06	1.43787e-08	4.26254e-05	0.00455051	0.00420317	Filtered	Filtered	Filtered	Filtered	Filtered	Filtered	Filtered	Filtered	Filtered	Filtered
_HAFSPVASVESASGETLHSPK_.3	Ahsg	P29699,A0A338P6Y6,A0A338P7H5,A0A338P703,A0A338P692,A0A338P7G1	Alpha-2-HS-glycoprotein,Alpha-2-HS-glycoprotein,Alpha-2-HS-glycoprotein,Alpha-2-HS-glycoprotein,Alpha-2-HS-glycoprotein (Fragment),Alpha-2-HS-glycoprotein	2.10306e-22	9.23713e-25	1.05607e-34	1.45163e-39	1.29551e-33	4.04025e-10	3.85544e-29	2.42646e-50	8.07436e-36	4.64744e-60	7.30458e-47	1.22826e-39	4.27079e-11	5.59135e-42	8.7257e-17	1.54214e-36	4.98959e-15	8.50034e-17	6.83984e-19	1.45598e-52	4.13056e-06	2.11837e-43	1.35805e-84	4.08542e-50	2.93684e-09	4.53871e-17	3.91876e-32	2.33893e-06	7.47912e-09	7.22152e-07	1.89895e-28	1.06815e-07	8.481e-20	2.33882e-11	2.04316e-33	1.85396e-06	2.59278e-40	6.91506e-57	1.75201e-08	9.31015e-15	1.12249e-39	3.01997e-44	7.94058e-34	1.62277e-40	4.44605e-66	1.61391e-40
_HAFSPVASVESASGETLHSPK_.2	Ahsg	P29699,A0A338P6Y6,A0A338P7H5,A0A338P703,A0A338P692,A0A338P7G1	Alpha-2-HS-glycoprotein,Alpha-2-HS-glycoprotein,Alpha-2-HS-glycoprotein,Alpha-2-HS-glycoprotein,Alpha-2-HS-glycoprotein (Fragment),Alpha-2-HS-glycoprotein	4.59266e-05	0.000173298	0.000226485	2.61321e-05	5.32824e-25	6.31684e-08	2.27025e-05	3.8491e-06	3.40445e-21	1.03457e-30	4.51861e-32	1.27907e-20	1.6616e-09	1.38225e-23	3.38586e-13	1.67771e-25	1.60205e-11	4.5017e-06	3.78068e-14	9.63515e-35	5.69082e-06	9.98354e-33	2.45143e-51	5.44749e-48	8.34073e-05	1.48763e-12	3.83725e-23	2.57829e-06	7.18395e-05	0.000164846	3.96521e-19	6.68777e-07	3.96349e-11	1.04878e-09	0.000845416	2.17527e-05	7.96593e-05	6.5344e-15	2.85215e-06	0.000501238	1.11673e-05	0.000532817	3.13439e-05	0.000345641	6.5481e-08	0.000211032
_HAFSPVASVESASGETLHSPK_.4	Ahsg	P29699,A0A338P6Y6,A0A338P7H5,A0A338P703,A0A338P692,A0A338P7G1	Alpha-2-HS-glycoprotein,Alpha-2-HS-glycoprotein,Alpha-2-HS-glycoprotein,Alpha-2-HS-glycoprotein,Alpha-2-HS-glycoprotein (Fragment),Alpha-2-HS-glycoprotein	6.92242e-14	1.51792e-15	8.98458e-22	1.06596e-27	4.02637e-20	9.99412e-09	5.35977e-17	1.78647e-35	1.77432e-19	5.65653e-34	1.30506e-25	1.36973e-19	1.92076e-08	5.07528e-26	1.55228e-11	3.76825e-23	9.15984e-11	2.62725e-11	1.24554e-12	1.29741e-28	6.53996e-06	8.89779e-24	2.9136e-57	4.46546e-37	2.96336e-07	2.51091e-12	1.78554e-21	3.42697e-06	5.99851e-08	5.87635e-06	1.38089e-21	8.93059e-07	1.27974e-11	9.60473e-09	2.89828e-22	3.07538e-06	4.48389e-28	2.50252e-43	3.85873e-07	3.28973e-09	3.38179e-23	6.89337e-32	2.03847e-24	2.73921e-28	2.78277e-48	1.06231e-26
_QVLNQIDK_.2	Ahsg	P29699,A0A338P6Y6,A0A338P7H5,A0A338P703,A0A338P692,A0A338P7G1	Alpha-2-HS-glycoprotein,Alpha-2-HS-glycoprotein,Alpha-2-HS-glycoprotein,Alpha-2-HS-glycoprotein,Alpha-2-HS-glycoprotein (Fragment),Alpha-2-HS-glycoprotein	1.40321e-05	1.94345e-05	3.2444e-17	5.92485e-10	1.8577e-08	2.43964e-06	3.63336e-09	3.9163e-15	3.59681e-13	2.9482e-11	1.16051e-10	8.73722e-06	4.23407e-06	5.02542e-11	1.69916e-05	3.18167e-10	5.13564e-08	3.18408e-08	1.78999e-05	1.17615e-14	1.63411e-05	1.58659e-08	2.18489e-05	1.81709e-11	2.1356e-05	7.24798e-07	1.25039e-19	3.04758e-05	1.25317e-07	1.15296e-06	1.5382e-18	2.19471e-05	7.25454e-09	2.9043e-06	0.00140711	5.22745e-05	1.48411e-16	1.69994e-46	3.40556e-05	6.55928e-08	1.1944e-13	1.08985e-18	0.00298148	4.99175e-10	5.9455e-18	2.44218e-06
_QVLNQIDK_.1	Ahsg	P29699,A0A338P6Y6,A0A338P7H5,A0A338P703,A0A338P692,A0A338P7G1	Alpha-2-HS-glycoprotein,Alpha-2-HS-glycoprotein,Alpha-2-HS-glycoprotein,Alpha-2-HS-glycoprotein,Alpha-2-HS-glycoprotein (Fragment),Alpha-2-HS-glycoprotein	0.000159869	0.000268855	6.79193e-05	1.37729e-05	0.000142882	1.41222e-05	1.70983e-05	0.000145856	Profiled	1.45577e-09	3.47253e-08	0.000334758	0.00205571	0.000219775	4.22653e-05	2.44937e-05	0.000207927	3.03493e-06	2.78425e-05	9.6913e-05	1.92943e-05	9.86818e-08	2.22188e-05	7.27175e-10	3.02177e-05	1.09622e-05	3.81353e-05	3.88437e-05	5.58531e-05	2.9177e-05	0.00012913	0.000150462	7.68757e-05	3.82416e-06	1.25288e-21	0.000547782	2.85928e-05	9.22518e-18	0.00161693	0.000176111	7.87741e-14	7.63551e-09	5.98228e-06	1.37869e-05	0.000109197	0.00104202
_LFQTQPQPANANAVGPVPTANAALPADPPASVVVGPVVVPR_.4	Ahsg	P29699,A0A338P6Y6,A0A338P7H5,A0A338P703,A0A338P692,A0A338P7G1	Alpha-2-HS-glycoprotein,Alpha-2-HS-glycoprotein,Alpha-2-HS-glycoprotein,Alpha-2-HS-glycoprotein,Alpha-2-HS-glycoprotein (Fragment),Alpha-2-HS-glycoprotein	2.21061e-05	0.000467784	1.39775e-11	1.2557e-15	0.000252818	1.49243e-06	1.42381e-06	3.57561e-26	4.24512e-13	4.19031e-24	0.000104776	5.92886e-05	0.000195072	0.000236143	2.75292e-07	6.23146e-19	1.02825e-07	7.6137e-13	2.5964e-05	6.50912e-17	1.2802e-05	8.61618e-05	4.06112e-13	3.55503e-27	2.67838e-06	4.27769e-11	7.48687e-06	0.000745128	9.47259e-07	4.48647e-05	3.56146e-09	1.87652e-05	7.10269e-07	7.35786e-07	6.1112e-17	2.1925e-05	8.71716e-10	2.0434e-08	2.46069e-06	5.32025e-06	2.16773e-26	2.08939e-18	9.95353e-15	1.20565e-16	7.08451e-40	7.40728e-17
_AQNVPLPVSTLVEFVIAATDC[+57]TAK_.3	Ahsg	P29699,A0A338P6Y6,A0A338P7H5,A0A338P703,A0A338P692,A0A338P7G1	Alpha-2-HS-glycoprotein,Alpha-2-HS-glycoprotein,Alpha-2-HS-glycoprotein,Alpha-2-HS-glycoprotein,Alpha-2-HS-glycoprotein (Fragment),Alpha-2-HS-glycoprotein	6.18786e-10	8.34816e-07	4.83378e-17	1.85495e-19	8.31693e-18	3.40185e-06	0.000169099	1.55232e-05	0.00020315	0.000340477	6.26906e-22	1.65321e-06	6.59712e-05	7.6348e-05	2.07383e-08	2.15994e-14	8.50236e-09	3.44077e-07	2.44411e-05	2.54815e-18	2.42805e-05	1.05974e-07	4.00076e-21	0.000136952	2.03866e-06	1.5941e-08	1.66183e-17	6.87262e-06	2.63745e-06	2.1839e-05	0.000417527	9.47275e-06	9.4595e-08	1.00175e-07	3.02318e-06	0.00768117	0.0077593	Filtered	0.00289888	Filtered	0.00515797	7.61672e-13	0.00109271	0.000120336	0.00270888	0.00791679
_AQNVPLPVSTLVEFVIAATDC[+57]TAK_.2	Ahsg	P29699,A0A338P6Y6,A0A338P7H5,A0A338P703,A0A338P692,A0A338P7G1	Alpha-2-HS-glycoprotein,Alpha-2-HS-glycoprotein,Alpha-2-HS-glycoprotein,Alpha-2-HS-glycoprotein,Alpha-2-HS-glycoprotein (Fragment),Alpha-2-HS-glycoprotein	2.97342e-06	0.00103501	4.62503e-14	6.82986e-22	8.81355e-16	3.70087e-07	5.07607e-06	0.000380812	1.11563e-06	4.16466e-05	3.57772e-18	2.52482e-07	0.000119974	2.06654e-05	2.12744e-09	1.62409e-15	1.64417e-08	6.16196e-10	2.13808e-05	4.52663e-09	2.08273e-05	6.17819e-19	9.2311e-26	0.000153685	9.59698e-06	6.90819e-09	2.76005e-08	1.33431e-05	4.23328e-06	4.58602e-05	0.000166516	1.37233e-05	1.36936e-06	2.36751e-06	0.0011266	0.00958835	Filtered	Filtered	Filtered	Filtered	Filtered	Filtered	0.0067886	Filtered	Filtered	Filtered
_VGQPGAAGPVSPMC[+57]PGR_.2	Ahsg	P29699,A0A338P6Y6,A0A338P7H5,A0A338P703,A0A338P692,A0A338P7G1	Alpha-2-HS-glycoprotein,Alpha-2-HS-glycoprotein,Alpha-2-HS-glycoprotein,Alpha-2-HS-glycoprotein,Alpha-2-HS-glycoprotein (Fragment),Alpha-2-HS-glycoprotein	2.49006e-20	1.81747e-19	1.67248e-32	7.52997e-39	1.64717e-30	5.25325e-10	6.15193e-27	1.87357e-47	8.18958e-33	2.28718e-55	1.41997e-40	4.4335e-35	6.60029e-11	1.17671e-38	2.23067e-16	6.61598e-35	1.01966e-14	1.88444e-15	4.6703e-19	1.19299e-45	4.13056e-06	3.73037e-39	2.16899e-83	5.02772e-56	5.02977e-09	4.95196e-16	4.43516e-33	2.33893e-06	9.13475e-09	7.22152e-07	2.6673e-28	1.08823e-07	8.6008e-20	1.00468e-10	0.00875449	0.000617402	2.49201e-07	Filtered	3.30757e-05	0.000101438	0.00218846	0.000399524	2.85402e-06	1.62528e-05	6.52529e-09	2.39847e-08
_VGQPGAAGPVSPM[+16]C[+57]PGR_.2	Ahsg	P29699,A0A338P6Y6,A0A338P7H5,A0A338P703,A0A338P692,A0A338P7G1	Alpha-2-HS-glycoprotein,Alpha-2-HS-glycoprotein,Alpha-2-HS-glycoprotein,Alpha-2-HS-glycoprotein,Alpha-2-HS-glycoprotein (Fragment),Alpha-2-HS-glycoprotein	1.42435e-14	1.50846e-16	2.45028e-24	9.61075e-24	9.84956e-21	8.51752e-07	2.17075e-16	4.94675e-17	1.07827e-25	3.50549e-32	2.20584e-16	2.76967e-13	3.07839e-09	9.58904e-10	4.24221e-10	2.44751e-12	1.73239e-09	1.32545e-11	2.37285e-09	3.04409e-16	4.51409e-06	1.13073e-19	9.60213e-65	1.19311e-26	2.99921e-06	9.84379e-10	1.70456e-18	8.80912e-06	1.00308e-07	6.05315e-06	9.92329e-19	2.80343e-06	1.61864e-14	2.26727e-07	0.000347763	0.00057965	6.23887e-05	Filtered	0.000300565	0.000176131	0.00481935	Filtered	1.78481e-05	0.000563871	0.00119726	0.000171702
_VGQPGAAGPVSPMC[+57]PGR_.3	Ahsg	P29699,A0A338P6Y6,A0A338P7H5,A0A338P703,A0A338P692,A0A338P7G1	Alpha-2-HS-glycoprotein,Alpha-2-HS-glycoprotein,Alpha-2-HS-glycoprotein,Alpha-2-HS-glycoprotein,Alpha-2-HS-glycoprotein (Fragment),Alpha-2-HS-glycoprotein	2.08895e-05	0.00016724	3.96974e-05	4.87841e-06	8.86634e-06	1.21044e-05	3.73506e-06	1.04169e-11	3.3452e-06	4.27608e-05	2.15242e-09	5.75769e-05	2.02682e-05	1.00091e-05	3.04285e-05	3.25351e-07	2.68298e-08	2.51184e-05	1.19995e-05	2.19311e-08	1.79453e-05	3.39497e-05	2.2158e-05	3.30192e-05	7.87099e-05	4.57317e-06	1.62757e-05	5.03674e-05	1.79723e-05	0.000184066	3.62849e-08	2.19757e-05	7.45479e-05	8.10488e-06	Filtered	Filtered	Filtered	Filtered	Filtered	Filtered	Filtered	Filtered	Filtered	Filtered	Filtered	Filtered
_VGQPGAAGPVSPM[+16]C[+57]PGR_.3	Ahsg	P29699,A0A338P6Y6,A0A338P7H5,A0A338P703,A0A338P692,A0A338P7G1	Alpha-2-HS-glycoprotein,Alpha-2-HS-glycoprotein,Alpha-2-HS-glycoprotein,Alpha-2-HS-glycoprotein,Alpha-2-HS-glycoprotein (Fragment),Alpha-2-HS-glycoprotein	0.00997897	0.00569313	0.00064825	0.000943803	1.75664e-13	0.000106296	5.00488e-05	0.00200627	0.000168899	0.000311992	0.00146625	0.000808302	0.00132337	0.00174579	0.000995293	0.00217546	0.00131941	0.001148	0.004603	0.00248839	0.00257771	0.00083505	0.00499454	0.00452703	0.00182378	0.000794011	0.00174573	0.00595187	9.08233e-05	0.00011269	0.0003322	0.00325939	Filtered	0.0014263	Filtered	Filtered	Filtered	Filtered	Filtered	Filtered	Filtered	Filtered	Filtered	Filtered	Filtered	Filtered
_ANLM[+16]HNLGGEEVSVAC[+57]K_.3	Ahsg	P29699,A0A338P6Y6,A0A338P7H5,A0A338P703,A0A338P692,A0A338P7G1	Alpha-2-HS-glycoprotein,Alpha-2-HS-glycoprotein,Alpha-2-HS-glycoprotein,Alpha-2-HS-glycoprotein,Alpha-2-HS-glycoprotein (Fragment),Alpha-2-HS-glycoprotein	8.0547e-09	3.67454e-07	4.73321e-11	2.92913e-17	1.39159e-13	1.07792e-07	3.96912e-09	1.35705e-18	2.75069e-09	4.81936e-16	7.97317e-22	4.17043e-05	2.34019e-05	8.49862e-12	2.10526e-08	4.02148e-08	9.80889e-07	4.2609e-10	1.70857e-08	7.26173e-13	1.10227e-05	3.84423e-21	2.18672e-05	2.00361e-22	1.65657e-06	9.16373e-07	6.58898e-15	1.67042e-05	2.1643e-06	Profiled	3.00024e-12	6.88776e-06	1.13887e-08	7.68954e-08	Filtered	Filtered	0.00571068	Filtered	Filtered	Filtered	Filtered	0.00930758	0.00835291	Filtered	Filtered	0.00236338
_ANLMHNLGGEEVSVAC[+57]K_.3	Ahsg	P29699,A0A338P6Y6,A0A338P7H5,A0A338P703,A0A338P692,A0A338P7G1	Alpha-2-HS-glycoprotein,Alpha-2-HS-glycoprotein,Alpha-2-HS-glycoprotein,Alpha-2-HS-glycoprotein,Alpha-2-HS-glycoprotein (Fragment),Alpha-2-HS-glycoprotein	1.39203e-15	5.60772e-16	9.26726e-27	7.86546e-35	4.15798e-26	1.26113e-09	7.11376e-25	2.33727e-42	2.75982e-29	3.68586e-47	2.6757e-35	2.91175e-29	3.02369e-08	1.69546e-34	8.74059e-15	4.67454e-31	7.57495e-14	1.70645e-14	1.09884e-17	1.65561e-41	4.33648e-06	3.63993e-35	8.55336e-73	1.78577e-45	1.07677e-08	7.90546e-15	1.23979e-27	2.79578e-06	1.66756e-08	1.96146e-06	6.14101e-24	2.19103e-07	7.5581e-17	2.31763e-10	Filtered	0.00898381	0.00201477	Filtered	0.00495949	Filtered	0.000976158	Filtered	0.00964407	Filtered	Filtered	Filtered
_ANLMHNLGGEEVSVAC[+57]K_.2	Ahsg	P29699,A0A338P6Y6,A0A338P7H5,A0A338P703,A0A338P692,A0A338P7G1	Alpha-2-HS-glycoprotein,Alpha-2-HS-glycoprotein,Alpha-2-HS-glycoprotein,Alpha-2-HS-glycoprotein,Alpha-2-HS-glycoprotein (Fragment),Alpha-2-HS-glycoprotein	4.22428e-15	4.57484e-14	5.66951e-24	1.44896e-29	4.8598e-26	8.45833e-09	5.61441e-21	1.14722e-35	2.13396e-22	9.55666e-41	2.19256e-30	1.9295e-25	1.86551e-08	2.99284e-29	1.7469e-13	8.68276e-30	1.62752e-12	2.01756e-13	4.09348e-15	1.73554e-37	4.57315e-06	3.23122e-33	9.11308e-68	2.37432e-42	2.68451e-08	5.03195e-13	2.79482e-26	5.19361e-06	3.29173e-08	2.00982e-06	8.33878e-23	4.56381e-07	1.25621e-14	1.04866e-09	Filtered	Filtered	0.00974233	Filtered	0.00546286	0.00180564	0.00630241	Filtered	Filtered	Filtered	Filtered	0.00616118
_ANLM[+16]HNLGGEEVSVAC[+57]K_.2	Ahsg	P29699,A0A338P6Y6,A0A338P7H5,A0A338P703,A0A338P692,A0A338P7G1	Alpha-2-HS-glycoprotein,Alpha-2-HS-glycoprotein,Alpha-2-HS-glycoprotein,Alpha-2-HS-glycoprotein,Alpha-2-HS-glycoprotein (Fragment),Alpha-2-HS-glycoprotein	4.09734e-06	0.0003704	2.06272e-06	4.19329e-08	3.61746e-07	2.61472e-06	1.78746e-05	1.02304e-06	0.000281798	3.18767e-09	4.79078e-08	4.60255e-05	7.92517e-05	8.21911e-06	7.1519e-06	8.24869e-05	2.61956e-05	1.31114e-06	3.27436e-06	1.08885e-05	2.00441e-05	2.05976e-10	Profiled	1.37097e-16	1.55604e-05	3.01382e-05	1.32482e-05	3.9891e-05	1.28783e-05	6.92806e-05	1.24455e-05	2.19787e-05	7.67808e-05	7.09353e-06	Filtered	Filtered	Filtered	Filtered	Filtered	Filtered	Filtered	Filtered	Filtered	Filtered	Filtered	Filtered
_ELAC[+57]DDPEAEQVALLAVDYLNNHLLQGFK_.4	Ahsg	P29699,A0A338P6Y6,A0A338P7H5,A0A338P703,A0A338P692,A0A338P7G1	Alpha-2-HS-glycoprotein,Alpha-2-HS-glycoprotein,Alpha-2-HS-glycoprotein,Alpha-2-HS-glycoprotein,Alpha-2-HS-glycoprotein (Fragment),Alpha-2-HS-glycoprotein	3.63056e-11	4.95497e-12	1.91341e-17	1.91604e-22	1.32795e-14	1.33104e-07	2.16778e-15	7.46205e-29	5.85079e-12	2.10779e-25	1.72467e-17	1.39559e-12	1.12794e-07	1.38955e-15	1.31184e-09	1.8616e-16	1.66628e-08	9.44724e-10	9.05424e-09	9.84764e-17	6.89657e-06	9.27736e-18	7.06214e-49	1.71626e-22	1.89456e-06	3.89392e-10	5.64225e-19	7.26126e-06	3.90389e-07	1.63817e-05	4.52146e-10	3.15662e-06	2.5413e-10	1.36675e-07	Profiled	Filtered	Filtered	Filtered	Profiled	Profiled	Profiled	Profiled	Profiled	Profiled	Filtered	Profiled
_ELAC[+57]DDPEAEQVALLAVDYLNNHLLQGFK_.3	Ahsg	P29699,A0A338P6Y6,A0A338P7H5,A0A338P703,A0A338P692,A0A338P7G1	Alpha-2-HS-glycoprotein,Alpha-2-HS-glycoprotein,Alpha-2-HS-glycoprotein,Alpha-2-HS-glycoprotein,Alpha-2-HS-glycoprotein (Fragment),Alpha-2-HS-glycoprotein	3.05783e-13	5.40088e-18	5.31718e-28	4.23473e-30	1.49167e-16	2.82273e-08	3.24743e-20	3.30365e-40	4.51823e-21	8.34092e-45	3.95302e-35	1.46196e-19	6.53159e-09	5.5946e-30	4.86727e-14	3.24874e-24	9.6189e-13	5.01966e-14	1.51709e-12	1.31054e-34	4.13056e-06	2.98345e-30	9.35104e-68	4.97744e-32	2.66806e-08	8.04733e-13	3.25954e-25	2.71412e-06	1.67992e-08	1.73477e-06	4.30083e-23	6.1406e-07	1.6211e-15	3.43164e-09	Filtered	Filtered	0.00997938	Filtered	Filtered	0.00802881	Filtered	Filtered	0.00714413	Filtered	Filtered	0.00582447
_QLTEHAVEGDC[+57]DFHILK_.4	Ahsg	P29699,A0A338P6Y6,A0A338P7H5,A0A338P703,A0A338P692,A0A338P7G1	Alpha-2-HS-glycoprotein,Alpha-2-HS-glycoprotein,Alpha-2-HS-glycoprotein,Alpha-2-HS-glycoprotein,Alpha-2-HS-glycoprotein (Fragment),Alpha-2-HS-glycoprotein	2.34143e-15	1.55551e-13	7.92353e-22	4.72592e-27	5.06328e-24	1.15652e-08	3.68475e-19	3.56654e-34	2.87839e-23	8.37145e-40	3.61194e-28	4.51255e-17	9.96728e-09	3.10574e-23	9.94801e-12	4.27588e-23	1.55868e-10	5.52173e-12	5.90308e-12	1.78799e-29	8.0328e-06	1.10139e-26	4.47606e-47	1.16941e-33	2.76394e-07	5.15357e-11	5.95176e-23	3.3231e-06	5.95991e-08	2.19702e-06	1.74727e-18	6.72252e-07	1.50944e-14	1.54018e-09	Filtered	Filtered	Filtered	Filtered	Filtered	Filtered	Filtered	Filtered	Filtered	Filtered	Filtered	Filtered
_QLTEHAVEGDC[+57]DFHILK_.3	Ahsg	P29699,A0A338P6Y6,A0A338P7H5,A0A338P703,A0A338P692,A0A338P7G1	Alpha-2-HS-glycoprotein,Alpha-2-HS-glycoprotein,Alpha-2-HS-glycoprotein,Alpha-2-HS-glycoprotein,Alpha-2-HS-glycoprotein (Fragment),Alpha-2-HS-glycoprotein	1.77198e-07	7.18608e-13	5.09514e-11	2.25471e-13	2.39817e-16	2.09321e-06	5.07687e-08	3.44494e-14	7.00961e-16	4.93944e-21	2.19725e-13	3.03714e-13	1.90341e-06	3.58998e-12	2.55882e-07	3.97145e-10	1.77847e-06	9.24583e-08	3.14361e-08	1.07714e-16	1.46589e-05	6.7943e-14	2.00823e-09	4.68095e-20	6.54148e-06	4.71304e-06	3.77499e-09	1.08592e-05	1.97275e-06	5.12029e-05	8.0744e-12	1.24109e-05	6.27099e-07	1.26616e-06	Filtered	Filtered	Filtered	Filtered	Filtered	Filtered	Filtered	Filtered	Filtered	Filtered	Filtered	Filtered
_QLTEHAVEGDC[+57]DFHILK_.2	Ahsg	P29699,A0A338P6Y6,A0A338P7H5,A0A338P703,A0A338P692,A0A338P7G1	Alpha-2-HS-glycoprotein,Alpha-2-HS-glycoprotein,Alpha-2-HS-glycoprotein,Alpha-2-HS-glycoprotein,Alpha-2-HS-glycoprotein (Fragment),Alpha-2-HS-glycoprotein	9.50043e-09	3.18463e-08	1.37969e-14	1.10971e-17	1.90634e-17	1.4052e-07	6.37721e-14	1.97326e-20	2.46524e-23	9.16651e-25	7.36466e-22	1.50163e-16	1.07929e-07	5.94995e-20	2.78726e-10	4.93314e-19	7.76013e-10	4.72061e-10	4.28143e-11	2.35537e-23	6.53229e-06	2.67507e-19	4.70436e-50	1.14613e-27	1.21413e-06	7.36156e-11	1.80037e-15	5.32142e-06	1.21816e-07	2.64667e-05	5.06575e-17	7.91333e-06	3.92467e-07	7.73524e-08	Filtered	Filtered	Filtered	Filtered	Filtered	Filtered	Filtered	Filtered	Filtered	Filtered	Filtered	Filtered
_VYSVNDDLEPATR_.2	AI182371	A0A0J9YUP3,A2AS37,A0A2I3BRQ1,A0A2I3BQE1	Expressed sequence AI182371	5.33296e-06	4.15064e-05	0.000739251	0.00327805	4.67536e-06	3.95707e-05	0.000660486	0.001311	0.000401464	0.000719978	0.000780603	0.000563947	0.000176618	4.69431e-05	4.41082e-05	0.000287452	0.00122496	0.000579763	0.000365307	0.000398999	0.00179294	0.000185026	0.000111724	0.000231075	1.48124e-05	0.000958713	0.000365703	0.00103638	0.000197226	0.000933791	0.000617048	0.000137182	0.000890632	7.02379e-05	2.65251e-18	1.59187e-05	2.18751e-16	8.12259e-21	2.33717e-05	1.75305e-07	1.01151e-14	2.24421e-13	3.43158e-14	9.77392e-10	2.98154e-34	5.20803e-15
_YSFSTVNLSPENK_.2	AI182371	A0A0J9YUP3,A2AS37,A0A2I3BRQ1,A0A2I3BQE1	Expressed sequence AI182371	0.000610099	0.000974909	0.000734809	7.17545e-05	3.5563e-06	6.64155e-06	0.000235415	8.7776e-06	0.000830873	1.2786e-05	0.00210439	0.000161133	0.000272723	0.00153391	4.57392e-06	0.000465329	0.000200912	0.000702173	0.000150018	4.34238e-05	3.61628e-05	6.43784e-13	0.000284384	1.32399e-14	3.92438e-05	0.000655413	0.000126396	3.19769e-05	0.000637219	0.000276213	0.000265101	2.16894e-05	0.00106686	8.65143e-06	0.000266012	7.57375e-05	0.000111733	1.39196e-05	0.000267443	0.0042485	0.000142903	0.00481424	0.00125516	0.000270933	9.51825e-08	0.000276778
_FQNTAILTIQAK_.2	AI182371	A0A0J9YUP3,A2AS37,A0A2I3BRQ1,A0A2I3BQE1	Expressed sequence AI182371	0.000127313	0.000365658	0.00017661	2.06805e-08	0.000113222	1.12721e-05	1.79551e-07	0.00022391	0.00051998	3.09214e-05	0.000314	1.70596e-05	1.43451e-05	3.32361e-05	0.000271908	0.000134097	1.54275e-05	7.28563e-06	2.69902e-05	9.95086e-06	2.10885e-05	0.000472065	0.000136893	8.37968e-06	9.16842e-05	7.64641e-06	6.1157e-05	1.52568e-05	4.19657e-06	0.00106654	3.43112e-05	9.72847e-05	7.22783e-05	0.00043521	0.000492069	5.39321e-05	1.14598e-06	0.000989697	0.000687538	0.000954298	4.4181e-06	Filtered	0.00336676	0.000440933	1.79444e-11	1.12478e-06
_QLSEGQNSFSNSYLEVVSK_.2	AI182371	A0A0J9YUP3,A2AS37,A0A2I3BRQ1,A0A2I3BQE1	Expressed sequence AI182371	Filtered	0.00395719	0.00216431	0.00668419	0.00439114	0.000261722	0.00711166	0.00491523	Profiled	Filtered	Profiled	Filtered	0.00909391	0.0057645	Profiled	0.00483949	Filtered	0.00415088	Filtered	0.00380636	0.00103481	0.00535769	0.0034712	0.00185909	0.00224483	0.00339249	0.00502411	0.00395581	0.00132929	Filtered	Profiled	0.00308595	Filtered	0.0054051	Filtered	0.00876857	0.00899705	0.00817673	Filtered	Filtered	Profiled	Filtered	Filtered	0.00553174	Filtered	Filtered
_LPC[+57]VEDYLSAILNR_.2	Alb	P07724	Serum albumin	9.88976e-19	7.89858e-19	3.03379e-30	1.44279e-35	2.73504e-29	5.51287e-09	3.25147e-20	2.14294e-33	1.33356e-27	4.32603e-44	3.32669e-36	6.35289e-34	2.6445e-09	1.20644e-28	9.5433e-16	1.64882e-24	1.20009e-11	5.42422e-16	3.01051e-17	6.50973e-48	4.13056e-06	8.09783e-32	1.45142e-59	9.14149e-46	5.66544e-08	5.79778e-16	1.70721e-19	2.33893e-06	1.62718e-08	7.22152e-07	8.02014e-26	3.32945e-07	1.30944e-15	5.24887e-10	4.235e-32	1.91444e-06	4.54585e-34	4.81391e-52	2.3225e-08	5.60465e-13	9.82079e-33	2.11419e-33	4.2371e-30	1.75335e-35	2.42534e-61	3.0261e-35
_LPC[+57]VEDYLSAILNR_.3	Alb	P07724	Serum albumin	9.91736e-14	5.23634e-16	1.25712e-24	2.58337e-32	7.72586e-26	9.61025e-09	3.43787e-18	9.35234e-35	1.02016e-25	6.49197e-44	5.8307e-35	1.71856e-28	2.13639e-10	2.74572e-28	1.14781e-12	7.56538e-28	1.12941e-12	1.16752e-14	2.65432e-16	1.20304e-41	4.13056e-06	2.98023e-29	1.40556e-70	5.75221e-47	1.66739e-08	5.92413e-14	1.04739e-22	2.33893e-06	1.67081e-08	7.29264e-07	2.47297e-23	2.23638e-07	5.01451e-16	4.50413e-10	1.26393e-25	3.25285e-06	1.94295e-25	5.76228e-47	1.44096e-07	5.00784e-11	1.72033e-27	1.25626e-30	9.2908e-25	3.28419e-26	4.33608e-53	7.70336e-27
_AETFTFHSDIC[+57]TLPEK_.2	Alb	P07724	Serum albumin	6.01244e-19	4.07891e-22	1.15123e-34	1.59943e-38	3.94898e-29	5.36478e-10	3.67476e-27	4.24281e-42	1.91954e-33	1.93277e-56	5.77425e-40	7.47438e-37	8.02603e-11	2.65272e-34	2.1952e-15	1.09209e-34	5.92895e-15	6.67553e-12	3.34754e-15	1.24759e-28	4.13056e-06	9.25097e-26	1.03058e-86	9.7562e-50	9.02983e-09	1.06321e-16	5.48076e-28	2.33893e-06	1.05732e-08	7.30194e-07	8.79572e-29	1.39469e-06	1.12186e-16	6.36271e-10	4.09824e-24	2.30867e-06	9.75362e-30	3.36725e-47	2.29079e-07	5.70569e-10	2.4923e-30	6.90104e-35	5.80401e-24	7.0825e-28	1.05961e-45	2.63116e-27
_AETFTFHSDIC[+57]TLPEK_.3	Alb	P07724	Serum albumin	8.56089e-16	1.76057e-20	1.92264e-31	2.72198e-38	6.27052e-29	1.08255e-09	2.5481e-25	3.36542e-45	1.0224e-26	2.18075e-48	6.26502e-41	1.53627e-27	1.43909e-10	1.16305e-34	1.11351e-14	1.56435e-31	2.3723e-14	2.95929e-11	1.59856e-14	8.58553e-31	4.13056e-06	8.56057e-24	4.41814e-78	4.23068e-43	2.44326e-07	1.38816e-15	1.75351e-28	2.33893e-06	1.60004e-08	1.25193e-06	5.22523e-24	5.56405e-06	1.15501e-13	5.52377e-08	3.90069e-20	3.22733e-06	1.15949e-23	3.0824e-49	1.04554e-05	1.28e-06	2.52216e-29	1.46722e-27	2.15445e-15	1.57162e-14	1.20342e-32	3.71943e-12
_RPC[+57]FSALTVDETYVPK_.3	Alb	P07724	Serum albumin	5.60713e-15	7.85868e-16	3.70536e-27	6.02785e-27	1.38938e-27	4.145e-09	4.26579e-18	6.31852e-31	3.05821e-21	3.7618e-32	7.77348e-32	1.34367e-19	1.08135e-08	2.58957e-21	8.49138e-14	1.40001e-21	1.48842e-09	1.22893e-13	3.96208e-12	1.24765e-28	7.46155e-06	3.09498e-23	5.60428e-70	8.28449e-29	6.17746e-08	5.82198e-09	1.71393e-14	8.64523e-06	2.39394e-07	1.06423e-05	2.06157e-17	1.86702e-06	1.02267e-12	1.82077e-08	1.74496e-24	4.35109e-06	2.05148e-23	1.06314e-43	2.95936e-07	7.49988e-08	7.97252e-29	5.17609e-34	1.34608e-21	4.68674e-24	2.63149e-50	3.99312e-15
_RPC[+57]FSALTVDETYVPK_.2	Alb	P07724	Serum albumin	7.2785e-07	5.15809e-07	2.95395e-14	3.97141e-11	5.59765e-09	2.93467e-06	1.55275e-07	1.01045e-19	1.19851e-09	7.41572e-23	1.66075e-14	7.02269e-06	6.88307e-06	2.28547e-09	1.3419e-08	2.96302e-10	2.73384e-07	1.14246e-09	5.83222e-08	3.47454e-16	1.76092e-05	3.98297e-17	1.36722e-05	1.99086e-14	4.56202e-06	3.101e-07	2.14891e-05	1.11036e-05	9.06147e-07	3.25558e-05	9.81355e-11	8.32776e-06	1.54103e-08	1.98364e-08	1.27145e-13	3.11604e-05	2.0094e-18	3.60354e-14	9.69328e-06	2.36527e-06	7.73388e-09	4.62584e-16	2.18219e-08	4.1108e-13	6.59873e-30	3.00088e-09
_LSQTFPNADFAEITK_.2	Alb	P07724	Serum albumin	2.90964e-16	7.03925e-18	4.68689e-31	8.10177e-34	4.11552e-27	2.09377e-09	7.39589e-24	8.08262e-36	3.09976e-25	4.17322e-40	5.88851e-39	1.63452e-26	2.58827e-09	8.98108e-28	4.14882e-14	1.5586e-26	6.99404e-13	9.60832e-15	4.86232e-16	1.78322e-35	4.41751e-06	1.33923e-33	1.05779e-67	1.29916e-40	1.59509e-08	3.45904e-12	1.39678e-22	2.57131e-06	4.89743e-08	1.78818e-06	1.44686e-22	4.57442e-07	7.46586e-17	9.67114e-10	1.97412e-23	1.28986e-05	2.73393e-18	9.61473e-40	4.82044e-07	1.21817e-08	3.56066e-24	4.87918e-21	4.37546e-15	1.91113e-16	1.1868e-35	6.68811e-12
_LSQTFPNADFAEITK_.3	Alb	P07724	Serum albumin	3.88517e-08	1.2186e-06	6.73053e-09	3.38336e-11	6.59978e-09	2.1224e-06	1.09472e-07	5.05037e-16	2.10735e-10	0.00061022	1.72939e-12	7.61744e-05	1.96111e-05	7.19045e-15	5.27657e-07	1.65416e-12	5.18244e-07	6.00893e-09	1.23076e-07	1.69494e-14	1.23766e-05	2.00936e-12	1.85323e-21	1.89884e-27	2.18005e-05	1.40956e-07	6.89885e-13	1.83883e-05	1.48055e-06	5.39942e-05	4.08231e-11	1.0993e-05	2.34314e-06	1.50529e-06	1.99452e-10	1.43817e-05	4.8208e-09	7.30396e-31	2.83105e-05	1.81877e-06	9.40115e-22	8.09307e-11	2.90093e-15	0.000243466	1.2519e-20	8.79478e-19
_LVQEVTDFAK_.2	Alb	P07724	Serum albumin	1.17021e-17	8.30329e-21	2.07547e-39	3.33585e-35	1.01092e-29	1.56523e-09	1.92039e-23	2.90911e-44	3.78884e-30	8.30207e-54	1.77504e-38	6.82478e-32	3.89009e-10	5.95662e-23	2.7089e-14	8.35491e-25	2.8832e-13	2.07741e-14	2.20775e-19	3.63654e-45	4.13056e-06	3.44111e-33	2.61484e-79	2.81252e-38	2.34472e-08	2.14893e-16	8.02425e-23	2.33893e-06	9.13291e-09	8.36827e-07	3.74942e-20	3.32587e-07	2.79188e-17	5.18421e-10	6.07168e-21	2.06098e-06	4.0452e-28	3.70479e-49	5.18019e-08	1.26772e-08	6.90864e-35	1.4446e-34	4.15523e-16	1.42899e-29	4.86796e-36	2.00985e-23
_LVQEVTDFAK_.1	Alb	P07724	Serum albumin	1.27382e-14	1.86864e-14	1.56461e-31	2.69814e-28	2.73835e-30	1.31944e-09	2.80451e-22	2.89934e-38	2.393e-24	8.28707e-46	1.45921e-41	6.55687e-27	8.94848e-10	4.65018e-25	3.68342e-14	8.98205e-27	3.15788e-11	2.32485e-15	1.57365e-16	4.62248e-38	4.40081e-06	3.82245e-30	4.35743e-76	3.86326e-43	6.50115e-09	1.02396e-13	7.54012e-26	2.83433e-06	9.13299e-09	7.22152e-07	2.81018e-27	3.05191e-07	2.45107e-15	6.19222e-11	2.27477e-31	1.88611e-06	4.29572e-36	1.00588e-55	5.71598e-08	2.041e-12	1.11548e-37	3.05929e-41	1.40352e-31	7.51983e-36	1.21776e-55	7.54605e-32
_QTALAELVK_.2	Alb	P07724	Serum albumin	1.31613e-13	2.41655e-16	3.56686e-27	9.84579e-27	1.23585e-21	2.11505e-08	9.80345e-13	6.4416e-25	2.60311e-25	8.82619e-33	4.01323e-27	4.14018e-14	9.12245e-07	5.907e-16	1.61155e-11	1.57156e-13	3.10977e-11	4.6957e-13	2.91953e-13	2.44649e-27	8.90171e-06	4.62266e-27	9.36029e-55	1.47464e-34	3.822e-07	2.09799e-10	2.83127e-23	8.83558e-06	3.13774e-08	2.27536e-05	5.07435e-18	2.32648e-06	3.30856e-12	3.01071e-09	2.51124e-28	7.78523e-06	3.20544e-28	1.40301e-44	1.02292e-07	2.25217e-09	6.73841e-27	4.08994e-33	1.59153e-18	2.21202e-27	1.65329e-47	5.62099e-14
_QTALAELVK_.1	Alb	P07724	Serum albumin	3.01598e-10	2.86383e-12	2.96581e-19	6.06873e-24	4.9007e-20	3.54558e-09	3.19898e-11	5.5792e-27	8.03142e-17	5.23499e-28	1.14329e-24	2.28099e-26	5.8064e-07	1.16711e-20	3.73134e-10	1.15362e-15	1.02537e-11	1.03272e-13	6.663e-10	3.60577e-21	8.30333e-06	6.69729e-25	4.7901e-55	3.08766e-38	1.23306e-07	6.32556e-09	1.7676e-20	4.68089e-06	7.62781e-07	1.32093e-05	1.14771e-21	2.04093e-06	8.38528e-11	4.07513e-08	3.90127e-22	8.07443e-06	3.49996e-27	5.92383e-37	1.02971e-07	3.06466e-07	5.27727e-37	1.57488e-29	1.81395e-16	2.08023e-21	1.62981e-34	4.53522e-12
_DTC[+57]FSTEGPNLVTR_.2	Alb	P07724	Serum albumin	2.09776e-20	6.97392e-20	3.69106e-36	4.90822e-40	3.94171e-32	6.88804e-10	2.80397e-23	4.59084e-44	2.32091e-32	2.64817e-54	2.02341e-44	2.49881e-33	8.46135e-11	3.98267e-41	1.92295e-16	3.8324e-31	1.80251e-14	1.93446e-16	1.78023e-18	6.59281e-36	4.13056e-06	5.84161e-32	1.70227e-81	5.16244e-50	6.47393e-09	1.28351e-14	5.70886e-30	3.2686e-06	1.34946e-08	7.73151e-07	3.48669e-27	5.45227e-07	2.17653e-13	8.55643e-11	4.72124e-35	2.66025e-06	4.27451e-36	3.87972e-57	4.50181e-08	1.96886e-09	4.00314e-36	1.95391e-29	2.06654e-32	9.371e-31	1.63313e-43	3.34634e-23
_DTC[+57]FSTEGPNLVTR_.3	Alb	P07724	Serum albumin	1.41424e-08	3.65437e-08	5.69608e-19	1.08116e-24	7.27325e-25	1.18635e-08	9.03985e-16	5.92429e-33	5.30672e-23	3.50884e-25	1.67303e-18	5.95392e-17	4.38236e-09	5.30528e-19	1.70946e-11	3.27436e-23	5.75195e-10	2.49996e-11	1.61189e-13	8.11329e-32	5.15402e-06	6.15287e-25	8.61194e-59	1.46413e-25	6.19866e-08	1.76204e-10	3.12635e-18	4.07392e-06	7.03093e-07	1.84701e-06	2.56132e-17	1.37805e-06	4.44892e-10	8.18866e-09	1.971e-20	7.57184e-06	3.29659e-20	4.20854e-32	9.0667e-06	1.26798e-08	1.0641e-20	1.48787e-20	3.87938e-11	3.28937e-22	8.22854e-44	2.00626e-20
_DTC[+57]FSTEGPNLVTR_.1	Alb	P07724	Serum albumin	1.07855e-06	4.97311e-06	2.24899e-08	9.76359e-17	2.07628e-14	2.20142e-06	1.29415e-10	1.94659e-25	1.65173e-16	6.24578e-25	5.20051e-19	4.59992e-14	7.80894e-07	3.47726e-13	4.54927e-08	7.01171e-12	3.05779e-07	7.88539e-10	1.18697e-07	5.58392e-12	1.31365e-05	7.17518e-22	6.55547e-07	6.04175e-14	3.3319e-06	7.82734e-08	6.77756e-09	1.68609e-05	4.15683e-06	1.01693e-05	2.16584e-12	1.20984e-05	2.83519e-08	2.17246e-07	1.77333e-06	2.52023e-05	1.15013e-06	3.04404e-09	5.70059e-05	0.000135604	4.56571e-07	2.62648e-05	5.26697e-10	4.98225e-05	3.67954e-30	0.000555398
_HPDYSVSLLLR_.2	Alb	P07724	Serum albumin	9.66774e-21	6.85701e-21	3.37782e-37	6.28106e-38	8.42156e-31	8.2628e-10	2.77917e-26	5.67484e-47	2.26851e-26	5.93349e-56	2.03913e-39	1.82842e-32	7.25752e-11	2.44442e-34	7.93339e-16	1.05703e-28	5.89373e-14	1.67009e-15	1.39078e-18	1.36791e-43	4.13056e-06	2.8952e-36	4.41369e-82	6.34582e-56	5.05318e-09	3.72556e-16	1.85792e-21	2.37641e-06	2.69961e-08	7.36418e-07	1.4963e-26	1.21327e-07	9.70185e-13	4.76927e-10	1.5997e-32	1.85396e-06	4.66272e-30	1.26723e-61	2.69339e-08	1.42408e-13	4.69068e-31	1.01759e-36	2.41281e-28	4.14413e-33	2.94677e-47	2.79074e-30
_HPDYSVSLLLR_.3	Alb	P07724	Serum albumin	6.91184e-19	3.00801e-21	2.71564e-32	7.48929e-35	1.43357e-30	1.1017e-09	2.14892e-23	4.01619e-39	8.03578e-27	1.5339e-47	1.04686e-36	8.7026e-29	3.19549e-09	2.23761e-22	1.64491e-14	1.67355e-25	1.84277e-10	2.6298e-15	1.70568e-16	1.1043e-43	4.13056e-06	8.99027e-37	1.00846e-79	3.20798e-53	1.91411e-08	1.68752e-15	2.14473e-27	2.71471e-06	3.99176e-08	7.4646e-06	5.7483e-26	4.93059e-07	1.45892e-17	3.28905e-10	2.74828e-31	1.85396e-06	7.70657e-35	5.71e-58	3.22576e-08	3.83427e-14	2.2459e-35	1.25025e-33	1.68305e-33	4.3088e-39	6.1874e-64	1.49706e-35
_HPDYSVSLLLR_.1	Alb	P07724	Serum albumin	3.8105e-06	2.04104e-06	8.72659e-12	8.09857e-16	6.63062e-07	4.34419e-06	4.75896e-13	4.089e-27	1.36887e-22	2.76029e-32	1.61187e-19	8.44271e-17	4.76557e-06	1.0276e-17	1.24596e-07	2.97163e-19	1.02699e-06	7.07946e-08	2.61682e-08	2.27232e-16	1.30738e-05	4.37628e-11	1.18448e-29	1.18356e-15	1.50635e-05	2.37948e-08	3.41167e-08	1.24264e-05	5.18038e-06	5.04489e-05	1.46249e-17	1.45479e-05	2.94323e-05	5.40934e-07	5.11033e-11	2.31629e-05	4.9484e-05	2.89233e-20	5.61667e-06	4.30693e-09	4.31808e-12	0.000403042	1.64427e-07	1.26482e-13	2.71764e-30	8.4e-20
_LATDLTK_.2	Alb	P07724	Serum albumin	1.08439e-18	5.99521e-17	2.08434e-31	8.95957e-36	1.35423e-29	1.03327e-09	4.12278e-23	3.28224e-45	4.19354e-44	3.77551e-59	6.08924e-40	1.99516e-35	9.7386e-11	1.77133e-37	2.55991e-15	5.20336e-36	1.32232e-13	3.00119e-15	2.24743e-17	1.0383e-41	4.13056e-06	8.03555e-36	7.11226e-82	4.48547e-48	1.56649e-08	1.45172e-16	1.00961e-32	2.55921e-06	7.47912e-09	7.72447e-07	1.15416e-23	3.21244e-07	2.00397e-19	1.2608e-10	6.94575e-22	2.24897e-06	7.62869e-31	1.52962e-32	6.46652e-08	7.31747e-11	7.25535e-32	1.84289e-18	1.42221e-14	1.2819e-31	1.55539e-63	7.67604e-29
_LATDLTK_.1	Alb	P07724	Serum albumin	3.80526e-15	6.96741e-16	1.32202e-33	1.43836e-31	8.92809e-17	1.19943e-07	2.0863e-23	1.48171e-36	0.000516494	2.60038e-54	3.23697e-39	3.33405e-27	9.41587e-11	9.91057e-41	1.14309e-11	1.36885e-20	3.07806e-14	1.9487e-12	4.08012e-10	1.16704e-30	4.52119e-06	2.73457e-19	6.11928e-67	3.3305e-39	1.34926e-06	1.98001e-12	4.79606e-25	2.35788e-06	2.41422e-08	7.49748e-07	4.02274e-26	6.11205e-07	2.24396e-14	8.38815e-10	3.75064e-31	3.17474e-05	1.46153e-12	4.42029e-45	3.31088e-06	2.35091e-08	2.06085e-21	4.01863e-30	5.67196e-14	5.83883e-21	1.24091e-26	3.13338e-24
_VC[+57]LLHEK_.2	Alb	P07724	Serum albumin	6.96164e-15	7.22088e-17	2.91467e-36	4.10732e-36	9.28738e-30	5.4263e-10	1.3573e-25	1.82453e-45	2.16209e-38	2.22243e-58	2.14462e-44	1.44191e-30	8.77166e-11	4.20973e-41	1.53201e-16	2.31906e-35	1.77981e-15	4.33222e-16	5.31961e-19	2.00923e-46	4.13056e-06	1.48203e-38	1.33843e-82	1.85639e-57	7.17844e-09	8.75241e-16	2.16545e-31	2.37394e-06	2.05913e-08	7.22152e-07	1.00707e-25	1.104e-07	4.62017e-19	1.91037e-10	1.67969e-29	3.36856e-06	6.80148e-24	7.41527e-40	4.85317e-07	2.21816e-07	2.82389e-27	7.70266e-32	7.88277e-15	3.55418e-22	2.91322e-38	2.31953e-15
_VC[+57]LLHEK_.1	Alb	P07724	Serum albumin	2.20344e-15	5.55257e-18	3.31409e-29	9.64218e-34	5.40523e-25	8.02252e-09	5.81201e-21	2.51967e-41	1.11566e-29	7.66802e-50	2.07073e-39	5.53519e-29	2.86305e-10	4.98643e-37	1.17489e-13	2.24771e-33	2.5311e-14	2.76321e-13	2.76763e-14	5.10453e-34	4.30395e-06	7.53958e-24	4.67856e-72	6.03492e-43	7.08403e-08	8.7387e-14	3.51455e-26	2.39062e-06	2.87804e-08	7.72328e-07	1.11573e-26	3.21643e-07	2.60616e-17	5.51669e-09	0.000621104	1.11064e-05	4.17703e-10	7.38082e-18	6.95012e-07	1.54238e-06	5.62124e-11	8.64686e-11	3.31699e-08	1.86274e-19	2.87807e-28	1.58844e-09
_TNC[+57]DLYEK_.2	Alb	P07724	Serum albumin	7.964e-17	2.4971e-17	1.34429e-26	4.12986e-32	1.19261e-25	2.07632e-08	8.80048e-22	5.14244e-40	1.95741e-35	3.7212e-51	2.70652e-41	8.56427e-30	1.18634e-10	1.13961e-25	8.06858e-15	4.88949e-27	1.22967e-09	3.66724e-15	1.40262e-18	3.95924e-34	5.97104e-06	4.62751e-26	6.92432e-49	1.16303e-40	7.13692e-08	3.36427e-15	1.18524e-20	4.72367e-06	2.73567e-08	5.31708e-05	7.07807e-19	5.41743e-07	9.25539e-18	3.66101e-09	1.02178e-17	2.28254e-06	5.46771e-23	3.5518e-42	1.43202e-06	1.23002e-09	2.38029e-19	5.17237e-26	3.21823e-15	1.28904e-22	9.09899e-42	1.09358e-20
_TNC[+57]DLYEK_.1	Alb	P07724	Serum albumin	1.32249e-16	1.10247e-16	2.661e-31	1.64433e-28	3.08499e-26	9.11306e-09	5.91837e-21	6.97902e-40	9.90798e-05	8.06005e-50	5.76003e-40	4.09047e-28	8.48297e-11	1.49555e-38	1.32782e-13	1.39676e-29	2.86381e-12	1.96492e-13	3.16721e-15	3.51127e-36	6.15138e-06	6.16542e-25	4.70201e-54	5.22398e-41	9.7016e-08	7.69278e-13	8.29543e-22	3.02755e-06	1.65044e-08	1.37479e-05	5.65814e-21	7.62232e-07	2.00514e-15	2.35205e-09	9.46025e-20	4.00525e-06	5.70576e-23	2.19076e-25	1.33091e-06	1.9561e-07	5.13055e-09	6.34261e-25	5.00101e-18	3.34978e-18	3.39617e-28	6.01144e-15
_KYEATLEK_.2	Alb	P07724	Serum albumin	1.66189e-13	5.60178e-06	3.31447e-15	4.49085e-12	3.59887e-11	2.97877e-07	0.000322585	2.50897e-24	0.000134569	0.00109339	2.42423e-24	1.98911e-08	3.29058e-08	1.21457e-16	0.000217602	0.000286338	0.000103274	1.89205e-08	2.69877e-05	1.13188e-13	1.49707e-05	0.002278	8.72527e-23	2.34152e-23	0.000396562	3.05063e-09	1.15756e-05	0.000399921	6.80396e-08	1.39652e-05	0.000158288	4.61787e-05	0.000922326	1.95046e-08	2.57853e-18	9.15789e-06	3.75295e-13	6.65906e-35	3.3546e-07	3.82364e-07	5.7705e-19	5.51179e-14	1.10922e-11	0.000173076	2.82365e-26	7.00077e-09
_KYEATLEK_.1	Alb	P07724	Serum albumin	4.27255e-07	3.619e-06	4.46861e-15	2.77173e-15	2.84952e-16	4.01938e-07	5.96118e-10	8.25098e-20	3.53029e-10	3.69312e-20	2.76938e-21	1.9208e-08	3.32555e-06	1.24067e-18	1.47303e-08	7.05917e-11	2.05711e-07	0.000481801	2.27536e-05	6.74612e-16	0.0014181	2.40089e-13	0.000593729	0.000992632	4.05291e-06	4.21818e-08	2.44963e-08	2.12447e-05	1.56089e-06	2.95275e-05	1.48987e-07	2.18665e-05	1.05642e-07	1.08118e-06	1.27374e-19	7.41074e-06	1.28742e-20	7.16485e-31	2.66464e-05	1.31812e-08	4.83148e-17	1.62352e-14	1.20865e-09	1.68743e-14	1.49182e-32	4.41532e-10
_GLVLIAFSQYLQK_.2	Alb	P07724	Serum albumin	1.80384e-07	5.10082e-06	3.58887e-13	2.10018e-15	8.08626e-15	1.3699e-06	1.30713e-11	1.27599e-11	6.66924e-08	3.84266e-14	2.93663e-15	2.50774e-05	7.8451e-05	3.11159e-09	1.98962e-09	6.32937e-06	6.1946e-06	3.52344e-09	6.94141e-07	3.21655e-16	1.72535e-05	2.45532e-08	2.19092e-05	1.5523e-11	5.3126e-06	1.07081e-05	5.83991e-05	2.0584e-05	7.71919e-06	5.39724e-05	8.22408e-07	1.43182e-05	4.56576e-06	1.87899e-07	9.77345e-12	8.97426e-06	1.48822e-17	2.26365e-40	1.97789e-05	5.94106e-09	7.15863e-26	2.68858e-19	7.31163e-18	4.63625e-10	4.34928e-44	9.56511e-08
_GLVLIAFSQYLQK_.3	Alb	P07724	Serum albumin	8.4576e-06	0.000268405	2.17517e-05	2.75703e-06	7.7895e-06	8.08325e-06	2.14778e-07	2.07841e-16	6.90215e-08	0.000140913	5.10826e-09	0.000172793	0.000143452	4.18524e-09	1.87461e-06	2.10563e-05	1.2286e-05	3.4456e-09	5.85849e-06	1.24361e-11	1.8799e-05	4.26646e-12	2.19094e-05	4.07392e-14	6.86205e-06	6.32867e-07	0.000371063	2.97588e-05	4.67841e-06	5.00764e-05	3.4366e-10	2.08404e-05	1.01135e-05	7.4161e-07	3.07439e-12	3.74254e-05	1.57828e-16	6.18499e-34	2.00174e-05	4.33607e-06	1.54363e-16	6.71939e-15	4.65602e-13	7.0312e-11	4.36e-38	1.32147e-08
_GLVLIAFSQYLQK_.1	Alb	P07724	Serum albumin	4.21561e-07	6.82426e-06	1.88796e-05	3.03257e-15	1.69342e-08	1.79773e-06	1.36697e-09	9.36618e-18	5.30698e-10	6.22175e-14	1.21323e-12	2.10511e-06	1.61687e-05	1.02705e-06	1.49647e-06	1.37807e-08	5.67939e-06	9.56954e-08	7.83523e-06	1.22864e-13	1.68969e-05	1.14332e-12	1.55146e-08	6.25121e-11	1.21853e-05	5.86932e-06	2.23231e-05	0.000159748	1.54007e-05	2.4939e-05	4.28598e-10	1.88838e-05	2.58713e-06	5.55785e-07	0.000980365	0.00586062	0.000680431	0.000491371	0.000108562	0.00169972	0.00177389	0.00160996	0.00285981	0.00132462	3.18177e-06	1.30936e-06
_YEATLEK_.2	Alb	P07724	Serum albumin	2.95892e-15	1.06068e-14	4.06688e-28	1.89131e-32	4.46875e-27	1.32012e-09	5.19998e-24	8.95959e-43	3.1432e-33	7.37181e-50	1.87049e-38	4.37561e-27	1.05802e-10	9.30643e-40	2.65263e-15	3.57436e-33	1.67023e-13	3.29118e-14	3.38051e-16	1.16382e-39	4.13056e-06	5.80148e-33	2.72988e-67	1.05813e-47	1.35803e-08	4.90505e-15	1.3498e-27	2.5817e-06	1.62445e-08	7.89857e-07	1.89042e-23	3.12867e-07	2.47217e-17	3.42702e-10	5.74728e-24	2.80661e-06	1.61787e-30	5.05747e-50	1.84113e-08	3.66517e-10	4.35762e-30	8.04413e-37	1.13213e-22	8.58085e-36	8.54083e-56	2.01736e-29
_YEATLEK_.1	Alb	P07724	Serum albumin	2.59841e-15	3.0664e-14	1.64267e-24	7.92891e-29	3.33855e-22	9.29046e-09	4.41595e-18	2.07291e-38	3.71091e-25	3.11301e-40	1.62616e-32	1.7338e-21	2.87571e-09	2.0529e-34	2.63331e-12	3.44901e-31	1.93758e-12	2.4515e-12	6.51944e-14	2.4549e-31	4.69832e-06	5.32285e-24	2.00134e-62	2.44383e-42	1.63137e-07	2.18522e-12	8.44847e-24	3.37493e-06	4.33104e-08	9.21573e-06	2.99402e-18	8.55814e-07	1.51453e-13	2.88919e-09	3.53483e-25	9.81268e-06	1.01023e-19	5.57831e-41	9.12387e-08	3.8959e-10	8.32308e-21	6.35286e-23	4.64589e-19	3.9034e-31	1.90632e-43	2.62214e-24
_ENPTTFMGHYLHEVAR_.3	Alb	P07724	Serum albumin	2.23798e-18	1.44595e-22	1.57856e-35	3.36247e-36	1.37137e-33	7.13116e-10	2.02722e-25	1.10453e-45	3.50186e-31	7.03893e-52	2.31877e-42	7.03626e-22	1.51493e-10	3.02671e-33	6.15723e-16	1.84338e-32	4.88084e-13	1.6386e-15	5.06976e-18	4.75104e-38	4.13056e-06	1.1628e-25	8.37618e-70	6.37585e-24	1.80007e-06	1.07831e-09	1.50745e-18	1.01892e-05	3.36298e-08	1.10816e-06	6.6522e-19	1.87107e-07	2.14899e-14	1.93672e-10	7.00561e-34	1.85396e-06	1.86745e-23	1.70263e-56	9.12431e-08	1.03127e-12	4.78506e-30	2.4388e-31	8.1384e-27	5.24344e-31	1.40119e-48	6.48586e-30
_ENPTTFMGHYLHEVAR_.4	Alb	P07724	Serum albumin	1.45136e-15	4.65421e-18	6.16372e-28	8.39938e-36	2.24038e-31	1.28717e-09	9.01845e-25	1.69513e-43	1.72676e-25	4.27692e-48	7.16144e-38	6.78925e-22	2.30692e-10	1.74263e-31	1.91119e-15	8.0727e-29	8.68514e-14	1.05127e-14	5.56109e-19	2.58271e-41	4.25096e-06	1.40992e-35	2.14173e-73	1.83062e-32	6.11846e-08	5.65942e-13	2.21476e-27	4.13491e-06	1.57195e-08	8.85161e-07	2.29831e-22	2.38729e-07	9.33591e-18	1.23542e-10	2.24345e-28	2.27353e-06	8.39924e-27	5.9347e-62	1.15844e-07	2.83496e-12	1.72094e-35	3.99821e-41	1.29098e-30	3.48466e-28	6.11766e-50	4.72642e-26
_ENPTTFMGHYLHEVAR_.2	Alb	P07724	Serum albumin	3.73349e-09	7.67359e-15	1.16726e-24	2.1107e-31	1.14689e-29	1.32237e-09	6.42391e-23	2.9393e-40	7.35969e-30	5.0651e-33	2.93774e-35	3.36191e-13	2.08276e-09	1.15897e-26	7.48687e-15	2.95384e-31	5.29548e-13	1.05061e-14	7.02828e-15	1.05435e-41	4.13056e-06	1.77741e-28	5.91946e-70	1.58279e-31	4.69049e-07	2.31088e-10	2.85933e-23	4.79421e-06	2.31007e-08	2.59218e-06	5.402e-20	2.58184e-07	2.8577e-14	9.31392e-11	6.66357e-19	2.28572e-06	2.6592e-24	3.67781e-46	1.13877e-07	1.72267e-10	1.70069e-31	7.82118e-38	6.04252e-25	6.24898e-26	3.02662e-43	3.08902e-20
_ENPTTFM[+16]GHYLHEVAR_.4	Alb	P07724	Serum albumin	1.71334e-08	9.7705e-12	3.55224e-21	4.3763e-26	2.00865e-20	1.93552e-08	5.53592e-17	2.02152e-39	7.57015e-22	3.19655e-39	3.00529e-23	1.57269e-15	1.7037e-08	7.21086e-27	6.00465e-13	1.32804e-25	3.95095e-12	1.17699e-13	5.39588e-16	5.38449e-37	5.26226e-06	1.34199e-21	2.91229e-65	2.32426e-38	6.82125e-08	1.07136e-12	2.02045e-25	9.12633e-06	7.40678e-08	1.10068e-06	2.76507e-18	1.6237e-06	8.14707e-14	1.48859e-09	1.00182e-17	6.72656e-06	3.63694e-27	1.11101e-37	2.2893e-07	6.56706e-09	2.08914e-27	1.9494e-30	4.86685e-20	2.10867e-29	6.37349e-45	1.07706e-26
_ENPTTFM[+16]GHYLHEVAR_.3	Alb	P07724	Serum albumin	2.13411e-12	1.91078e-12	8.3186e-23	2.91814e-26	1.23527e-20	2.92416e-08	1.83275e-14	4.73666e-34	3.04906e-16	1.8483e-35	1.5187e-23	2.72196e-09	4.56848e-08	1.35597e-25	2.23732e-12	3.20402e-22	3.57093e-10	9.3634e-12	1.05526e-13	1.57297e-32	5.6095e-06	1.03367e-19	5.43621e-51	4.20428e-26	5.17571e-07	2.06558e-10	1.14772e-22	Profiled	1.70851e-07	4.19815e-06	2.77209e-18	1.41841e-06	1.14046e-10	6.56919e-09	1.03474e-18	3.22827e-06	1.34771e-23	2.69437e-34	6.33656e-07	5.22496e-10	5.99649e-26	3.35246e-22	5.01035e-15	9.00047e-23	1.65194e-46	1.15406e-20
_ENPTTFM[+16]GHYLHEVAR_.2	Alb	P07724	Serum albumin	5.17967e-08	1.91459e-09	3.88815e-16	2.11867e-20	2.96744e-17	2.11238e-07	5.24794e-14	4.6709e-32	1.37583e-14	3.87765e-30	1.65691e-22	5.4493e-12	9.51763e-08	1.45221e-22	9.28254e-11	4.12446e-21	4.72163e-11	9.96449e-12	9.50648e-12	2.02969e-28	7.66873e-06	6.05648e-21	1.05101e-42	1.8313e-28	7.7156e-07	1.32837e-11	1.16788e-21	Profiled	3.50158e-07	3.86379e-06	1.58902e-15	5.73286e-06	2.93688e-11	1.72896e-08	2.18097e-16	8.76993e-06	1.57284e-25	1.35957e-30	9.04407e-07	2.25591e-09	7.09954e-20	5.19174e-27	2.71033e-11	5.84806e-23	2.88233e-48	3.42268e-17
_YNDLGEQHFK_.3	Alb	P07724	Serum albumin	8.62939e-14	2.90151e-12	5.93288e-21	4.13924e-25	3.61915e-25	5.03053e-09	5.83588e-15	4.4307e-34	3.98621e-24	1.25755e-30	7.57933e-42	9.40509e-16	1.04813e-07	3.94989e-35	8.71628e-16	1.7087e-27	8.3383e-14	1.77735e-16	1.08135e-20	4.88139e-39	5.60005e-06	1.18785e-41	3.24197e-60	4.30215e-55	6.53192e-09	2.16634e-12	1.08479e-16	2.33893e-06	2.44388e-07	7.50819e-07	2.27009e-18	1.07908e-07	4.06398e-11	3.2493e-11	4.99263e-33	4.79051e-06	7.97392e-21	3.06735e-41	7.37402e-08	9.8484e-11	4.90218e-18	1.2004e-25	6.96643e-18	2.28051e-35	2.30152e-55	5.76616e-33
_YNDLGEQHFK_.1	Alb	P07724	Serum albumin	2.36323e-14	2.89473e-12	1.67121e-19	1.21329e-22	1.27184e-24	3.26994e-09	2.61943e-18	2.75849e-27	0.000284282	4.7504e-38	4.61009e-37	7.88787e-13	2.0491e-05	1.27905e-21	8.4316e-13	1.39096e-19	1.07056e-11	4.27361e-14	1.31179e-14	7.37314e-38	9.37724e-06	1.64679e-29	1.92392e-33	3.19141e-43	1.94562e-08	3.00119e-12	7.65732e-15	2.53427e-06	3.03416e-06	2.90338e-06	6.85495e-15	2.66678e-07	4.4909e-11	5.69146e-10	7.1172e-23	2.53151e-05	1.62514e-19	7.45653e-43	4.55927e-06	3.247e-06	8.14515e-19	1.86848e-21	2.36604e-10	6.11177e-22	7.22203e-33	1.27299e-16
_YNDLGEQHFK_.2	Alb	P07724	Serum albumin	4.12314e-10	3.46779e-12	1.49138e-27	1.70866e-27	6.2597e-27	3.80735e-09	2.69323e-22	2.23673e-37	Profiled	3.79765e-37	3.84354e-47	1.66301e-25	Profiled	2.62457e-41	9.45246e-16	3.1111e-33	1.70415e-12	1.80239e-15	4.96273e-15	7.36335e-39	5.15353e-06	5.46367e-38	1.54137e-60	3.60418e-47	1.52332e-08	3.85382e-14	1.29426e-17	2.33893e-06	4.10696e-08	1.1245e-06	2.0988e-18	1.11032e-07	3.8432e-13	4.41894e-10	6.50424e-28	1.32852e-05	1.2975e-17	3.31555e-40	3.58903e-07	1.5498e-08	1.40064e-12	6.1002e-21	4.72799e-13	1.73473e-34	7.50426e-31	3.79657e-15
_C[+57]SYDEHAK_.1	Alb	P07724	Serum albumin	6.11678e-14	8.72882e-15	1.12276e-24	1.44354e-25	1.5482e-22	9.69262e-09	7.62817e-19	4.69311e-31	2.41495e-26	3.3694e-27	5.79231e-27	7.52316e-19	1.22346e-08	1.55318e-21	9.26227e-11	3.11824e-27	1.87055e-11	4.11901e-12	4.9654e-09	2.56569e-24	5.69479e-06	3.35165e-14	7.27741e-50	1.91213e-35	7.51741e-07	2.48301e-11	5.66279e-21	6.38578e-06	1.42993e-07	5.46283e-05	7.04809e-19	1.50245e-06	3.51955e-15	1.39225e-08	0.00181536	4.41492e-05	9.80355e-11	1.33952e-19	1.74172e-06	0.00010966	6.31818e-11	5.354e-09	3.17466e-05	2.10408e-07	3.7144e-11	2.61429e-06
_C[+57]SYDEHAK_.2	Alb	P07724	Serum albumin	1.80831e-14	6.89931e-15	6.51016e-25	4.06204e-23	1.86465e-20	6.57854e-09	1.02774e-19	2.23289e-34	3.63426e-26	6.07292e-37	6.39603e-29	2.06626e-28	2.63165e-08	1.14512e-26	3.68224e-11	3.72254e-26	9.08855e-11	6.40269e-11	1.27342e-12	7.26838e-20	4.66623e-06	4.23279e-25	7.16733e-49	1.54596e-32	1.25815e-07	1.19815e-09	3.18928e-18	5.53858e-06	9.28173e-08	4.35196e-05	2.21519e-16	2.72319e-06	3.13988e-11	5.10695e-08	Filtered	4.29878e-05	1.23236e-10	2.19808e-24	7.11737e-06	0.000145259	5.87982e-22	1.67436e-06	7.49706e-06	1.37692e-07	9.35594e-19	4.66582e-07
_ESC[+57]LTPK_.1	Alb	P07724	Serum albumin	9.45428e-14	3.25438e-14	7.96153e-26	5.48996e-23	1.13874e-14	2.2585e-08	6.91003e-13	5.66233e-33	3.14509e-23	8.19592e-25	5.67605e-34	1.04496e-10	3.80142e-07	6.84643e-30	1.31129e-07	6.07246e-20	1.05084e-09	2.48725e-09	3.33503e-10	3.44935e-19	6.2813e-06	4.11367e-16	3.66764e-50	9.61786e-24	5.12444e-06	Filtered	1.62928e-13	1.30193e-05	1.01971e-06	5.31757e-05	1.5443e-13	1.15991e-05	2.60876e-07	6.52925e-08	1.68253e-06	2.53808e-05	0.000424872	0.00414514	5.71526e-05	0.00013178	3.49738e-10	0.00298818	5.6258e-05	6.13294e-07	1.10491e-12	0.00339754
_APQVSTPTLVEAAR_.2	Alb	P07724	Serum albumin	5.73348e-14	6.13412e-11	3.13822e-30	2.8619e-29	6.76475e-28	3.23376e-09	2.05827e-21	6.56778e-39	2.51809e-20	3.58883e-41	4.84384e-35	4.65727e-26	3.37073e-07	2.05951e-30	4.7038e-13	4.38808e-21	1.34478e-10	2.77541e-13	5.38156e-13	2.54234e-31	5.3663e-06	1.36946e-29	1.18895e-51	4.30372e-32	6.13699e-08	1.82916e-11	8.81616e-19	4.67412e-06	1.52269e-07	2.18663e-06	9.35721e-19	2.07803e-06	1.12489e-12	6.18559e-10	9.14239e-21	4.99138e-06	1.04196e-18	3.02268e-43	4.92959e-07	7.81554e-09	5.7204e-28	1.95062e-26	1.32773e-15	1.97405e-20	5.77093e-32	1.07368e-07
_APQVSTPTLVEAAR_.3	Alb	P07724	Serum albumin	1.60271e-12	2.65615e-14	Profiled	Profiled	7.81026e-17	5.53138e-07	2.96202e-07	1.16534e-15	1.25473e-10	1.10211e-17	7.47481e-14	2.01034e-05	2.36333e-05	7.39798e-17	Profiled	2.16073e-08	6.16512e-06	5.80646e-07	1.76616e-06	Profiled	1.74617e-05	1.807e-14	2.1859e-05	8.64637e-18	7.02918e-06	1.66416e-06	3.96218e-09	2.10554e-05	1.02444e-05	4.28515e-05	7.77205e-07	1.63691e-05	Profiled	1.67476e-07	5.19081e-26	3.65942e-06	2.86023e-23	2.05831e-32	2.01299e-06	1.86505e-09	3.585e-26	2.95337e-31	3.04221e-19	5.6174e-23	2.63997e-43	8.53548e-18
_APQVSTPTLVEAAR_.1	Alb	P07724	Serum albumin	2.08865e-05	0.000105551	Profiled	8.91965e-10	1.92948e-10	1.26627e-05	1.94149e-08	2.91278e-16	8.95621e-07	4.10747e-11	3.61769e-15	2.50711e-07	1.92995e-05	2.18586e-07	1.13894e-06	3.4907e-09	1.13407e-05	1.55042e-07	2.02304e-05	2.21781e-07	1.80943e-05	2.13691e-09	2.19635e-05	2.10702e-14	2.52626e-05	6.02604e-05	6.11676e-05	2.80269e-05	1.15437e-05	5.36772e-05	6.27094e-06	2.05699e-05	4.16154e-05	1.35464e-06	4.66883e-16	1.59912e-05	1.34177e-14	1.47326e-32	1.51623e-05	1.86596e-06	2.84219e-21	1.73615e-12	1.07989e-12	4.23074e-13	7.03422e-39	1.07305e-05
_SLHTLFGDK_.1	Alb	P07724	Serum albumin	3.31097e-10	4.82013e-05	5.19668e-15	1.25998e-15	3.26867e-13	1.2439e-07	1.16361e-17	2.70815e-23	4.12469e-08	6.40891e-38	1.94956e-24	2.61972e-15	3.8721e-05	4.70628e-19	9.10716e-09	1.84547e-13	2.28842e-06	3.31835e-10	4.50643e-11	1.6032e-23	1.85964e-05	3.34036e-16	2.19599e-05	4.69243e-32	9.29579e-08	7.13275e-08	5.78847e-06	1.31295e-05	1.18336e-05	1.29082e-05	Profiled	4.92281e-06	3.12055e-05	3.96044e-10	1.66816e-14	1.45398e-05	3.59853e-30	1.22639e-41	1.75239e-06	2.84495e-10	2.00814e-26	3.86853e-24	5.23591e-20	2.13343e-14	1.69933e-32	1.29681e-22
_SLHTLFGDK_.2	Alb	P07724	Serum albumin	1.32503e-10	5.47031e-08	3.8514e-21	1.64799e-22	4.52888e-24	7.77198e-08	4.76683e-15	2.54318e-29	3.1071e-07	6.45225e-35	3.38942e-25	4.09976e-13	Profiled	7.47889e-17	2.96601e-10	3.50264e-08	1.86126e-06	6.25223e-11	5.69872e-11	3.12308e-29	1.98322e-05	5.69997e-17	2.1935e-05	7.93113e-24	1.38607e-06	1.1686e-07	Profiled	3.19567e-05	1.01955e-05	1.14509e-05	3.45093e-08	8.92766e-06	Profiled	1.8674e-08	1.08433e-14	1.20213e-05	4.79458e-24	3.17914e-33	2.14163e-07	2.41079e-10	5.83615e-27	6.2113e-23	3.74762e-17	4.7487e-20	3.48146e-35	1.9146e-15
_RHPDYSVSLLLR_.2	Alb	P07724	Serum albumin	1.2708e-16	1.74855e-10	3.18596e-25	3.84904e-30	1.38676e-28	5.85055e-07	4.37416e-11	3.97921e-20	6.74349e-12	2.36452e-11	7.53513e-20	2.45621e-05	4.19163e-06	1.59352e-11	3.122e-10	5.69244e-19	9.3459e-07	1.07496e-08	2.75029e-10	4.42028e-21	1.07815e-05	6.07362e-22	5.20997e-19	5.67981e-11	2.00677e-06	1.4356e-06	1.21853e-07	1.40003e-05	6.18665e-06	8.60728e-06	8.94139e-11	2.19239e-05	1.47e-05	8.26534e-09	4.46783e-31	2.35321e-06	3.94645e-31	3.29245e-43	5.75851e-06	9.07011e-08	3.86119e-31	1.40117e-27	5.21211e-31	1.87924e-32	2.74964e-29	1.38745e-13
_RHPDYSVSLLLR_.3	Alb	P07724	Serum albumin	5.36213e-16	7.45649e-14	5.34062e-34	7.3744e-28	9.39236e-33	1.06505e-08	Profiled	1.18764e-32	9.76881e-17	2.71179e-32	2.55156e-28	1.75512e-10	2.18732e-07	Profiled	1.05179e-11	7.51735e-16	4.41626e-06	5.57713e-14	2.01952e-12	8.38641e-24	9.30222e-06	7.87614e-25	6.93376e-40	8.08709e-27	4.22063e-07	6.79912e-10	2.91518e-10	9.12541e-06	1.07526e-06	2.09906e-06	8.39111e-18	9.39534e-07	1.66978e-06	6.64021e-10	9.6315e-34	1.85396e-06	4.33547e-29	2.39892e-46	1.5001e-07	1.23808e-10	2.85796e-31	3.38566e-33	4.26491e-31	2.34779e-36	1.16695e-63	8.0943e-17
_RHPDYSVSLLLR_.4	Alb	P07724	Serum albumin	5.69995e-06	2.96827e-05	0.000129535	Profiled	9.36567e-18	1.68267e-05	7.22253e-05	0.000704692	5.66134e-05	0.00102839	2.98725e-06	0.000206295	0.000249703	8.19918e-05	4.50724e-05	0.000500841	4.51393e-05	2.55489e-07	2.69869e-05	0.000150705	Profiled	1.90568e-08	Profiled	0.000443792	3.19557e-05	5.66713e-05	0.000232588	0.000319249	1.3752e-05	9.16259e-05	Profiled	2.30192e-05	0.000922366	1.6196e-05	1.38989e-14	2.35182e-05	1.17309e-05	7.48235e-09	0.000467996	0.000190908	7.6945e-08	1.43851e-06	2.04481e-16	2.3112e-10	1.71573e-12	0.000942194
_DVFLGTFLYEYSR_.2	Alb	P07724	Serum albumin	2.68124e-19	2.22786e-20	1.32296e-32	5.3932e-35	2.74707e-31	5.07246e-10	3.8248e-24	1.43465e-46	5.00977e-33	5.27736e-50	5.63451e-42	1.27206e-26	2.28075e-10	1.7761e-40	8.76887e-15	1.83107e-35	1.49234e-13	3.9738e-12	2.22671e-19	4.31032e-37	4.13056e-06	8.38521e-35	7.20232e-86	1.22233e-47	5.67096e-09	2.57014e-16	1.791e-28	2.50218e-06	7.47912e-09	7.38874e-07	8.22312e-30	1.98409e-07	2.13685e-19	7.38182e-10	3.20612e-20	4.14204e-06	1.05703e-19	2.46525e-19	3.40774e-07	2.03957e-07	8.45244e-18	2.61206e-11	1.69754e-15	7.56422e-14	1.31345e-42	6.70916e-16
_DVFLGTFLYEYSR_.3	Alb	P07724	Serum albumin	1.51323e-05	0.000117857	0.000194511	7.66726e-06	8.59585e-07	1.44494e-06	8.14002e-06	7.89775e-08	4.67444e-08	1.85077e-11	3.84317e-05	3.63249e-05	1.12179e-05	7.87887e-09	3.76896e-05	3.30868e-07	1.09182e-06	4.76818e-05	7.17485e-06	4.31699e-06	2.04504e-05	2.85785e-09	2.19291e-05	1.35617e-07	3.63243e-05	2.07036e-05	1.57989e-06	5.19397e-05	6.19605e-06	6.72299e-05	4.8003e-05	1.60192e-05	Profiled	9.55705e-06	5.63205e-07	6.32185e-05	5.24003e-05	0.000110606	6.7443e-05	0.000159722	1.44292e-05	4.52921e-06	4.51624e-05	0.000335778	3.21902e-26	0.000164917
_DVFLGTFLYEYSR_.1	Alb	P07724	Serum albumin	1.94042e-05	5.09187e-05	0.000149799	6.79506e-06	9.13102e-06	1.64955e-05	1.52787e-05	4.95599e-12	5.43872e-08	6.56668e-06	4.35322e-06	4.58981e-05	0.00012753	3.88864e-05	4.19516e-05	6.86678e-06	3.58524e-05	8.87919e-05	1.28666e-05	7.52575e-06	1.93653e-05	0.000237571	2.20115e-05	Profiled	Profiled	3.29976e-05	5.74289e-05	2.48457e-05	5.18801e-06	5.50654e-05	Profiled	2.19066e-05	7.6052e-05	3.17224e-05	0.000273172	5.92629e-05	4.67499e-06	3.05744e-13	6.30885e-05	0.000358556	1.50697e-07	5.28559e-05	8.09213e-07	0.00013151	1.08852e-14	0.000202843
_NEC[+57]FLQHK_.2	Alb	P07724	Serum albumin	4.5301e-14	3.5735e-13	1.59786e-26	1.32397e-27	5.78993e-21	3.0719e-07	1.61919e-16	1.64227e-34	1.35239e-07	1.53094e-44	1.84738e-36	2.65428e-13	1.07893e-07	5.43105e-29	2.52374e-12	4.91701e-21	3.51508e-11	4.65403e-08	1.12993e-12	2.10333e-24	5.66552e-06	3.51304e-23	1.26251e-55	4.21295e-25	2.53708e-06	2.16412e-11	8.91733e-20	7.26008e-06	1.73749e-07	7.22152e-07	7.89734e-16	8.63047e-07	8.03521e-10	6.28178e-08	0.000110954	2.36964e-05	1.39416e-14	1.49761e-29	0.000133798	8.41752e-05	1.47296e-17	2.29023e-10	8.70032e-09	6.61132e-14	2.6687e-19	3.39634e-11
_NEC[+57]FLQHK_.3	Alb	P07724	Serum albumin	1.61922e-14	6.90213e-16	6.47279e-26	2.05943e-24	6.14542e-27	8.41055e-08	1.07624e-15	8.61599e-29	1.50661e-30	7.91993e-33	5.26591e-27	1.55038e-20	5.37275e-08	1.29291e-25	1.14656e-10	2.22666e-18	2.08692e-09	1.22008e-11	3.97226e-13	7.09566e-24	9.06793e-06	6.57524e-26	6.59783e-62	4.66037e-25	2.86411e-07	4.86116e-12	4.15249e-23	3.1244e-06	5.31585e-08	8.83593e-07	6.75343e-20	3.30847e-06	5.20942e-14	1.36365e-09	0.0031471	4.18994e-05	3.0363e-15	8.37098e-18	0.000138367	0.000128239	2.53869e-18	2.76201e-14	7.81077e-07	0.00321346	0.000259114	1.22116e-06
_NEC[+57]FLQHK_.1	Alb	P07724	Serum albumin	1.09019e-12	2.25217e-12	5.15385e-22	2.00704e-21	2.02245e-18	1.77624e-07	4.19872e-14	4.64408e-26	0.00048915	4.47162e-29	2.53024e-26	3.96303e-08	4.49883e-08	1.42104e-22	2.20332e-09	9.75675e-26	8.579e-09	1.45229e-09	2.06941e-10	2.89263e-19	7.55393e-06	1.73874e-21	2.88616e-48	1.73377e-29	6.10315e-07	1.54453e-10	4.84705e-16	3.70746e-06	2.35982e-07	1.42083e-06	2.46261e-18	7.24308e-06	6.24809e-11	3.97472e-08	0.000192304	4.66436e-05	1.67244e-06	Filtered	3.05276e-05	0.000102256	3.18606e-07	Filtered	6.50021e-05	1.59887e-07	8.68032e-09	3.30877e-06
_ATAEQLK_.1	Alb	P07724	Serum albumin	1.71003e-07	0.000630647	1.15964e-10	Profiled	0.000909514	0.00749762	0.00105949	0.00393744	0.00266344	2.71778e-05	0.00226291	0.00102439	0.00346412	0.000647566	0.000239529	0.000463128	7.29003e-06	4.27274e-09	5.84716e-08	0.00491162	1.78792e-05	0.000392078	2.18363e-05	2.32423e-09	1.29274e-05	1.65783e-07	0.00172381	3.96147e-05	1.01962e-05	1.76725e-05	1.33173e-11	1.81265e-05	0.00333648	2.23845e-07	1.53545e-23	0.00341652	8.95574e-08	2.30852e-15	0.00318412	0.000103305	1.75813e-05	2.94239e-13	4.85692e-08	8.36291e-15	2.00195e-11	0.000659946
_ATAEQLK_.2	Alb	P07724	Serum albumin	2.49951e-07	0.00291829	0.000119124	1.16848e-15	5.11029e-07	2.86507e-06	Filtered	5.46111e-16	1.00376e-11	4.54408e-12	Filtered	5.05149e-05	1.16607e-05	Filtered	3.48593e-06	4.13112e-08	8.92601e-07	2.42953e-07	7.07474e-05	Filtered	1.17383e-05	3.34875e-09	5.80226e-06	1.02551e-12	9.08999e-06	7.79878e-05	4.75567e-05	2.33363e-05	5.47887e-06	9.9927e-07	0.00014503	1.50433e-05	1.31429e-05	2.00833e-05	1.2944e-28	0.000110432	5.68925e-07	Filtered	6.4294e-05	0.000121373	2.13882e-11	3.28326e-12	2.46835e-05	1.06912e-08	6.57118e-23	1.16424e-06
_LGEYGFQNAILVR_.2	Alb	P07724	Serum albumin	9.82831e-06	1.46284e-05	1.21605e-11	6.24535e-10	7.72877e-07	8.0451e-06	3.8333e-06	2.85506e-11	2.90184e-06	8.99329e-28	3.40579e-11	5.03763e-05	5.16072e-05	1.72968e-05	3.80713e-06	0.000105101	1.65783e-05	4.85341e-08	1.74183e-05	9.48622e-07	2.04498e-05	1.48927e-09	2.20573e-05	5.69084e-10	3.28405e-05	2.22756e-05	5.53721e-05	5.11423e-05	3.1509e-06	6.28709e-05	2.31108e-05	1.98632e-05	5.43558e-05	4.31817e-06	0.000126263	8.97476e-05	2.66871e-06	2.22827e-12	5.49932e-05	0.000159851	8.15858e-09	5.13387e-05	0.000334218	0.000135711	2.60456e-09	0.000269071
_LGEYGFQNAILVR_.3	Alb	P07724	Serum albumin	0.000289767	0.000570778	8.95354e-05	0.000320358	8.99288e-05	2.82557e-05	Profiled	0.000256227	Profiled	0.00010708	7.31631e-05	0.000498101	0.00115445	0.000389814	0.000235973	0.000495756	0.000159567	8.77639e-05	0.000142386	0.000244214	0.000464234	5.53555e-05	0.000811515	0.000150319	8.04794e-05	8.15924e-05	0.000242239	0.000258885	0.000210838	6.15516e-05	0.000234548	0.000227522	0.00121825	2.17018e-05	9.17985e-05	0.000672107	5.74242e-07	1.57731e-05	0.00122653	0.000275869	0.000286043	6.91449e-05	0.00123216	0.000654989	Profiled	Profiled
_LGEYGFQNAILVR_.1	Alb	P07724	Serum albumin	0.000319572	0.000404483	Profiled	Profiled	0.000344008	Profiled	0.000516884	0.000416076	2.07132e-05	Profiled	5.83901e-05	Profiled	0.00129278	Profiled	0.000238063	0.00020748	5.92526e-05	0.000480856	0.000517735	0.000506542	0.000799106	0.00020344	0.00078419	0.00044215	0.000861418	0.00064418	0.000392788	0.000201588	0.000117877	0.00104957	0.000500007	0.000220136	0.000221317	0.00072994	0.00213716	0.000577628	0.00262512	2.91796e-11	0.00130618	0.00200506	0.00031912	0.000222966	0.00180469	0.00247745	0.00117995	0.00538617
_YTQKAPQVSTPTLVEAAR_.2	Alb	P07724	Serum albumin	0.000546905	0.000925505	0.00455995	0.00110375	0.00103327	0.00247024	0.000112722	0.000377922	0.00193869	0.00267256	1.35102e-13	0.00151864	0.000572891	0.00504092	0.000851723	0.000948628	0.00266845	7.83818e-05	0.000765289	0.000642049	0.000996834	0.000398207	0.00156796	0.000202895	0.000235228	0.000117428	0.000328649	0.000972721	0.00188674	0.00501571	0.000385588	0.000952565	0.000121011	0.000786148	0.000954064	0.000547782	0.00764646	0.00809672	0.00138156	0.000275335	0.00556577	4.35011e-05	0.00084032	0.00112631	0.00264833	0.000393627
_YTQKAPQVSTPTLVEAAR_.3	Alb	P07724	Serum albumin	0.00228021	0.00181961	0.00375873	0.00247207	0.000947341	0.00475054	0.00316084	0.00115141	0.00247873	0.00248541	2.87727e-05	0.00309508	0.00298299	0.00226848	0.000558631	0.000685235	0.00113825	0.00269137	0.00398539	0.00141215	0.00258982	0.00915221	0.00253857	0.00492686	Filtered	0.00123932	0.00220435	0.00372357	0.00144916	0.00242125	0.00445731	0.00171979	0.00419692	0.00289501	0.00206841	0.007422	0.00406454	Filtered	0.00591136	0.00264626	Filtered	4.3134e-06	0.00362355	0.0029202	Filtered	0.00937961
_DDNPSLPPFERPEAEAM[+16]C[+57]TSFK_.3	Alb	P07724	Serum albumin	6.29227e-19	1.74473e-20	1.716e-34	1.58446e-36	9.84653e-28	1.1344e-09	1.78922e-22	2.88191e-37	4.76189e-22	2.37129e-47	2.10662e-39	4.59589e-28	1.05913e-10	2.04795e-34	2.09657e-15	4.48074e-31	6.32385e-14	2.25242e-16	7.7432e-20	4.27789e-43	4.13056e-06	9.31268e-44	7.05821e-86	3.7205e-39	5.0173e-09	2.57375e-12	3.31089e-30	2.33893e-06	7.47912e-09	7.22152e-07	1.07926e-26	5.99338e-07	1.19528e-17	4.99617e-11	1.81318e-24	1.7048e-05	5.90211e-28	3.38838e-47	5.60982e-07	2.65916e-08	8.72704e-26	5.80037e-21	5.87054e-15	1.78318e-22	5.13007e-41	3.08441e-24
_DDNPSLPPFERPEAEAM[+16]C[+57]TSFK_.2	Alb	P07724	Serum albumin	2.00261e-19	2.44752e-17	1.72492e-30	8.95084e-19	5.73898e-09	1.32424e-06	5.31728e-20	1.95609e-18	8.4787e-23	1.24546e-22	6.62515e-36	3.50626e-34	2.97512e-09	1.25466e-29	3.54546e-08	6.49967e-13	1.40907e-11	7.83568e-09	9.68078e-09	3.33171e-17	1.09329e-05	2.52827e-16	2.18612e-05	1.00367e-13	8.00214e-06	2.6383e-06	8.19306e-09	1.03075e-05	3.69559e-08	7.22152e-07	9.94833e-10	7.214e-06	5.95441e-07	6.337e-07	1.37283e-14	1.84541e-05	1.84717e-08	5.37338e-09	2.31908e-06	6.90234e-07	1.62924e-16	2.10744e-05	3.797e-15	1.19082e-18	2.52064e-19	4.67095e-09
_DDNPSLPPFERPEAEAMC[+57]TSFK_.3	Alb	P07724	Serum albumin	1.66284e-13	6.77639e-13	1.64995e-29	3.57059e-37	6.40782e-28	1.54271e-08	1.05491e-14	5.02098e-27	8.39749e-12	2.71274e-37	5.10685e-38	1.80443e-31	1.646e-06	2.31431e-17	1.53604e-14	1.65856e-08	2.22047e-06	9.28289e-17	3.413e-20	4.2262e-44	9.30721e-06	8.30433e-44	4.01167e-08	2.42744e-40	1.81811e-08	7.58447e-09	7.90494e-18	2.33893e-06	6.22441e-07	8.40975e-07	2.18548e-21	1.07643e-07	1.74725e-10	2.33538e-11	0.000754313	0.000163228	1.3838e-20	1.50203e-43	5.45795e-05	0.000329516	1.31343e-26	3.96269e-30	2.12845e-17	0.00100521	5.60352e-08	0.00160563
_DDNPSLPPFERPEAEAMC[+57]TSFK_.2	Alb	P07724	Serum albumin	1.51275e-08	1.23394e-06	9.41112e-18	9.73591e-23	4.7718e-16	1.11369e-06	4.18979e-10	1.38468e-21	4.39531e-09	6.0604e-25	6.36942e-20	1.2986e-07	3.24084e-05	5.52288e-10	7.94711e-07	7.21332e-08	2.04424e-06	6.09155e-12	9.84136e-10	2.74965e-12	1.20401e-05	8.01286e-23	2.19325e-05	1.04175e-14	4.40323e-06	1.21036e-07	1.40163e-07	3.08815e-05	2.65923e-06	4.48358e-05	1.23881e-08	8.62963e-06	7.45711e-06	9.88537e-09	1.68905e-07	4.33721e-05	1.06233e-12	6.23177e-12	1.94819e-06	6.92261e-08	6.15408e-10	2.29917e-07	1.37344e-09	7.55822e-07	3.32356e-19	6.64691e-12
_DDNPSLPPFERPEAEAMC[+57]TSFK_.4	Alb	P07724	Serum albumin	6.23046e-11	0.00246677	5.2576e-05	8.99514e-17	6.95811e-16	2.59769e-07	3.26155e-05	0.000284893	1.06705e-13	6.25064e-06	2.2986e-21	8.94611e-05	0.00409453	3.51778e-15	2.34007e-10	0.00494669	3.77689e-05	5.22052e-13	2.35417e-08	2.5754e-06	0.000197481	7.28947e-20	0.00124098	4.84513e-24	3.09603e-06	3.05729e-05	5.23728e-05	6.28477e-05	0.000135011	1.71877e-05	0.000424054	5.53891e-06	0.00577542	4.48886e-06	Filtered	Filtered	Filtered	Filtered	0.00349377	0.00983018	Filtered	0.0096694	Filtered	Filtered	Filtered	Filtered
_QEPERNEC[+57]FLQHK_.4	Alb	P07724	Serum albumin	4.42894e-11	4.75029e-13	5.74622e-24	4.58038e-31	4.27063e-22	1.32154e-09	1.71984e-24	2.66787e-42	7.5972e-25	6.58056e-50	1.22267e-36	3.30179e-26	9.41451e-11	4.2969e-35	1.87888e-15	3.27632e-31	4.18416e-14	6.57329e-14	4.85424e-15	7.9451e-44	4.26408e-06	3.6958e-26	5.89105e-73	1.8762e-49	1.68145e-08	8.73232e-14	7.48446e-28	2.70458e-06	3.29429e-08	7.22152e-07	1.95097e-20	3.21112e-07	1.45762e-16	3.98738e-10	0.0050856	8.67398e-05	7.87865e-12	2.70606e-10	0.000131129	0.000299411	2.19977e-05	9.1203e-08	3.64103e-06	0.000153132	0.00270904	0.00490533
_QEPERNEC[+57]FLQHK_.3	Alb	P07724	Serum albumin	2.08454e-07	4.20264e-10	3.80345e-23	2.62861e-30	2.52345e-21	6.90201e-09	1.1624e-20	6.85308e-37	0.00101467	5.68756e-41	1.82408e-34	6.24696e-24	1.58144e-06	8.85569e-35	2.78495e-14	3.19287e-31	7.45507e-12	4.2673e-11	5.83198e-14	5.32627e-34	4.33809e-06	1.31701e-27	3.2235e-69	2.71094e-39	2.44063e-07	5.40533e-13	1.11707e-26	3.45247e-06	6.47823e-08	4.36349e-06	2.10416e-20	1.18504e-06	3.12431e-14	1.97767e-09	0.000487469	0.000113829	1.92222e-05	0.000653549	0.000455749	0.00317096	7.88353e-12	0.00195036	4.24961e-06	0.00453366	0.00823014	0.000394374
_QEPERNEC[+57]FLQHK_.2	Alb	P07724	Serum albumin	3.09194e-07	1.12684e-06	5.05015e-12	1.09201e-07	2.8567e-17	2.98696e-08	2.44037e-10	1.00107e-21	2.72001e-14	1.47945e-16	1.71462e-13	4.20403e-06	9.62774e-06	2.4642e-09	4.95134e-08	6.35819e-06	2.8753e-07	1.27414e-07	2.65911e-05	2.90484e-20	2.00816e-05	1.86765e-06	2.19292e-05	5.356e-32	2.49503e-05	7.38534e-07	2.3525e-12	2.38052e-05	1.08407e-05	2.40215e-05	1.34341e-07	1.21006e-06	2.64458e-05	7.7245e-06	0.000846294	0.00065948	Filtered	Filtered	0.00721411	0.00995146	Filtered	Filtered	Filtered	Filtered	0.00759578	0.00201004
_C[+57]C[+57]TLPEDQRLPC[+57]VEDYLSAILNR_.3	Alb	P07724	Serum albumin	2.21093e-05	6.87609e-09	4.65637e-07	2.52705e-05	1.37251e-08	6.81551e-05	0.000303928	0.000150292	5.76916e-05	0.000113342	1.01269e-08	0.000179541	8.21175e-05	0.000109112	0.000126042	0.000409658	0.000173123	Profiled	2.69907e-05	Profiled	0.00115915	4.12686e-05	0.000348521	Profiled	7.79266e-05	Profiled	0.000652253	0.00016846	2.55554e-05	0.000589937	Profiled	Profiled	0.000910625	6.70439e-05	0.0018877	0.00434937	0.00198209	0.00078562	0.00176763	Profiled	0.00116209	0.00382004	0.00354732	0.00139135	0.00144814	0.00246055
_YM[+16]C[+57]ENQATISSK_.2	Alb	P07724	Serum albumin	6.17272e-11	2.0225e-12	7.97145e-22	1.27036e-17	6.61983e-21	4.90515e-07	1.75575e-09	5.009e-25	0.000231388	3.07122e-23	8.24582e-27	2.76352e-21	0.00035422	1.88756e-34	2.88877e-08	2.40617e-23	6.0068e-12	5.11709e-13	8.14061e-14	4.13349e-16	1.02835e-05	1.50166e-17	6.96503e-54	1.0612e-25	1.65442e-06	7.97725e-10	2.40256e-13	8.93722e-06	8.61517e-07	3.36544e-05	1.02759e-15	2.47081e-06	5.12117e-08	2.35745e-08	0.00282152	1.40903e-05	5.17074e-17	2.57509e-33	5.12022e-06	9.09439e-07	3.54847e-17	9.18854e-18	2.71463e-09	2.68433e-16	1.17385e-25	6.05023e-14
_YMC[+57]ENQATISSK_.2	Alb	P07724	Serum albumin	4.8726e-18	4.98481e-23	1.09322e-35	5.64348e-39	6.28863e-31	2.98424e-09	2.33349e-25	2.92439e-47	Profiled	4.79483e-60	2.51829e-46	7.44958e-35	Profiled	1.03948e-39	4.36087e-17	1.6169e-37	1.38655e-14	2.45042e-16	1.47185e-20	7.19533e-50	4.13056e-06	1.78803e-38	1.10742e-75	6.24401e-48	1.8095e-08	1.39881e-16	5.23063e-30	2.33893e-06	7.47912e-09	7.5162e-07	2.74686e-25	1.08338e-07	7.69359e-18	6.19416e-11	1.46362e-20	2.86767e-06	1.00177e-23	1.72116e-26	2.68083e-07	2.8757e-10	2.30292e-24	2.8409e-24	8.83139e-24	2.026e-29	7.86195e-49	6.93465e-26
_YMC[+57]ENQATISSK_.1	Alb	P07724	Serum albumin	1.4243e-17	3.40872e-18	9.34165e-24	2.47251e-31	3.7414e-25	7.62468e-08	3.58102e-20	1.32315e-36	0.000102324	2.43087e-37	3.69479e-31	5.64568e-21	0.000818672	3.53143e-26	1.75809e-13	7.99429e-28	1.7599e-11	4.87551e-13	8.00737e-15	4.09751e-34	4.3362e-06	2.81525e-31	2.44405e-62	6.96424e-45	3.6597e-08	3.68528e-14	1.52179e-25	2.57895e-06	2.17931e-08	5.69817e-06	7.27463e-17	4.23549e-07	1.13576e-15	2.55333e-09	0.00495158	0.000963908	Profiled	Filtered	0.000210626	0.000174356	Filtered	Filtered	1.66626e-05	0.000405335	0.00100337	3.5065e-05
_YM[+16]C[+57]ENQATISSK_.3	Alb	P07724	Serum albumin	2.12425e-05	7.37876e-05	0.000176016	0.000307489	5.32303e-06	1.81804e-05	0.00246453	9.10864e-09	0.000413151	0.000433403	4.90675e-05	0.00017694	0.000394167	4.70752e-05	0.000259433	0.000277055	4.17037e-05	1.56038e-05	2.69879e-05	0.00033333	3.61906e-05	0.000178276	4.53732e-05	1.69732e-05	4.61209e-05	0.000391051	Profiled	3.97298e-05	0.00059813	0.0033563	Profiled	3.62224e-05	Profiled	5.67135e-05	Filtered	Profiled	0.00168399	0.00215131	Profiled	Filtered	Profiled	Profiled	0.00466433	Filtered	Profiled	Profiled
_YMC[+57]ENQATISSK_.3	Alb	P07724	Serum albumin	2.15712e-05	6.69689e-08	7.05412e-12	5.93673e-13	1.21878e-12	4.23556e-07	4.14781e-11	1.25725e-13	2.63939e-15	8.60078e-20	2.67914e-14	1.45199e-07	1.98907e-06	1.79364e-12	7.49753e-08	6.6459e-10	5.6058e-07	1.82534e-07	8.76729e-08	9.27138e-11	1.85146e-05	2.96596e-08	6.61207e-29	9.25186e-24	1.36922e-05	2.05786e-07	0.000180688	1.30713e-05	2.87325e-06	0.000132367	4.3072e-12	1.27647e-05	1.83574e-06	3.0417e-07	Filtered	0.00645535	Profiled	Filtered	0.00966989	Filtered	Filtered	Filtered	0.0019522	0.00408231	0.00625855	Filtered
_YM[+16]C[+57]ENQATISSK_.1	Alb	P07724	Serum albumin	7.12418e-06	7.06447e-05	1.69674e-09	2.64682e-05	1.13921e-05	2.91784e-06	0.00026032	1.4376e-12	Filtered	3.21588e-07	2.40202e-05	0.000417637	0.00732679	0.00776381	3.5521e-05	3.93097e-06	7.89601e-06	1.0562e-05	2.6987e-05	4.17779e-05	2.06556e-05	4.66782e-05	3.56192e-05	1.9746e-09	4.58121e-05	8.61781e-05	0.000199	4.53564e-05	1.67291e-05	Filtered	3.40017e-05	2.19798e-05	3.36276e-05	2.51395e-05	Filtered	Filtered	0.00755028	Filtered	Filtered	0.00633895	Filtered	Filtered	Filtered	Filtered	Filtered	0.00489779
_LC[+57]AIPNLR_.2	Alb	P07724	Serum albumin	3.3723e-18	3.48009e-20	2.67429e-34	2.70096e-36	9.46238e-33	4.03715e-10	2.61957e-25	6.62732e-45	1.56752e-31	3.26085e-48	2.77777e-44	1.15425e-35	1.29698e-10	7.21348e-37	1.81793e-17	2.50067e-33	3.02451e-14	6.43271e-16	5.15307e-21	2.29683e-44	4.13056e-06	5.61375e-40	5.26425e-90	1.20334e-58	3.90238e-09	5.08504e-15	9.07178e-32	2.33893e-06	7.47912e-09	7.22152e-07	8.23212e-28	1.07619e-07	8.35502e-20	2.34878e-11	4.73197e-20	6.40487e-06	2.59506e-18	4.91331e-14	6.1315e-08	8.61307e-11	1.3342e-28	1.32301e-05	5.21802e-24	1.52639e-25	1.79466e-43	7.35915e-30
_LC[+57]AIPNLR_.1	Alb	P07724	Serum albumin	1.54386e-07	2.93495e-08	7.69169e-09	2.43682e-27	6.16907e-22	1.5535e-06	1.28222e-10	9.11336e-22	2.00381e-18	6.64585e-16	1.23314e-31	2.92325e-05	1.44589e-05	3.68054e-22	1.0891e-13	5.53037e-25	3.65737e-11	8.26252e-05	1.1593e-09	3.41809e-23	6.06198e-06	0.000907808	2.29497e-59	1.22422e-22	4.34253e-06	3.25099e-07	1.02009e-08	2.40114e-06	2.07464e-07	1.12136e-05	2.22096e-22	2.09554e-05	6.05342e-13	3.73207e-07	Filtered	0.00544864	Filtered	Filtered	Filtered	Filtered	Filtered	Filtered	Filtered	Filtered	Filtered	Filtered
_TPVSEHVTK_.1	Alb	P07724	Serum albumin	0.00064927	Filtered	0.00399952	9.43161e-16	5.33071e-15	5.61273e-07	2.06316e-11	1.01964e-19	1.01677e-11	7.82908e-23	4.34621e-20	2.5212e-09	1.67241e-06	2.61874e-17	8.29487e-09	2.34757e-12	5.35988e-05	0.000483425	2.76573e-05	1.27516e-14	0.00103385	4.86827e-13	2.19347e-05	2.02942e-12	2.92939e-05	4.54387e-05	3.4145e-10	4.84027e-05	1.91784e-06	8.12772e-06	6.56362e-05	1.27075e-05	1.14278e-05	0.00366542	4.05289e-24	2.62424e-05	4.9765e-17	Filtered	3.94604e-06	4.0652e-07	5.2974e-09	0.00118996	0.00207371	1.67244e-05	1.21898e-28	3.47761e-08
_TPVSEHVTK_.2	Alb	P07724	Serum albumin	0.00586187	6.37459e-07	0.00210282	Filtered	5.40944e-12	8.61466e-05	0.000182877	Filtered	0.00146702	0.00364154	5.5946e-25	Filtered	Filtered	2.08521e-07	Filtered	0.00939998	0.00496188	0.00316352	0.0019324	1.36324e-22	0.00631635	Filtered	0.00521649	0.00368262	0.000508591	0.00700072	Filtered	Filtered	0.00438242	3.37827e-06	Filtered	0.00805767	0.00914286	Filtered	2.27789e-20	Filtered	Filtered	5.15529e-36	0.00957945	Filtered	0.00914304	0.00683118	0.0023875	Filtered	Profiled	Filtered
_YEATLEKC[+57]C[+57]AEANPPAC[+57]YGTVLAEFQPLVEEPK_.4	Alb	P07724	Serum albumin	Profiled	0.00218691	Profiled	0.00298355	Profiled	Profiled	0.00202146	0.000214125	0.0016895	0.00268416	0.0018058	0.00269965	0.00149765	0.00151335	0.000302962	0.00142977	0.00268487	0.000755005	0.00111513	0.000827389	0.00132388	0.00163889	0.000667871	0.00156262	0.00123339	0.000264695	0.00126825	0.00112858	Filtered	0.00226424	0.00320543	0.000471893	0.00193025	0.000264552	0.00281536	0.00501102	Profiled	Profiled	0.00872654	Profiled	Filtered	Profiled	Filtered	0.000394523	Profiled	0.00182578
_YNDLGEQHFKGLVLIAFSQYLQK_.4	Alb	P07724	Serum albumin	2.09661e-11	Filtered	0.00558603	Profiled	0.00106134	3.39526e-05	1.28188e-08	1.74961e-07	Profiled	3.21176e-25	1.99854e-17	2.48631e-11	0.00474045	3.47123e-05	1.13244e-06	Filtered	0.0044784	0.000596288	1.85682e-08	Profiled	Profiled	0.00144585	Profiled	0.00886511	0.000505474	1.15593e-07	2.09763e-08	7.68706e-05	0.00086479	0.00103827	0.00229847	0.00074153	0.00117748	0.00311053	2.40297e-05	0.00109329	0.00199692	5.75166e-37	3.57494e-06	6.24647e-06	0.000247828	0.000376383	0.000302837	4.271e-07	1.27429e-05	8.37877e-14
_YNDLGEQHFKGLVLIAFSQYLQK_.3	Alb	P07724	Serum albumin	2.59484e-05	Filtered	Filtered	0.00520089	0.00509518	0.00213488	0.00972765	0.000565745	Filtered	0.000920945	0.000105548	0.000454087	Profiled	Filtered	Filtered	Filtered	Profiled	0.0031591	0.000210363	Filtered	Filtered	Filtered	0.00697521	Filtered	Filtered	0.00229302	0.000451816	0.00798175	Filtered	Filtered	Filtered	0.00765415	Filtered	0.00122126	0.00207898	Filtered	Filtered	1.42505e-50	0.000233438	Filtered	Filtered	Filtered	Filtered	3.36864e-19	0.00320192	0.00143192
_KQTALAELVK_.3	Alb	P07724	Serum albumin	0.000286872	0.000505124	Profiled	0.000376318	0.000857119	7.01587e-05	0.00233967	0.00483685	0.0028033	0.000875501	1.26121e-30	0.00138269	0.000607004	0.00209497	0.000957125	0.000101906	0.000596874	0.00151835	0.000160683	0.00155118	0.0032114	0.00163491	0.00124924	1.56452e-08	0.000186191	0.000544804	Profiled	0.000201583	0.00165405	0.00204281	0.000898531	0.00012727	0.0013735	1.34095e-05	0.00374842	Profiled	0.00211556	0.00700572	Filtered	0.0016727	0.00266511	Filtered	0.000235127	0.00920129	0.00472757	0.00314855
_KQTALAELVK_.2	Alb	P07724	Serum albumin	Filtered	Profiled	0.000758546	0.0026211	Profiled	0.00168408	0.00218789	0.00279627	0.00332236	Filtered	4.51275e-26	0.00235289	0.0045301	0.00444939	0.000655736	0.000809157	0.00483512	0.00151301	0.000459658	0.00135436	0.00356162	0.00161956	0.0037383	0.00169238	0.00149506	0.000392197	Filtered	0.00249683	Filtered	Filtered	Profiled	0.00198024	Profiled	9.29506e-05	Filtered	Filtered	0.00563403	Filtered	0.00816577	0.0053239	0.00704235	0.00750003	0.00934712	0.00627285	0.00731986	0.00776972
_KQTALAELVK_.1	Alb	P07724	Serum albumin	0.000713164	0.000451325	0.00941151	0.00552377	0.00728873	0.00791451	Profiled	Filtered	Profiled	Profiled	1.07238e-22	0.0086968	Profiled	Profiled	Filtered	Profiled	Profiled	Filtered	Filtered	Profiled	Profiled	Filtered	Profiled	Filtered	Filtered	Profiled	Profiled	0.00317485	Profiled	0.00396513	Filtered	0.0040069	Profiled	Filtered	0.00669644	0.00469583	Filtered	Filtered	0.00558257	Filtered	Filtered	0.0072071	0.00785676	Filtered	Filtered	0.00867876
_LQTC[+57]C[+57]DK_.2	Alb	P07724	Serum albumin	4.26122e-17	6.96162e-18	3.45806e-30	8.1227e-37	5.76702e-26	2.10053e-09	8.16765e-23	1.4697e-39	3.40472e-30	1.20949e-59	6.12877e-39	5.23273e-26	7.91211e-10	3.82642e-33	3.71989e-15	2.30772e-26	2.17568e-12	1.79117e-13	1.66211e-18	9.47244e-38	4.13056e-06	2.28628e-32	2.25218e-74	1.23948e-47	1.07891e-06	9.39838e-14	7.87278e-27	2.62516e-06	1.5477e-07	1.34935e-05	2.55459e-20	3.12908e-07	1.46258e-16	2.47538e-09	Filtered	0.00614853	0.00722894	Filtered	4.63004e-05	0.00440314	0.00631832	Filtered	Filtered	0.00936088	Filtered	0.00932195
_LQTC[+57]C[+57]DK_.1	Alb	P07724	Serum albumin	1.89786e-13	1.1165e-16	2.57673e-25	6.78255e-28	1.615e-22	1.76248e-08	2.43912e-20	1.58785e-32	7.94697e-25	8.93688e-43	1.97879e-30	5.42935e-18	9.36166e-09	3.94574e-26	1.83861e-12	3.0343e-23	1.21694e-12	8.10156e-13	2.83666e-12	4.67131e-32	4.70651e-06	1.62265e-28	1.78683e-56	9.643e-45	2.1395e-07	7.15887e-13	2.09782e-24	3.36342e-06	1.2171e-07	1.4926e-05	2.32179e-18	3.18651e-07	8.30858e-15	2.27318e-09	Filtered	Filtered	Filtered	Filtered	Filtered	Filtered	Filtered	Filtered	Filtered	Filtered	Filtered	Filtered
_AADKDTC[+57]FSTEGPNLVTR_.3	Alb	P07724	Serum albumin	1.79544e-10	8.5045e-08	1.04206e-15	5.6508e-17	3.12443e-19	1.75794e-07	1.5667e-05	5.0614e-11	1.09999e-16	6.32445e-21	9.1629e-20	5.40884e-08	1.90559e-05	2.84312e-15	2.29238e-06	3.29852e-14	4.64531e-06	3.04009e-06	4.20741e-11	2.64936e-14	1.22477e-05	6.07981e-15	3.60678e-15	2.40653e-21	4.68312e-06	9.21743e-08	1.08836e-16	1.74099e-05	4.86795e-06	9.93836e-06	2.98406e-10	1.66917e-05	8.08957e-09	1.43192e-06	Profiled	Profiled	0.00208354	Filtered	Profiled	Profiled	Profiled	Profiled	Profiled	Filtered	0.00412569	Profiled
_AADKDTC[+57]FSTEGPNLVTR_.2	Alb	P07724	Serum albumin	0.00223689	2.40925e-05	0.000152829	3.46559e-05	6.15003e-05	2.29217e-06	0.000569767	0.00129375	2.25166e-06	8.11338e-09	0.000505173	0.000123318	0.000156056	0.000697459	0.000158644	0.00573036	0.00146271	0.000200477	0.000341381	0.000403289	0.00373852	3.09122e-05	0.000304461	0.000694368	0.000110614	0.000237581	0.000176608	5.58739e-05	1.62342e-05	0.000440386	0.000280823	0.000344012	0.000319507	0.000273906	Filtered	Filtered	Filtered	Filtered	Filtered	Filtered	Filtered	Filtered	Filtered	Filtered	Filtered	Filtered
_C[+57]C[+57]AEANPPAC[+57]YGTVLAEFQPLVEEPK_.3	Alb	P07724	Serum albumin	6.45972e-20	1.20908e-21	3.0613e-32	1.34998e-38	3.92478e-32	5.15043e-10	2.81268e-27	6.16622e-48	2.31878e-32	9.41108e-56	1.12545e-42	5.42331e-34	6.98837e-11	5.51704e-39	2.1035e-16	1.41458e-36	1.96871e-15	2.66408e-16	7.43854e-21	5.51047e-49	4.13056e-06	8.68799e-44	3.47066e-87	5.86045e-55	4.59044e-09	1.70181e-16	8.39516e-34	2.33893e-06	7.47912e-09	7.22152e-07	3.91904e-28	1.07481e-07	3.86192e-20	4.96988e-11	0.0091804	0.00696514	Filtered	0.00734988	Filtered	Filtered	Filtered	0.00701151	0.00979268	Filtered	Filtered	Filtered
_C[+57]C[+57]AEANPPAC[+57]YGTVLAEFQPLVEEPK_.2	Alb	P07724	Serum albumin	2.52366e-16	7.48539e-17	3.22789e-32	2.78476e-40	2.09175e-28	1.31998e-09	7.8666e-25	6.12992e-41	2.32545e-32	2.18268e-41	5.31053e-42	3.99514e-30	1.29213e-10	3.41197e-34	4.01878e-16	2.07315e-37	3.05357e-14	1.00114e-14	1.25875e-16	2.39679e-47	4.13056e-06	7.96335e-45	1.13924e-78	1.5229e-47	1.21747e-08	2.09643e-15	4.32068e-31	2.33893e-06	8.87597e-09	7.22152e-07	6.72672e-27	2.23324e-07	1.07445e-20	1.57411e-10	Filtered	Filtered	Filtered	Filtered	Filtered	Filtered	Filtered	Filtered	0.0095421	Filtered	Filtered	Filtered
_C[+57]C[+57]AEANPPAC[+57]YGTVLAEFQPLVEEPK_.4	Alb	P07724	Serum albumin	2.36134e-06	7.36284e-05	1.67738e-10	9.95512e-14	1.05908e-07	5.87085e-06	3.28841e-08	1.07357e-16	1.31383e-12	3.38009e-09	5.98414e-09	2.80531e-05	1.59193e-05	3.71449e-05	1.86054e-07	4.66086e-05	1.81064e-05	3.45542e-07	1.84067e-05	5.99799e-11	1.75242e-05	4.26211e-05	2.19025e-05	5.32171e-12	1.7161e-05	8.93123e-07	8.56546e-06	2.45731e-05	1.07842e-05	6.4519e-05	1.95491e-05	2.19727e-05	1.30377e-07	7.19301e-06	Filtered	Filtered	Filtered	Filtered	Filtered	Filtered	Filtered	Filtered	Filtered	Filtered	Filtered	Filtered
_ATAEQLKTVMDDFAQFLDTC[+57]C[+57]K_.2	Alb	P07724	Serum albumin	0.00831296	Filtered	0.00357036	0.001525	0.00265842	0.00221171	0.000866523	0.0068806	0.000204161	0.00211614	0.00589077	0.00112176	0.000246101	0.00057279	0.00629811	0.00037984	0.00037097	0.00269906	0.00256694	0.00188776	0.00476479	0.00409391	0.00157953	Filtered	Filtered	0.000672064	0.00124294	0.00247421	0.00558066	0.000795098	0.0021305	0.00089453	0.0046621	Filtered	Filtered	Filtered	Filtered	Filtered	0.00514776	0.00635651	Filtered	Filtered	Filtered	Filtered	0.00473483	Filtered
_AHC[+57]LSEVEHDTM[+16]PADLPAIAADFVEDQEVC[+57]K_.4	Alb	P07724	Serum albumin	3.82532e-18	1.10325e-20	7.73273e-31	3.65983e-36	2.84616e-28	2.49186e-09	3.85477e-23	1.7416e-39	2.32687e-26	4.49161e-52	1.08641e-38	5.4364e-19	1.67245e-08	9.61973e-27	6.65008e-15	7.7717e-28	2.71452e-11	2.61381e-15	7.07688e-17	4.52727e-43	7.06881e-06	6.36838e-39	1.77666e-57	2.36861e-49	1.83072e-08	4.04752e-12	2.02256e-16	2.55848e-06	2.70116e-08	7.70773e-07	5.13986e-21	1.44129e-07	5.07368e-12	9.94275e-11	0.00143574	0.00785985	0.00778674	0.000345913	Filtered	0.00862656	0.00517441	Filtered	Filtered	Filtered	Filtered	Filtered
_AHC[+57]LSEVEHDTM[+16]PADLPAIAADFVEDQEVC[+57]K_.3	Alb	P07724	Serum albumin	1.45706e-12	4.02503e-16	5.98051e-26	6.09965e-30	3.11965e-23	1.94521e-08	2.61415e-21	2.96437e-32	1.98272e-24	1.40309e-46	1.25088e-30	1.66185e-09	1.21506e-06	2.69824e-23	2.86359e-13	4.23797e-18	1.96943e-09	4.53273e-12	2.06744e-11	1.46939e-37	8.17796e-06	5.71006e-34	1.25988e-54	9.14577e-42	1.62323e-07	1.74764e-09	9.08041e-15	3.30286e-06	5.23097e-08	2.90135e-06	3.29645e-15	5.69696e-07	2.37602e-09	3.60761e-10	Filtered	Filtered	Filtered	Filtered	Filtered	Filtered	Filtered	Filtered	Filtered	Filtered	Filtered	Filtered
_AHC[+57]LSEVEHDTMPADLPAIAADFVEDQEVC[+57]K_.4	Alb	P07724	Serum albumin	1.8639e-20	1.68914e-23	8.55304e-36	8.98007e-39	3.19816e-27	1.16765e-09	1.54856e-25	1.81045e-44	1.05868e-32	1.60022e-54	6.05829e-44	3.93178e-36	1.99984e-10	2.23662e-37	1.89014e-16	2.85809e-33	2.33536e-14	1.79063e-16	6.74418e-21	1.5086e-50	4.13056e-06	1.04983e-42	9.50072e-81	3.13926e-53	4.26157e-09	4.93405e-15	2.41509e-31	2.33893e-06	7.47912e-09	7.22152e-07	1.00296e-27	1.11064e-07	2.07796e-19	4.62082e-11	Filtered	Filtered	0.00637172	Filtered	Filtered	Filtered	Filtered	Filtered	Filtered	Filtered	Profiled	Filtered
_AHC[+57]LSEVEHDTMPADLPAIAADFVEDQEVC[+57]K_.3	Alb	P07724	Serum albumin	1.91007e-20	5.14584e-21	1.86026e-34	1.69705e-40	5.92129e-27	2.542e-09	4.15563e-24	1.04758e-41	1.25854e-32	4.98896e-58	2.54018e-46	2.11096e-36	9.30368e-11	7.93362e-38	5.71463e-17	1.45613e-34	7.66809e-13	1.31794e-15	2.70225e-21	4.65057e-51	4.13056e-06	2.00678e-44	1.10239e-80	4.44623e-53	4.92699e-09	1.72797e-16	2.4973e-34	2.33893e-06	7.47912e-09	7.22152e-07	1.05575e-27	1.21344e-07	6.11317e-20	5.16014e-11	Profiled	Filtered	Filtered	Filtered	Filtered	Filtered	Filtered	Filtered	Filtered	Filtered	0.00676455	Filtered
_AHC[+57]LSEVEHDTMPADLPAIAADFVEDQEVC[+57]K_.5	Alb	P07724	Serum albumin	5.22484e-11	2.77728e-11	1.68948e-16	3.68691e-09	4.22336e-13	4.78623e-06	1.57099e-05	1.37467e-12	6.8012e-13	1.875e-14	5.89369e-09	6.09339e-06	7.16895e-07	1.82189e-06	6.9479e-09	1.00464e-08	8.94611e-06	4.41058e-10	6.61001e-10	8.57218e-05	1.67207e-05	9.83435e-09	2.22432e-14	2.4658e-20	5.1093e-06	1.17522e-05	1.32547e-13	3.78147e-05	9.65881e-06	4.88545e-05	1.14533e-08	1.50927e-05	4.69262e-05	2.7584e-06	Filtered	Filtered	Filtered	Filtered	Filtered	Filtered	Filtered	Filtered	Filtered	Filtered	Filtered	Filtered
_AHC[+57]LSEVEHDTM[+16]PADLPAIAADFVEDQEVC[+57]K_.5	Alb	P07724	Serum albumin	7.02748e-05	0.000141502	5.63185e-05	0.000859207	0.000202382	3.9448e-05	0.00235044	0.00330552	7.91059e-06	0.0014993	0.000348204	0.000637512	0.00121205	0.000555146	0.000243312	Profiled	0.000414954	7.33297e-05	0.000567281	0.00421633	Profiled	0.000347739	0.00179082	0.00511846	Profiled	7.66017e-05	1.76066e-05	0.000170652	1.53132e-05	0.000753107	0.000587102	0.00219693	6.32324e-05	8.42505e-06	Filtered	Filtered	Filtered	Filtered	Filtered	Filtered	Filtered	Filtered	Filtered	Filtered	Filtered	Filtered
_C[+57]C[+57]SGSLVER_.2	Alb	P07724	Serum albumin	1.01191e-11	1.64275e-14	1.7871e-30	1.40568e-31	1.28798e-25	1.55331e-08	2.46457e-18	1.0312e-41	Profiled	6.47077e-43	9.5038e-40	9.61702e-22	9.41541e-11	1.73359e-37	1.19119e-13	4.11749e-30	3.88568e-12	9.53006e-13	1.72596e-16	2.55007e-32	5.00502e-06	7.22693e-26	8.96284e-59	1.55965e-31	1.22963e-07	2.33079e-14	1.86402e-25	3.48788e-06	6.80424e-08	3.03944e-05	7.97169e-19	5.2855e-07	4.15167e-16	6.59501e-09	Filtered	Filtered	Filtered	Filtered	Filtered	0.00457264	Filtered	Filtered	Filtered	Filtered	0.00604966	0.00436495
_C[+57]C[+57]SGSLVER_.1	Alb	P07724	Serum albumin	4.00231e-15	6.27005e-14	2.66363e-23	2.04912e-25	5.451e-20	2.80224e-08	3.07848e-15	5.59597e-35	0.000913397	1.08369e-34	3.82659e-33	3.70675e-18	1.00191e-07	3.96726e-31	5.85969e-12	4.51018e-26	1.8022e-11	1.34241e-11	8.30603e-13	5.35212e-25	8.18849e-06	3.27451e-20	2.03373e-53	3.89906e-43	7.81498e-08	7.96206e-11	2.78028e-19	3.77778e-06	7.34632e-08	5.60124e-06	1.70535e-15	2.08487e-06	5.20794e-14	3.47972e-07	Filtered	Filtered	Filtered	Filtered	Filtered	Filtered	Filtered	Filtered	Filtered	Filtered	Filtered	Filtered
_RHPYFYAPELLYYAEQYNEILTQC[+57]C[+57]AEADK_.3	Alb	P07724	Serum albumin	3.72392e-16	1.13556e-15	7.14745e-27	8.17631e-26	3.26156e-19	1.07799e-08	7.81818e-17	2.42605e-32	1.57476e-16	7.20747e-38	6.77394e-32	1.21871e-21	5.63928e-08	1.17074e-19	1.74425e-15	1.19367e-18	1.50863e-10	4.44194e-12	1.63587e-13	1.77572e-24	9.65656e-06	2.91955e-24	7.65156e-53	7.78297e-35	2.04057e-07	8.17636e-09	3.95474e-21	9.2849e-06	4.33044e-08	9.9959e-07	3.37002e-18	2.8488e-06	2.42412e-09	2.37356e-08	Filtered	Filtered	Filtered	Filtered	Filtered	Filtered	Filtered	Filtered	0.00896397	Filtered	Filtered	Filtered
_RHPYFYAPELLYYAEQYNEILTQC[+57]C[+57]AEADK_.4	Alb	P07724	Serum albumin	8.29268e-12	1.98703e-14	1.74368e-19	1.32779e-29	1.4657e-24	5.72397e-09	2.79359e-19	3.59451e-32	3.18169e-19	7.13713e-41	1.21091e-34	2.73411e-24	1.84269e-08	1.26145e-26	1.50197e-13	3.44598e-17	6.8554e-10	8.2183e-14	4.33666e-15	3.57018e-22	6.5875e-06	2.61818e-32	5.24778e-56	4.33257e-40	2.68407e-08	3.23134e-07	1.31715e-19	1.30216e-05	1.38835e-07	1.35926e-06	4.2974e-15	2.0314e-06	8.01886e-10	1.85198e-09	Filtered	Filtered	Filtered	Filtered	Filtered	Filtered	Filtered	Filtered	Filtered	Filtered	Filtered	Filtered
_EC[+57]C[+57]HGDLLEC[+57]ADDRAELAK_.2	Alb	P07724	Serum albumin	8.61105e-11	9.10823e-11	1.40823e-23	5.93019e-25	5.68386e-21	2.51778e-07	6.2358e-19	1.01246e-32	1.24322e-23	1.13898e-38	6.52615e-33	5.82491e-24	2.08204e-07	3.79652e-21	2.09604e-13	5.08552e-28	2.44833e-09	3.64318e-14	8.23466e-16	2.19777e-38	1.0519e-05	9.53342e-25	8.59614e-57	3.40153e-39	4.00677e-08	8.08424e-11	1.0967e-20	7.71076e-06	7.6671e-07	5.61556e-06	5.65062e-20	1.53668e-06	6.91811e-12	5.23948e-09	Profiled	Filtered	Filtered	Filtered	Filtered	Filtered	Filtered	Profiled	Filtered	Filtered	Filtered	Filtered
_EC[+57]C[+57]HGDLLEC[+57]ADDRAELAK_.4	Alb	P07724	Serum albumin	3.54104e-11	3.89003e-10	1.56429e-24	1.65796e-36	1.2122e-28	2.04545e-09	1.32142e-23	8.78958e-42	2.58369e-28	6.8263e-54	2.89905e-44	1.36475e-33	4.43571e-10	2.44049e-30	1.12463e-16	5.33527e-28	6.45046e-14	2.66537e-16	3.95299e-18	1.1533e-50	4.52012e-06	5.33208e-37	7.12402e-64	3.11065e-48	4.19754e-09	7.46035e-15	1.15903e-30	2.37471e-06	1.04849e-07	5.01021e-06	6.41784e-23	1.52997e-07	3.27531e-15	5.07558e-11	Filtered	Filtered	Filtered	Filtered	Filtered	Filtered	Filtered	Filtered	Filtered	Filtered	Filtered	Filtered
_EC[+57]C[+57]HGDLLEC[+57]ADDRAELAK_.3	Alb	P07724	Serum albumin	2.40754e-13	1.00958e-12	2.08791e-21	2.73729e-30	7.85394e-24	1.89564e-08	2.49457e-19	6.32552e-34	2.71334e-25	1.23258e-43	6.56464e-36	1.84816e-25	2.30904e-08	1.14945e-24	1.18547e-14	5.90272e-29	5.54282e-11	2.2088e-14	4.62847e-15	7.27696e-39	5.69543e-06	2.79923e-34	1.3669e-64	1.67745e-43	1.19434e-08	4.85687e-12	2.83194e-22	3.30754e-06	1.17653e-07	1.7544e-06	8.25443e-22	3.16193e-07	7.00678e-13	3.09631e-10	Filtered	Filtered	Filtered	Filtered	Filtered	Filtered	Filtered	Filtered	Filtered	Filtered	Filtered	Filtered
_C[+57]C[+57]TLPEDQR_.1	Alb	P07724	Serum albumin	6.67976e-12	3.96872e-10	4.31927e-21	2.31638e-21	1.57994e-21	4.46546e-08	1.96388e-13	8.8516e-30	0.000560357	3.73688e-25	3.07669e-28	1.75171e-15	0.000113458	6.18172e-24	6.63272e-09	2.40287e-25	1.46312e-09	6.12965e-11	1.03601e-10	2.50872e-19	8.17836e-06	7.11034e-19	2.39872e-53	2.00765e-28	3.32956e-06	1.00942e-08	2.3813e-10	8.78453e-06	2.37496e-07	2.25724e-05	4.87393e-15	3.34043e-06	4.94307e-07	1.33912e-07	Filtered	Filtered	Filtered	Filtered	Filtered	Filtered	Filtered	Filtered	Filtered	Filtered	Filtered	Filtered
_C[+57]C[+57]TLPEDQR_.2	Alb	P07724	Serum albumin	2.34097e-15	2.67931e-14	2.10132e-26	6.46006e-27	2.93552e-25	8.69637e-08	5.52196e-14	4.63991e-29	Profiled	2.53741e-32	2.33926e-36	1.36087e-19	0.00174156	6.67906e-17	7.49432e-09	3.77716e-18	1.17721e-09	2.15939e-13	3.45864e-13	3.58141e-32	7.71915e-06	3.66512e-14	2.18906e-35	1.08522e-39	1.39552e-06	3.87735e-09	5.36896e-13	8.80833e-06	3.45728e-08	7.72453e-06	5.48999e-18	7.00453e-06	1.63207e-08	2.25402e-08	Filtered	Filtered	Filtered	Filtered	Filtered	Filtered	Filtered	Filtered	Filtered	Filtered	Filtered	Filtered
_HPYFYAPELLYYAEQYNEILTQC[+57]C[+57]AEADK_.3	Alb	P07724	Serum albumin	3.0192e-18	2.89531e-21	2.01301e-33	1.07382e-36	9.9206e-30	6.27792e-10	5.41798e-25	6.09835e-44	3.89383e-34	5.69795e-52	8.57311e-44	5.0491e-36	8.02124e-11	3.47151e-36	1.35203e-15	1.59164e-37	7.39438e-15	1.85469e-15	2.06254e-19	5.51846e-44	4.13056e-06	2.58939e-41	1.03282e-77	1.24012e-54	4.14835e-09	6.61834e-16	2.68313e-31	2.33893e-06	7.47912e-09	7.22152e-07	1.92543e-23	1.12659e-07	5.44147e-20	2.24971e-11	Filtered	Filtered	Filtered	Filtered	Filtered	Filtered	Filtered	Filtered	Filtered	Filtered	Filtered	Filtered
_HPYFYAPELLYYAEQYNEILTQC[+57]C[+57]AEADK_.4	Alb	P07724	Serum albumin	2.89209e-13	1.28136e-13	1.93896e-22	1.07399e-26	2.39313e-21	3.88687e-08	2.55703e-18	2.48734e-31	1.50937e-23	5.25883e-34	1.86954e-30	1.41688e-20	7.35728e-08	9.10942e-22	4.71489e-11	9.88312e-27	4.02691e-12	3.59241e-13	5.50095e-13	5.84991e-29	4.86343e-06	2.64853e-26	1.86035e-53	1.01527e-33	1.75972e-07	4.74581e-12	1.93388e-19	2.48062e-06	9.56227e-08	5.43745e-06	3.63496e-17	9.20211e-07	2.63997e-14	3.03507e-09	Filtered	Filtered	Filtered	Filtered	Filtered	Filtered	Filtered	Filtered	Filtered	Filtered	Filtered	Filtered
_TC[+57]VADESAANC[+57]DK_.2	Alb	P07724	Serum albumin	0.000395343	2.73626e-06	0.00052592	2.82589e-16	1.27125e-12	5.48211e-06	0.000293916	0.000370849	0.00179756	0.000859958	2.52e-05	0.000384882	0.000198006	7.99029e-05	0.000217611	0.000330205	0.000209407	6.80379e-09	0.000221594	2.91419e-11	1.99158e-05	3.26203e-05	0.000437231	0.000150301	3.23555e-05	3.55915e-06	0.000291243	0.000476668	1.24309e-05	4.78226e-05	9.01563e-05	2.24771e-05	0.000279205	1.12487e-06	Filtered	0.00962226	Filtered	Filtered	Filtered	Filtered	Filtered	Filtered	Filtered	Filtered	0.00907779	Filtered
_TC[+57]VADESAANC[+57]DK_.1	Alb	P07724	Serum albumin	6.05534e-05	1.47188e-05	3.03843e-08	1.45302e-09	5.41299e-05	Filtered	0.000766015	0.000273479	0.00268442	0.000361781	0.0012421	Filtered	0.00698123	0.00931683	7.45932e-05	Filtered	0.00014713	5.48018e-09	1.93896e-05	0.000131674	2.01507e-05	0.00547168	2.19664e-05	2.62822e-16	3.17446e-05	1.4188e-06	Filtered	0.000735318	0.00136884	4.60295e-05	0.00210413	2.1978e-05	Filtered	1.84679e-07	Filtered	Filtered	Filtered	Filtered	Filtered	Filtered	Filtered	Filtered	Filtered	Filtered	Filtered	Filtered
_RHPDYSVSLLLRLAK_.4	Alb	P07724	Serum albumin	Filtered	0.00852398	Filtered	0.00761014	Filtered	Filtered	Filtered	Filtered	Filtered	0.00854056	0.00808621	Filtered	Filtered	0.00902038	Filtered	Filtered	Filtered	Filtered	0.00176487	Filtered	0.00927339	0.00603298	0.00687747	Filtered	Filtered	Filtered	Filtered	Filtered	Filtered	Filtered	Filtered	0.00994649	Filtered	Filtered	Filtered	3.98045e-05	8.01401e-05	1.92556e-20	5.12311e-05	0.00913931	Filtered	6.90311e-09	1.00348e-11	0.000277203	0.0021339	0.00179282
_ENYGELADC[+57]C[+57]TK_.2	Alb	P07724	Serum albumin	8.15235e-14	6.54381e-17	3.13334e-28	1.57584e-26	1.04507e-19	3.15228e-07	3.0595e-19	1.4588e-30	1.9245e-23	4.52027e-35	1.88125e-24	5.34204e-20	2.21419e-08	7.24715e-22	2.92841e-13	2.2888e-26	5.51375e-12	3.64228e-13	1.99766e-13	2.56616e-32	4.94986e-06	2.20213e-26	9.80632e-64	4.02677e-18	6.01099e-07	3.89372e-12	5.0143e-27	6.30967e-06	8.78954e-08	7.22152e-07	2.40519e-21	1.13562e-06	2.95924e-11	1.30711e-07	Filtered	Filtered	Filtered	Filtered	Filtered	Filtered	Filtered	Filtered	Filtered	Filtered	Filtered	Filtered
_ENYGELADC[+57]C[+57]TK_.1	Alb	P07724	Serum albumin	2.94748e-11	2.3849e-08	5.44713e-12	1.71285e-12	4.65793e-16	1.23978e-06	5.75921e-08	9.86311e-25	6.84129e-12	3.06364e-14	1.48598e-13	9.97474e-09	7.5208e-07	1.00287e-08	3.1558e-09	1.5673e-14	1.06773e-06	4.09558e-10	1.27591e-08	3.36959e-10	1.24795e-05	1.20733e-16	1.07682e-11	4.26179e-09	9.84255e-06	2.62218e-09	4.80382e-07	1.48342e-05	1.29555e-06	4.91824e-06	1.05775e-11	1.75492e-05	7.51419e-08	3.89348e-06	Filtered	Filtered	Filtered	Filtered	Filtered	Filtered	Filtered	Filtered	Filtered	Filtered	Filtered	Filtered
_ENYGELADC[+57]C[+57]TK_.3	Alb	P07724	Serum albumin	3.30092e-06	1.39866e-05	3.06171e-09	8.21666e-10	8.51028e-11	1.93846e-05	0.000193338	9.30467e-13	6.32713e-06	0.000122675	6.21963e-10	0.000427024	0.000286845	0.000521608	5.07413e-05	4.51481e-07	2.1549e-05	1.78619e-05	2.69894e-05	1.4974e-07	0.000397906	2.7963e-10	2.20555e-05	0.000274679	8.99432e-05	2.64622e-05	0.000285744	6.02553e-05	1.02835e-05	5.661e-05	0.000116068	2.19766e-05	0.000240386	0.000180567	Filtered	Filtered	Filtered	Filtered	Filtered	Filtered	Filtered	Filtered	Filtered	Filtered	Filtered	Filtered
_EC[+57]C[+57]HGDLLEC[+57]ADDR_.3	Alb	P07724	Serum albumin	1.53326e-08	2.79261e-16	3.01669e-21	1.54394e-32	4.07694e-24	1.96232e-08	3.12166e-18	9.97146e-40	3.76987e-29	1.18299e-49	1.82059e-34	5.69701e-29	2.13559e-10	1.6984e-33	4.83531e-14	1.45132e-30	2.62974e-12	7.69945e-15	1.2228e-15	3.78325e-41	4.13056e-06	4.09429e-33	1.82469e-75	8.68596e-51	1.83117e-08	3.069e-12	5.02663e-23	3.81573e-06	3.08856e-08	7.44688e-07	1.12522e-19	2.72716e-07	4.58815e-15	1.30547e-09	Filtered	Filtered	Filtered	Filtered	Filtered	Filtered	Filtered	Filtered	Filtered	Filtered	Filtered	Filtered
_EC[+57]C[+57]HGDLLEC[+57]ADDR_.2	Alb	P07724	Serum albumin	1.59976e-09	1.06517e-10	2.16397e-13	2.35696e-21	6.7549e-13	1.10249e-06	8.19752e-10	9.3303e-25	5.04601e-19	6.21351e-26	6.77078e-18	2.02301e-26	9.61144e-07	2.02388e-26	3.65659e-09	1.87188e-27	7.15896e-12	1.0741e-13	9.40885e-14	7.29246e-33	1.20415e-05	2.97706e-27	8.27002e-27	2.538e-42	5.97723e-08	9.24471e-08	8.53428e-15	3.07623e-06	2.05895e-08	8.29284e-07	3.39722e-09	8.16117e-06	1.43046e-08	6.85623e-08	Filtered	Filtered	Filtered	Filtered	Filtered	Filtered	Filtered	Filtered	Filtered	Filtered	Filtered	Filtered
_PEAEAMC[+57]TSFK_.2	Alb	P07724	Serum albumin	1.28609e-07	3.41635e-08	1.39698e-08	1.10235e-12	4.07625e-08	1.2815e-06	8.8493e-13	1.42032e-21	1.01494e-17	1.72255e-19	7.94985e-16	1.62015e-12	6.71982e-07	5.21088e-13	2.92491e-07	1.34803e-11	0.000125436	4.88009e-07	5.53093e-07	5.48122e-13	1.78785e-05	5.82354e-21	2.18412e-05	6.4607e-18	1.49184e-05	2.86977e-07	3.64535e-05	1.02644e-05	8.67411e-05	6.14067e-05	1.03377e-05	1.70513e-05	8.41938e-05	1.47891e-07	Filtered	Filtered	Filtered	Filtered	Filtered	Filtered	Filtered	Filtered	Filtered	Filtered	Filtered	Filtered
_PC[+57]FSALTVDETYVPK_.2	Alb	P07724	Serum albumin	2.32192e-08	4.14236e-11	3.01851e-15	3.03371e-15	1.20433e-17	1.8711e-07	9.8675e-09	6.11221e-21	7.61617e-19	2.62112e-12	1.67759e-16	4.46235e-05	1.04425e-05	6.72494e-11	4.58528e-07	1.59805e-18	2.13761e-06	8.35635e-07	9.50255e-08	6.41057e-17	9.30839e-06	2.74134e-19	4.10222e-17	7.40845e-25	1.09201e-05	9.12246e-08	3.50186e-15	9.28131e-06	4.62299e-07	4.10716e-05	2.77962e-13	2.19801e-05	3.40919e-10	9.65937e-06	Filtered	Filtered	Filtered	Filtered	Filtered	Filtered	Filtered	Filtered	Filtered	Filtered	Filtered	Filtered
_TVMDDFAQFLDTC[+57]C[+57]K_.3	Alb	P07724	Serum albumin	2.08147e-19	3.36674e-21	1.21058e-25	1.40384e-36	3.64167e-31	8.18921e-10	4.3519e-24	1.1682e-42	3.22054e-29	1.32384e-50	3.81174e-41	1.2243e-25	1.29604e-10	1.24644e-34	9.78107e-15	2.00138e-32	6.34597e-14	4.46891e-15	9.73164e-19	2.39195e-43	4.13056e-06	1.51864e-31	3.74277e-80	5.08432e-44	1.32738e-08	4.14531e-15	3.55153e-29	2.39291e-06	1.6248e-08	7.22152e-07	1.84063e-26	1.2102e-07	1.17475e-17	1.40583e-10	Filtered	Filtered	Filtered	Filtered	Filtered	Filtered	Filtered	Filtered	Filtered	Filtered	Filtered	0.00443809
_TVMDDFAQFLDTC[+57]C[+57]K_.2	Alb	P07724	Serum albumin	1.5744e-20	2.26304e-25	8.32203e-37	2.56853e-43	4.25258e-35	4.03386e-10	3.01414e-28	2.23664e-51	4.73334e-37	3.69597e-57	3.94814e-47	1.423e-35	2.94898e-11	1.17467e-42	1.04786e-16	3.29556e-39	1.77981e-15	5.26893e-17	1.38713e-21	1.79206e-54	4.13056e-06	3.92798e-37	9.26575e-94	1.70031e-56	2.93684e-09	1.24357e-16	1.72254e-35	2.33893e-06	7.47912e-09	7.22152e-07	1.19959e-32	1.0612e-07	7.24437e-22	2.24971e-11	Filtered	Filtered	Filtered	Filtered	Filtered	Filtered	Filtered	Filtered	Filtered	Filtered	Filtered	Filtered
_TVM[+16]DDFAQFLDTC[+57]C[+57]K_.2	Alb	P07724	Serum albumin	1.06183e-19	3.96013e-21	2.69399e-31	1.16603e-36	1.7488e-31	7.08434e-10	8.18542e-24	2.86716e-44	5.50058e-32	1.2294e-49	1.21193e-44	1.21437e-30	Profiled	1.35079e-35	1.01613e-15	7.51072e-36	3.83982e-14	2.53948e-15	7.71188e-19	6.16778e-45	4.13056e-06	8.35051e-43	9.96147e-81	Profiled	4.24573e-09	1.26981e-15	Profiled	2.33893e-06	9.50505e-09	7.22152e-07	5.70829e-26	1.26373e-07	1.06299e-18	7.15389e-11	Filtered	Filtered	Filtered	Filtered	Filtered	Filtered	Filtered	Filtered	Filtered	Filtered	Filtered	Filtered
_TVM[+16]DDFAQFLDTC[+57]C[+57]K_.3	Alb	P07724	Serum albumin	3.13418e-18	1.25016e-18	7.50567e-26	1.30232e-31	1.32927e-28	8.27025e-10	Profiled	4.06985e-40	5.77912e-30	3.71558e-44	1.08751e-38	8.70462e-29	9.72324e-10	5.90209e-33	3.81432e-14	1.52112e-31	Profiled	4.62442e-15	4.55423e-17	7.33643e-43	4.30148e-06	1.18869e-35	Profiled	Profiled	8.66711e-09	Profiled	Profiled	2.33893e-06	Profiled	Profiled	1.30047e-23	2.18546e-07	Profiled	2.15393e-10	Filtered	Filtered	Filtered	Filtered	Filtered	Filtered	Filtered	Filtered	Filtered	Filtered	Filtered	Filtered
_KAHC[+57]LSEVEHDTMPADLPAIAADFVEDQEVC[+57]K_.4	Alb	P07724	Serum albumin	0.000216127	0.000338819	0.000397236	0.000239272	0.000152958	0.00072963	0.000451936	0.000524152	7.38267e-14	0.00175522	0.000127982	0.000523411	1.00964e-05	4.38534e-05	0.000297871	0.000207695	1.09126e-05	0.00237089	1.13763e-05	0.000104962	0.0010907	Filtered	2.45579e-06	0.00059388	0.000778615	6.00952e-05	0.000266174	0.000100963	0.000659049	0.000364699	7.94443e-05	0.000132174	9.01312e-05	0.00309963	Filtered	Filtered	Filtered	Filtered	Filtered	Filtered	Filtered	Filtered	Filtered	Filtered	Filtered	Filtered
_KAHC[+57]LSEVEHDTMPADLPAIAADFVEDQEVC[+57]K_.5	Alb	P07724	Serum albumin	0.00494425	0.00306173	0.000768769	0.000926267	2.42948e-06	0.000182918	0.00496404	2.35176e-09	9.74866e-07	0.00278386	7.32873e-08	0.000521554	0.00113892	0.000248942	5.34082e-05	0.000475477	0.000265679	0.00181368	0.000152047	0.000988659	2.05692e-05	0.00214622	0.000736528	0.00014719	0.000478955	6.28003e-05	0.000130329	5.50564e-05	9.15799e-06	6.44189e-05	9.12444e-05	2.20552e-05	0.000259645	0.000484841	Filtered	Filtered	Filtered	Filtered	Filtered	Filtered	Filtered	Filtered	Filtered	Filtered	Filtered	Filtered
_KAHC[+57]LSEVEHDTM[+16]PADLPAIAADFVEDQEVC[+57]K_.3	Alb	P07724	Serum albumin	0.00310246	0.00358174	0.00298335	0.00168189	0.000555227	8.45045e-05	Profiled	0.00187261	0.00087835	0.000754182	0.000402491	0.00107453	0.000981623	0.000830335	0.000109856	0.00117757	0.00128444	0.000546154	0.00143537	0.00113614	0.00152556	0.0010258	0.00184176	0.00447516	0.0010168	0.000987388	0.00086395	0.00125626	0.000952882	0.00107836	0.00108308	0.00033805	0.000643945	0.00137624	Filtered	Filtered	Filtered	Filtered	Filtered	Filtered	Filtered	Filtered	Filtered	Filtered	Filtered	Filtered
_KAHC[+57]LSEVEHDTM[+16]PADLPAIAADFVEDQEVC[+57]K_.4	Alb	P07724	Serum albumin	Filtered	Filtered	Filtered	Filtered	0.00521331	0.0077072	Filtered	Filtered	Profiled	Profiled	Filtered	Filtered	Profiled	Filtered	Filtered	0.00828985	0.00406365	Filtered	Profiled	Filtered	0.00872907	0.00938732	Filtered	Filtered	0.00372568	0.00730351	Profiled	Filtered	Filtered	Filtered	0.00733698	Filtered	Filtered	Filtered	Filtered	Filtered	Filtered	Filtered	Filtered	Filtered	Filtered	Filtered	Filtered	Filtered	Filtered	Filtered
_AWAVARLSQTFPNADFAEITK_.3	Alb	P07724	Serum albumin	Filtered	Filtered	Filtered	Filtered	Filtered	Filtered	0.000240424	0.00283197	Filtered	0.00172891	0.000453916	0.00028038	Filtered	0.000873826	0.00547815	Filtered	Filtered	Filtered	Filtered	Filtered	Filtered	Filtered	Filtered	Filtered	Filtered	Filtered	6.12797e-05	0.000151757	Filtered	0.000975764	Filtered	Filtered	0.00272597	Filtered	Filtered	0.00280918	Filtered	0.00830144	0.000936176	0.00197029	Filtered	Filtered	Filtered	Filtered	Filtered	0.00251806
_SEIAHRYNDLGEQHFK_.4	Alb	P07724	Serum albumin	0.00397128	0.0032165	0.000202105	2.36066e-05	0.000219311	1.69627e-05	1.75861e-05	3.07679e-05	0.000165396	1.36994e-06	2.81074e-07	0.000337003	7.02567e-05	5.719e-05	5.60161e-05	7.1338e-07	9.40916e-05	1.30069e-05	2.69908e-05	0.000343055	1.82635e-05	0.000327798	0.00029544	0.000228654	8.0124e-05	4.714e-05	Profiled	7.2637e-05	1.09308e-05	0.000193873	3.88214e-05	0.000101849	0.000107716	0.00232956	Filtered	Filtered	Filtered	1.51472e-25	0.00379959	Filtered	Filtered	Filtered	Filtered	0.000221054	0.00475952	0.000215514
_SEIAHRYNDLGEQHFK_.3	Alb	P07724	Serum albumin	Profiled	Profiled	0.000439619	4.82062e-05	Profiled	Profiled	0.000260361	0.000154402	Profiled	Profiled	Profiled	Profiled	0.00028766	0.00179702	Profiled	0.000182187	3.09956e-05	0.00015878	0.000139397	0.00292985	Profiled	Filtered	Filtered	Profiled	0.00192405	0.00164052	0.000329089	Profiled	7.82639e-06	0.000764944	0.000200839	0.00491809	Profiled	Filtered	Filtered	Filtered	Filtered	3.45065e-07	Filtered	Filtered	Filtered	Filtered	Filtered	Filtered	Filtered	Filtered
_SEIAHRYNDLGEQHFK_.2	Alb	P07724	Serum albumin	Filtered	Filtered	Filtered	0.00547031	Filtered	Filtered	Filtered	Filtered	Filtered	Filtered	Filtered	Filtered	Filtered	Filtered	Filtered	Filtered	Filtered	Filtered	Filtered	Filtered	Filtered	Filtered	Filtered	Filtered	Filtered	Filtered	Filtered	Filtered	0.00875649	Filtered	Filtered	Profiled	Filtered	Filtered	Filtered	Filtered	Filtered	Filtered	Filtered	Filtered	Filtered	Filtered	Filtered	Filtered	Filtered	Filtered
_YNDLGEQHFKGLVLIAFSQYLQKC[+57]SYDEHAK_.5	Alb	P07724	Serum albumin	2.1165e-05	Filtered	Filtered	Filtered	Filtered	0.00298036	0.000619823	0.00152754	Filtered	2.48023e-06	1.42405e-09	5.88062e-05	Filtered	0.00210539	0.000133524	Filtered	Filtered	Filtered	2.29821e-06	Filtered	Filtered	Filtered	Filtered	Filtered	Filtered	0.000211355	0.00145063	5.84641e-05	Filtered	Filtered	Filtered	Filtered	0.000260953	0.00894119	0.00803355	0.00819189	Filtered	1.01675e-12	5.52905e-05	Filtered	Filtered	Filtered	Filtered	0.00109765	Filtered	1.5436e-06
_YNDLGEQHFKGLVLIAFSQYLQKC[+57]SYDEHAK_.6	Alb	P07724	Serum albumin	Filtered	Filtered	Filtered	Filtered	Filtered	Filtered	Filtered	Filtered	Filtered	0.000996696	0.000194259	Profiled	Filtered	Filtered	Filtered	Filtered	Filtered	Filtered	3.45398e-05	Filtered	Filtered	Filtered	Filtered	Filtered	Filtered	Filtered	Filtered	Filtered	Filtered	Filtered	Filtered	Filtered	0.00630721	Filtered	0.000856955	0.00418836	Filtered	8.54909e-24	3.43064e-05	0.00931124	Filtered	Filtered	0.00334014	0.000120788	Filtered	0.000194973
_YNDLGEQHFKGLVLIAFSQYLQKC[+57]SYDEHAK_.4	Alb	P07724	Serum albumin	0.00945509	Filtered	Profiled	Profiled	Filtered	Filtered	Filtered	Filtered	Filtered	0.00508853	0.000773263	0.0097683	Filtered	Profiled	Filtered	Filtered	Filtered	Filtered	4.44618e-05	Filtered	Filtered	Profiled	Filtered	Filtered	Filtered	Filtered	Filtered	Filtered	0.0055409	Filtered	Filtered	Filtered	Filtered	Filtered	Filtered	Filtered	Filtered	3.80917e-05	0.000974096	Filtered	Filtered	Filtered	Filtered	0.00515336	Filtered	0.000911077
_C[+57]SYDEHAKLVQEVTDFAK_.4	Alb	P07724	Serum albumin	0.00168614	Filtered	0.00895202	0.0012833	Filtered	0.00217445	0.00373749	0.00546271	0.00156677	0.0031081	0.00074098	0.0085208	0.00596194	0.00931836	Filtered	0.00173579	0.00153921	0.00240945	0.00301037	0.00697764	0.00203877	0.00919413	0.000913156	0.00525391	0.00406267	0.000855482	0.00152126	0.0051569	0.00657191	0.00373452	Filtered	0.00301178	Filtered	Filtered	Filtered	Filtered	Filtered	3.35973e-36	Filtered	Filtered	Filtered	Filtered	Filtered	Filtered	Filtered	Filtered
_C[+57]SYDEHAKLVQEVTDFAK_.3	Alb	P07724	Serum albumin	0.00465144	Filtered	Filtered	Filtered	Filtered	Filtered	Filtered	Filtered	Filtered	0.00197682	0.00939136	0.00552892	Filtered	Filtered	Filtered	Filtered	Filtered	Filtered	Filtered	Filtered	Filtered	Filtered	Filtered	Filtered	Filtered	Filtered	Filtered	Filtered	Filtered	Filtered	Filtered	Filtered	Filtered	Filtered	Filtered	Filtered	Filtered	1.29725e-09	Filtered	Filtered	Filtered	Filtered	Filtered	Filtered	Filtered	Filtered
_SEIAHRYNDLGEQHFKGLVLIAFSQYLQK_.5	Alb	P07724	Serum albumin	1.85694e-05	Filtered	Filtered	0.00327141	Filtered	0.00584276	0.00143433	Filtered	Filtered	0.000213976	4.99608e-11	Profiled	Filtered	Profiled	8.47715e-05	Filtered	Filtered	Filtered	2.71516e-05	Filtered	Filtered	Filtered	Filtered	Filtered	Filtered	Profiled	Profiled	0.000708606	Filtered	Filtered	Filtered	Filtered	Profiled	Filtered	0.00619618	0.00998339	Filtered	2.10688e-32	0.000290503	0.00776377	0.00057993	Filtered	0.000610031	2.61832e-06	0.00356001	0.000757928
_SEIAHRYNDLGEQHFKGLVLIAFSQYLQK_.4	Alb	P07724	Serum albumin	0.00670366	Filtered	Filtered	Filtered	Filtered	Filtered	Filtered	Filtered	Filtered	Filtered	Profiled	Filtered	Filtered	Filtered	Filtered	Filtered	Filtered	Filtered	Filtered	Filtered	Filtered	Filtered	Filtered	Filtered	Filtered	Filtered	Filtered	Filtered	Filtered	Filtered	Filtered	Filtered	Filtered	Filtered	Filtered	Filtered	Filtered	1.86993e-30	Filtered	Filtered	Filtered	Filtered	Filtered	4.14553e-05	Filtered	Filtered
_SEIAHRYNDLGEQHFKGLVLIAFSQYLQK_.6	Alb	P07724	Serum albumin	Filtered	Filtered	Filtered	Filtered	Filtered	Filtered	Filtered	Filtered	Filtered	Filtered	Filtered	Filtered	Filtered	Filtered	Filtered	Filtered	Filtered	Filtered	Filtered	Filtered	Filtered	Filtered	Filtered	Filtered	Filtered	Filtered	Filtered	Filtered	Filtered	Filtered	Filtered	Filtered	Filtered	Filtered	Filtered	Filtered	Filtered	2.39803e-20	Filtered	Filtered	Filtered	Filtered	Filtered	0.000484648	Filtered	Filtered
_PAEQTPLTALHLASLIK_.3	Aldh1a1	P24549,A0A286YCZ0,A0A286YDG6	Retinal dehydrogenase 1,Retinal dehydrogenase 1 (Fragment),Retinal dehydrogenase 1 (Fragment)	Filtered	Filtered	Filtered	Filtered	Filtered	Filtered	Filtered	Filtered	Filtered	Filtered	Filtered	Filtered	Filtered	Filtered	Filtered	Filtered	Filtered	Filtered	Filtered	Filtered	Filtered	Filtered	Filtered	Filtered	Filtered	Filtered	Filtered	Filtered	Filtered	Filtered	Filtered	Filtered	Filtered	Filtered	Filtered	Filtered	Filtered	Filtered	Filtered	Filtered	Filtered	Filtered	Filtered	Filtered	Filtered	Filtered
_IGEHTPSALAIMENANVLAR_.3	Aldoa	A6ZI44,D3YV98,A0A0U1RPN8,P05064,D3Z510,A0A0U1RPT5,A0A140LJ28,D3YWI1,A0A140LJJ6	Fructose-bisphosphate aldolase,Fructose-bisphosphate aldolase A (Fragment),Fructose-bisphosphate aldolase A (Fragment),Fructose-bisphosphate aldolase A,Fructose-bisphosphate aldolase A (Fragment),Fructose-bisphosphate aldolase A (Fragment),Fructose-bisphosphate aldolase A,Fructose-bisphosphate aldolase (Fragment),Fructose-bisphosphate aldolase A	0.00388387	0.0032149	0.000601677	0.00197066	Filtered	0.00401023	0.000966638	0.00500638	Filtered	0.000267312	0.00358121	0.000989102	Filtered	0.00535127	0.0014513	0.00402943	0.00134667	0.000758812	Profiled	0.00397733	0.0020488	0.00866505	0.00572179	0.00271838	0.00223721	0.00131617	0.00105349	Filtered	0.00708638	0.00369317	0.00162566	0.0033106	Filtered	0.00102893	0.00320701	0.00258893	0.00907306	Filtered	7.22495e-05	0.000124482	Filtered	Filtered	0.00790855	0.000436604	0.00232299	0.00831497
_ALSDHHVYLEGTLLK_.3	Aldoa	A6ZI44,D3YV98,A0A0U1RPN8,P05064,D3Z510,A0A0U1RPT5,A0A140LJ28,D3YWI1,A0A140LJJ6	Fructose-bisphosphate aldolase,Fructose-bisphosphate aldolase A (Fragment),Fructose-bisphosphate aldolase A (Fragment),Fructose-bisphosphate aldolase A,Fructose-bisphosphate aldolase A (Fragment),Fructose-bisphosphate aldolase A (Fragment),Fructose-bisphosphate aldolase A,Fructose-bisphosphate aldolase (Fragment),Fructose-bisphosphate aldolase A	Filtered	Filtered	Filtered	Filtered	Filtered	Filtered	Filtered	Filtered	Filtered	0.00113848	Filtered	0.00848409	Filtered	Filtered	Filtered	Filtered	Filtered	Filtered	Filtered	Filtered	Filtered	Filtered	Filtered	Filtered	Filtered	0.00741671	Filtered	Filtered	Filtered	Filtered	Filtered	Filtered	Filtered	Filtered	Filtered	Filtered	Filtered	Filtered	Filtered	Filtered	Filtered	Filtered	Filtered	Filtered	Filtered	Filtered
_LDQGGAPLAGTNK_.2	Aldob	Q91Y97	Fructose-bisphosphate aldolase B	0.00280454	0.00135916	0.000905813	0.00166317	0.000228123	0.00122751	Filtered	0.000503858	0.0016231	0.00071322	0.000263388	0.00544949	Filtered	0.00734219	3.33282e-05	0.00171928	0.000359016	0.000459243	0.0013002	0.00586266	0.00471652	0.000762671	0.0003761	Filtered	0.000108805	0.000960959	0.00437605	0.00432041	0.00856373	Filtered	Filtered	2.23069e-05	0.000517256	0.00267227	Filtered	Filtered	Filtered	Filtered	Filtered	Filtered	Filtered	Filtered	Filtered	Filtered	0.00012538	0.00519999
_ETTIQGLDGLSER_.2	Aldob	Q91Y97	Fructose-bisphosphate aldolase B	Filtered	Filtered	Filtered	0.00691439	0.00677354	Filtered	Filtered	0.00563767	Filtered	Filtered	0.00310187	0.00905756	Filtered	Filtered	0.000706581	Filtered	0.00447009	Filtered	0.00635518	Filtered	Filtered	Filtered	0.00443028	Filtered	Filtered	Filtered	Filtered	Filtered	Filtered	Filtered	Filtered	0.0021652	0.00303193	Filtered	Filtered	Filtered	Filtered	Filtered	Filtered	Filtered	Filtered	Filtered	Filtered	Filtered	0.00434338	Filtered
_ALQASALAAWGGK_.2	Aldob	Q91Y97	Fructose-bisphosphate aldolase B	Filtered	Filtered	Filtered	Filtered	Filtered	Filtered	Filtered	Filtered	Filtered	Filtered	Filtered	Filtered	Filtered	Filtered	Filtered	Filtered	Filtered	Filtered	Filtered	Filtered	Filtered	Filtered	Filtered	Filtered	Filtered	Filtered	0.00870638	Filtered	Filtered	Profiled	Filtered	Filtered	Filtered	Filtered	Filtered	Filtered	Filtered	Filtered	Filtered	Filtered	Filtered	Filtered	Filtered	Filtered	0.00129745	Filtered
_GILAADESVGTMGNR_.2	Aldob	Q91Y97	Fructose-bisphosphate aldolase B	Filtered	Filtered	Filtered	Filtered	Filtered	Filtered	Filtered	Filtered	Filtered	Filtered	Filtered	Profiled	Filtered	Filtered	0.00202739	Filtered	Filtered	Filtered	Profiled	Filtered	Filtered	Filtered	Filtered	Filtered	Filtered	Filtered	Profiled	0.00580522	Filtered	Filtered	Filtered	Profiled	Filtered	Filtered	Filtered	Filtered	Filtered	Filtered	Filtered	Filtered	Filtered	Filtered	Filtered	Filtered	Filtered	Filtered
_GILAADESVGTM[+16]GNR_.2	Aldob	Q91Y97	Fructose-bisphosphate aldolase B	Filtered	Filtered	Profiled	Filtered	Filtered	Filtered	0.00745055	Filtered	0.00973772	Filtered	Filtered	Filtered	Filtered	Filtered	Filtered	Filtered	Filtered	Profiled	Filtered	Filtered	Filtered	Filtered	Filtered	Filtered	Filtered	Profiled	Filtered	Filtered	Filtered	Filtered	Filtered	Profiled	Filtered	Filtered	Filtered	Filtered	Filtered	Filtered	Filtered	Filtered	Filtered	Filtered	Filtered	Filtered	Filtered	Filtered
_YTPEQVAMATVTALHR_.3	Aldob	Q91Y97	Fructose-bisphosphate aldolase B	Filtered	Filtered	0.00273785	0.00845536	Filtered	Filtered	Filtered	Filtered	0.00798309	Filtered	Filtered	Filtered	0.00917818	Filtered	0.00215507	Filtered	Filtered	Filtered	0.00729872	Filtered	Filtered	Filtered	0.00175359	Filtered	Filtered	Filtered	Filtered	Filtered	Filtered	Filtered	Filtered	Filtered	Filtered	Filtered	Filtered	Filtered	Filtered	Filtered	Filtered	0.00405152	Filtered	Filtered	Filtered	Filtered	Filtered	Filtered
_YTPEQVAM[+16]ATVTALHR_.3	Aldob	Q91Y97	Fructose-bisphosphate aldolase B	Filtered	Filtered	Filtered	Filtered	Filtered	Filtered	Filtered	Filtered	Filtered	Filtered	Filtered	Filtered	Filtered	Filtered	Filtered	Filtered	Filtered	Filtered	Filtered	Filtered	Filtered	Filtered	Filtered	Filtered	Filtered	Filtered	Filtered	Filtered	Filtered	Filtered	Filtered	Filtered	Filtered	Filtered	Filtered	Filtered	Filtered	Filtered	Filtered	Filtered	Filtered	Filtered	Filtered	Filtered	Filtered	Filtered
_ALNDHHVYLEGTLLK_.3	Aldob	Q91Y97	Fructose-bisphosphate aldolase B	Filtered	Filtered	Filtered	0.00356809	Filtered	Filtered	Filtered	Filtered	Filtered	Profiled	Filtered	Filtered	Filtered	Filtered	Filtered	Filtered	Profiled	0.00760307	Filtered	Filtered	Filtered	Filtered	Filtered	0.00884214	Filtered	0.00880039	Filtered	Filtered	Filtered	Filtered	Filtered	Filtered	Filtered	Filtered	Filtered	Filtered	Filtered	Filtered	Filtered	Filtered	Filtered	Filtered	Filtered	Filtered	Filtered	Filtered
_ALNDHHVYLEGTLLK_.2	Aldob	Q91Y97	Fructose-bisphosphate aldolase B	Filtered	Filtered	Filtered	Filtered	Filtered	Filtered	Filtered	Filtered	Filtered	Filtered	Filtered	Filtered	Filtered	Filtered	Filtered	Profiled	Filtered	Filtered	Filtered	Filtered	Filtered	Filtered	Filtered	Filtered	Filtered	Filtered	Filtered	Filtered	Filtered	Filtered	Filtered	Filtered	Filtered	Filtered	Filtered	Filtered	Filtered	Filtered	Filtered	Filtered	Filtered	Filtered	Filtered	Filtered	Filtered	Filtered
_ALNDHHVYLEGTLLK_.4	Aldob	Q91Y97	Fructose-bisphosphate aldolase B	Filtered	Filtered	Filtered	Filtered	Filtered	Filtered	Filtered	Filtered	Filtered	Filtered	Filtered	Filtered	Filtered	Filtered	Filtered	Filtered	Filtered	Filtered	Filtered	Filtered	Filtered	Filtered	Filtered	Filtered	Filtered	Filtered	Filtered	Filtered	Filtered	Filtered	Filtered	Filtered	Filtered	Filtered	Filtered	Filtered	Filtered	Filtered	Filtered	Filtered	Filtered	Filtered	Filtered	Filtered	Filtered	Filtered
_IADQC[+57]PSSLAIQENANALAR_.3	Aldob	Q91Y97	Fructose-bisphosphate aldolase B	Filtered	Filtered	Filtered	Filtered	Filtered	Filtered	Filtered	Filtered	Filtered	Filtered	Filtered	Filtered	Filtered	Filtered	Filtered	Filtered	Filtered	Filtered	Filtered	Filtered	Filtered	Filtered	Filtered	Filtered	Filtered	Filtered	Filtered	Filtered	Filtered	Filtered	Filtered	Filtered	Filtered	Filtered	Filtered	Filtered	Filtered	Filtered	Filtered	Filtered	Filtered	Filtered	Filtered	Filtered	Filtered	Filtered
_IADQC[+57]PSSLAIQENANALAR_.2	Aldob	Q91Y97	Fructose-bisphosphate aldolase B	Filtered	Filtered	Filtered	Filtered	Filtered	Filtered	Filtered	Filtered	Filtered	Filtered	Filtered	Filtered	Filtered	Filtered	Filtered	Filtered	Filtered	Filtered	Filtered	Filtered	Filtered	Filtered	Filtered	Filtered	Filtered	Filtered	Filtered	Filtered	Filtered	Filtered	Filtered	Filtered	Filtered	Filtered	Filtered	Filtered	Filtered	Filtered	Filtered	Filtered	Filtered	Filtered	Filtered	Filtered	Filtered	Filtered
_DSLLQEFK_.2	Ambp	Q07456,I7HIQ9	Protein AMBP,Protein AMBP (Fragment)	1.80256e-06	3.85218e-07	6.44703e-11	2.92515e-11	1.48046e-13	1.59404e-06	1.75819e-10	1.72667e-22	1.9265e-12	1.3179e-24	1.9061e-13	6.54748e-13	6.11945e-07	3.18536e-11	8.45497e-09	4.05287e-07	2.71677e-05	9.00764e-10	8.39316e-07	1.41552e-17	1.25783e-05	2.07188e-05	2.45864e-11	3.10591e-18	3.35953e-06	4.96093e-07	2.83768e-14	1.90732e-05	2.23135e-06	3.11895e-05	3.24272e-10	1.76948e-05	1.13424e-06	7.60439e-07	1.59224e-14	1.54432e-05	3.02275e-24	7.04427e-37	2.5745e-06	3.18135e-07	1.08492e-19	1.41499e-27	6.54025e-17	1.9207e-17	2.90536e-40	2.96111e-16
_LWAFDAAQGK_.2	Ambp	Q07456,I7HIQ9	Protein AMBP,Protein AMBP (Fragment)	2.68579e-14	9.19233e-11	2.53373e-26	2.65919e-29	2.37168e-23	1.63278e-08	3.50972e-19	2.16272e-33	1.18658e-21	1.26247e-45	1.24309e-28	6.726e-24	4.60161e-08	8.05946e-24	6.06326e-12	6.83903e-26	2.25238e-11	1.02277e-12	1.39386e-13	2.41979e-31	4.93941e-06	6.044e-28	2.86709e-62	2.84055e-36	1.67132e-07	4.6304e-12	2.17004e-23	3.82277e-06	4.48406e-08	1.67729e-06	1.70901e-21	8.11732e-07	1.37173e-15	1.42124e-08	1.18959e-22	3.69239e-06	1.08727e-28	7.93915e-37	8.99496e-07	8.8002e-10	1.08651e-25	1.95063e-32	1.5376e-24	4.3457e-26	4.24607e-47	2.27711e-25
_LWAFDAAQGK_.1	Ambp	Q07456,I7HIQ9	Protein AMBP,Protein AMBP (Fragment)	0.001502	0.00253757	0.000387619	5.8416e-05	0.000153423	0.000444149	0.00040449	0.00379665	0.00269458	0.00244112	0.000903321	0.000878353	Filtered	0.0058751	0.000170989	0.00257109	0.00562978	0.000916855	0.000820642	0.00172622	0.000992153	Filtered	0.000148294	0.00442071	0.000752518	0.00032583	0.00122101	0.00685571	0.00092345	0.00340473	0.000984816	0.000323383	0.00116924	0.00397647	0.00410843	0.00382151	0.0044503	0.00445094	0.00236547	0.000169917	0.000864761	0.00571971	0.00163601	6.37416e-05	1.36314e-06	0.00745856
_EYC[+57]GVPGDGYEELIR_.2	Ambp	Q07456,I7HIQ9	Protein AMBP,Protein AMBP (Fragment)	1.12565e-15	4.65005e-17	5.34035e-27	1.30356e-31	2.80207e-24	7.92093e-09	1.599e-22	8.86909e-40	4.96943e-28	3.14822e-48	5.74184e-34	2.53778e-25	6.16559e-10	6.37072e-30	1.19693e-14	6.5663e-30	7.18407e-13	1.8361e-14	3.51068e-17	6.20339e-41	4.13056e-06	6.89875e-32	1.59799e-69	2.89253e-47	2.34452e-08	5.38688e-14	6.39168e-28	2.33893e-06	2.72637e-08	7.88919e-07	9.38638e-26	3.21263e-07	6.928e-17	8.34831e-10	Filtered	Filtered	Filtered	Filtered	0.000973385	0.000901065	Filtered	Filtered	Filtered	0.0028942	0.00667137	0.00508047
_EYC[+57]GVPGDGYEELIR_.3	Ambp	Q07456,I7HIQ9	Protein AMBP,Protein AMBP (Fragment)	0.00450636	0.00118798	0.000406393	0.000201668	0.000820522	0.000163516	8.64478e-05	Filtered	0.000251244	4.22481e-15	0.00246344	0.000315199	0.000162247	0.000190225	0.000448716	0.000479597	0.000290005	0.000174974	0.000761811	5.3221e-05	0.000101845	0.00094703	3.12429e-05	0.00022512	9.0767e-05	2.23553e-05	0.000259212	0.000359855	0.000624863	0.000100946	4.76723e-05	9.81164e-05	0.000444365	0.000432806	Filtered	Filtered	Filtered	Filtered	Filtered	Filtered	Filtered	Filtered	Filtered	Filtered	Filtered	Filtered
_WYNLAVGSTC[+57]PWLSR_.2	Ambp	Q07456,I7HIQ9	Protein AMBP,Protein AMBP (Fragment)	2.19747e-05	7.04895e-05	2.66134e-05	6.3903e-06	0.000206805	1.05282e-05	2.27397e-06	1.99534e-06	8.03618e-07	4.43451e-15	5.19525e-05	2.18653e-10	1.49983e-05	9.35816e-06	2.26615e-06	9.3886e-05	2.23434e-06	3.56243e-08	2.428e-05	1.92746e-07	1.31885e-05	9.97336e-07	2.20307e-05	1.34962e-17	4.95465e-06	2.06949e-05	1.21316e-05	2.75368e-05	6.34101e-06	5.87643e-05	1.36311e-06	2.19026e-05	4.70182e-05	3.72292e-07	Filtered	Filtered	Filtered	Filtered	Filtered	Filtered	Filtered	Filtered	Filtered	Filtered	Filtered	Filtered
_C[+57]IQFHYGGC[+57]K_.2	Ambp	Q07456,I7HIQ9	Protein AMBP,Protein AMBP (Fragment)	2.20651e-05	3.53427e-05	4.72617e-11	5.8573e-11	5.938e-05	2.71576e-05	2.53552e-06	0.000342874	1.90032e-09	7.37823e-18	6.69348e-05	2.85232e-06	1.51355e-06	6.5602e-07	4.20781e-05	0.000117189	3.30458e-05	2.81932e-07	2.69877e-05	1.71987e-05	2.10575e-05	4.43644e-07	2.2183e-05	0.000134072	8.24202e-05	2.78767e-05	8.60403e-10	8.15859e-05	7.09006e-07	1.26255e-05	6.95968e-12	2.55293e-05	6.29374e-07	2.46973e-05	Filtered	Filtered	Filtered	Filtered	Filtered	Filtered	Filtered	Filtered	Filtered	Filtered	Filtered	Filtered
_C[+57]IQFHYGGC[+57]K_.3	Ambp	Q07456,I7HIQ9	Protein AMBP,Protein AMBP (Fragment)	2.57193e-08	3.25303e-08	6.74329e-12	9.54875e-20	2.09489e-20	1.65972e-07	1.68985e-14	8.93711e-21	3.66616e-16	2.99366e-27	9.8667e-17	5.54204e-08	5.69566e-08	3.49114e-20	2.99068e-10	2.33962e-24	1.98942e-08	8.00586e-10	8.31271e-09	1.12068e-19	1.17298e-05	4.34297e-18	4.89592e-43	1.14446e-22	2.3145e-07	8.76516e-11	1.53726e-14	1.25696e-05	7.25243e-07	2.52325e-05	1.7977e-14	1.51621e-06	3.40094e-08	1.53355e-08	Filtered	Filtered	Filtered	Filtered	Filtered	Filtered	Filtered	Filtered	Filtered	Filtered	Filtered	Filtered
_TIAAC[+57]NLPIVQGPC[+57]R_.2	Ambp	Q07456,I7HIQ9	Protein AMBP,Protein AMBP (Fragment)	1.47511e-12	6.43295e-17	6.3352e-13	4.33028e-23	1.96126e-26	1.99011e-09	5.50534e-13	2.41333e-29	9.89252e-23	1.08678e-33	3.11191e-21	9.87945e-25	2.25919e-06	2.15312e-19	5.90576e-15	1.5463e-23	1.24974e-12	1.55092e-08	5.62965e-15	1.7036e-37	1.2801e-05	1.02362e-25	2.09657e-68	4.00893e-31	1.19097e-07	4.36995e-11	6.32457e-17	2.33893e-06	2.09288e-07	1.58431e-05	1.9343e-16	2.38708e-06	5.9334e-05	1.44235e-06	Filtered	Filtered	Filtered	Filtered	Filtered	Filtered	Filtered	Filtered	Filtered	Filtered	Filtered	Filtered
_TIAAC[+57]NLPIVQGPC[+57]R_.3	Ambp	Q07456,I7HIQ9	Protein AMBP,Protein AMBP (Fragment)	1.2727e-05	0.000180917	0.0001811	5.21071e-08	1.22318e-05	1.41133e-05	1.49664e-05	1.23596e-11	4.90161e-08	4.02349e-11	3.73871e-06	0.000130017	0.000125835	5.14899e-05	3.56523e-05	4.96939e-07	0.000131795	9.22346e-05	2.69915e-05	4.15606e-05	4.70437e-05	2.10487e-06	2.19833e-05	0.00016408	0.000151488	2.94882e-05	6.38738e-07	1.98823e-05	5.24371e-05	6.00908e-05	3.11505e-05	0.000158686	0.000206433	4.34394e-05	Filtered	Filtered	Filtered	Filtered	Filtered	Filtered	Filtered	Filtered	Filtered	Filtered	Filtered	Filtered
_GVC[+57]EEITGAYQK_.2	Ambp	Q07456,I7HIQ9	Protein AMBP,Protein AMBP (Fragment)	3.46901e-06	0.000187351	8.79476e-05	3.26301e-05	0.00106155	4.31988e-05	2.7757e-05	0.00155378	2.35339e-05	1.55862e-05	0.000946973	2.32655e-07	0.00011913	1.33701e-06	7.86336e-07	1.48024e-05	2.57159e-05	2.02591e-07	2.69888e-05	1.96481e-06	2.17009e-05	1.03168e-11	0.000226158	3.532e-13	2.48552e-05	0.000148194	2.87264e-05	0.000574637	2.49724e-05	4.9897e-05	0.00166241	2.19789e-05	1.30741e-06	1.30685e-06	Filtered	Filtered	Filtered	Filtered	Filtered	Filtered	Filtered	Filtered	Filtered	Filtered	Filtered	Filtered
_KEDSC[+57]QLNYSEGPC[+57]LGMQER_.3	Ambp	Q07456,I7HIQ9	Protein AMBP,Protein AMBP (Fragment)	2.01098e-05	2.11761e-08	9.67698e-06	9.65119e-16	4.27034e-09	1.00854e-06	3.00585e-12	2.33623e-21	1.92514e-16	4.93252e-35	8.25323e-11	1.90825e-15	1.31358e-07	4.67213e-15	7.24415e-08	3.6444e-15	2.54999e-07	2.70985e-09	2.59732e-07	3.28889e-17	8.29376e-06	1.57358e-18	9.50389e-27	1.6891e-29	2.11328e-06	5.38204e-09	3.73919e-18	8.11795e-06	5.15784e-06	3.34526e-06	2.72387e-14	7.68623e-06	1.86466e-10	2.23839e-07	Filtered	Filtered	Filtered	Filtered	Filtered	Filtered	Filtered	Filtered	Filtered	Filtered	Filtered	Filtered
_KEDSC[+57]QLNYSEGPC[+57]LGMQER_.2	Ambp	Q07456,I7HIQ9	Protein AMBP,Protein AMBP (Fragment)	Filtered	Filtered	0.00501609	0.00219902	Filtered	0.00396994	0.000239425	0.00507888	0.00256158	7.00888e-09	0.000670409	0.000575081	0.00180358	0.00112695	0.00128768	0.00389975	0.000340987	Filtered	0.00528829	0.000732712	0.00066659	0.00165599	0.000848582	0.00145746	0.00242071	0.00282471	0.00123232	0.0012744	0.000307092	0.00154304	0.00275749	0.0003666	0.00861447	0.00658446	Filtered	Filtered	Filtered	Filtered	Filtered	Filtered	Filtered	Filtered	Filtered	Filtered	Filtered	Filtered
_M[+16]SVSTLVLQEGATETEISM[+16]TSTR_.3	Ambp	Q07456,I7HIQ9	Protein AMBP,Protein AMBP (Fragment)	Filtered	Filtered	Profiled	Filtered	Filtered	Filtered	Profiled	Filtered	Filtered	Filtered	Filtered	Filtered	Filtered	Filtered	Filtered	Filtered	Filtered	Filtered	Filtered	Filtered	Filtered	Filtered	0.00348952	Filtered	Profiled	Filtered	0.00725399	Filtered	0.00796077	Filtered	0.00592244	Filtered	Filtered	Filtered	Filtered	Filtered	Filtered	4.32786e-06	Filtered	Filtered	Filtered	0.000576972	Filtered	Filtered	Filtered	Filtered
_LSGLLDLALEK_.2	Amy1	G3UXY7,D3YYQ5,P00687	Alpha-amylase 1 (Fragment),Alpha-amylase 1 (Fragment),Alpha-amylase 1	8.46928e-06	2.61611e-05	4.85712e-07	1.85775e-05	3.09161e-07	8.00968e-05	2.19257e-07	1.03938e-05	4.47385e-12	9.53696e-09	7.75782e-05	3.19012e-05	7.84613e-06	3.11203e-08	2.64062e-06	6.15441e-12	1.03824e-05	5.04895e-07	1.7661e-05	1.07788e-05	1.60041e-05	1.84282e-12	9.93528e-06	2.57949e-17	2.48065e-05	5.88963e-06	1.52122e-08	2.32393e-05	1.28062e-06	2.55468e-05	1.36593e-11	1.26925e-05	1.34661e-07	1.83674e-06	6.6605e-08	8.94876e-05	2.24685e-10	1.34511e-27	2.03545e-05	0.000263012	1.15164e-05	2.22392e-11	3.92279e-07	0.0008565	1.05993e-14	0.000177582
_TAIVHLFEWR_.3	Amy1	G3UXY7,D3YYQ5,P00687	Alpha-amylase 1 (Fragment),Alpha-amylase 1 (Fragment),Alpha-amylase 1	3.27147e-06	1.91222e-06	3.17517e-12	7.24386e-06	5.23245e-10	9.31873e-07	9.08709e-08	1.22741e-13	5.19427e-10	2.27951e-15	6.39231e-06	0.000168322	9.14944e-06	3.8902e-05	5.02834e-06	1.07154e-08	4.69132e-06	6.12573e-07	5.58608e-07	1.23955e-17	2.08841e-05	2.0956e-12	2.21823e-05	1.18539e-10	3.10278e-05	5.61612e-05	4.1499e-06	3.47723e-05	1.70255e-05	0.000109341	3.89433e-10	2.19789e-05	1.26337e-06	1.19637e-05	0.000166579	0.00101397	9.65165e-07	1.90622e-17	2.27291e-05	0.000142058	0.00012143	0.000283576	0.000249018	0.000587472	1.90238e-13	1.86686e-08
_TASGGIENYQDAAQVR_.2	Amy1	G3UXY7,D3YYQ5,P00687	Alpha-amylase 1 (Fragment),Alpha-amylase 1 (Fragment),Alpha-amylase 1	8.61363e-05	0.00456802	0.000182469	0.000169322	0.000191021	2.6336e-05	0.000123556	9.59791e-05	5.49774e-08	0.000398131	9.08646e-05	6.45953e-05	1.74715e-05	7.35261e-05	4.30244e-05	9.22682e-05	1.72877e-05	2.16785e-05	0.000783392	1.5601e-05	2.96886e-05	5.07603e-05	2.205e-05	3.97141e-06	6.59752e-05	5.28017e-05	7.59606e-14	0.000186347	4.60472e-06	5.11293e-05	0.000260436	4.62866e-05	7.27651e-07	4.30751e-05	0.000376014	0.000539811	0.000459647	5.74216e-07	0.000469305	0.00304593	3.87347e-05	0.00583183	4.36807e-07	0.000174442	6.98197e-05	0.000628702
_ALVFVDNHDNQR_.3	Amy1	G3UXY7,D3YYQ5,P00687	Alpha-amylase 1 (Fragment),Alpha-amylase 1 (Fragment),Alpha-amylase 1	2.25871e-06	4.00821e-05	1.87917e-08	6.43934e-08	1.33187e-10	2.7184e-06	2.37628e-12	4.32703e-14	9.95776e-13	6.20038e-08	4.39504e-09	2.45939e-08	9.89537e-07	5.48853e-10	3.48577e-08	3.91975e-16	1.58983e-06	8.29143e-08	7.97429e-06	4.88777e-11	1.54672e-05	1.2612e-09	7.48702e-15	8.6737e-23	1.09527e-05	9.84276e-07	1.16076e-08	1.6685e-05	1.00488e-05	3.26423e-05	2.3564e-09	1.20887e-05	1.4106e-08	2.34386e-06	0.00225979	7.48573e-05	9.78762e-10	0.00737145	7.33407e-06	1.26612e-06	0.00113035	0.00585993	2.50258e-09	7.27654e-09	1.25273e-27	3.49828e-09
_ALVFVDNHDNQR_.2	Amy1	G3UXY7,D3YYQ5,P00687	Alpha-amylase 1 (Fragment),Alpha-amylase 1 (Fragment),Alpha-amylase 1	1.39414e-06	2.31918e-05	8.33006e-07	4.26407e-07	1.87834e-07	1.58766e-05	2.91417e-05	4.57876e-13	3.28714e-05	4.44849e-08	4.60884e-06	2.83946e-05	6.58676e-06	4.27536e-05	3.10437e-05	5.55099e-05	1.72854e-05	8.25538e-06	2.699e-05	1.7432e-07	2.08303e-05	0.000421577	6.64809e-05	4.83856e-16	1.35142e-05	7.75003e-05	3.35595e-05	3.3263e-05	9.16069e-05	5.58536e-05	7.87868e-05	2.18267e-05	9.58276e-05	2.03886e-05	Filtered	0.000443138	0.00044302	Filtered	2.55598e-05	0.000150802	0.00531971	Filtered	0.000276307	0.000183569	0.00134775	1.39097e-07
_VADYMNHLIDIGVAGFR_.3	Amy1	G3UXY7,D3YYQ5,P00687	Alpha-amylase 1 (Fragment),Alpha-amylase 1 (Fragment),Alpha-amylase 1	6.14706e-06	2.2074e-06	0.000304202	2.03649e-07	1.04689e-13	3.60129e-05	1.54682e-06	8.5036e-05	1.32856e-06	2.11335e-17	7.9644e-05	3.23227e-06	1.31893e-05	0.000174351	3.3286e-05	1.67055e-06	9.47822e-06	5.43082e-06	1.39295e-05	2.22204e-08	2.99291e-05	1.71202e-09	2.20332e-05	1.01566e-14	2.92774e-05	0.000788994	1.67724e-07	5.51267e-05	0.000523212	5.48548e-05	1.9916e-07	2.19793e-05	3.47241e-05	2.15866e-05	0.000149285	4.43316e-05	9.12338e-06	6.08679e-12	2.29506e-05	9.4526e-05	1.16429e-05	1.89569e-06	2.85312e-06	0.000235123	6.05685e-17	0.000117903
_VADYM[+16]NHLIDIGVAGFR_.3	Amy1	G3UXY7,D3YYQ5,P00687	Alpha-amylase 1 (Fragment),Alpha-amylase 1 (Fragment),Alpha-amylase 1	Filtered	Filtered	0.00222934	0.00107686	0.00745335	Filtered	Filtered	0.00606596	Filtered	Filtered	Filtered	Filtered	Filtered	Filtered	0.00864074	0.0025887	Filtered	Filtered	0.00473998	Filtered	Filtered	0.00348944	Filtered	Filtered	Filtered	Filtered	0.000114902	Filtered	0.00494328	Filtered	Filtered	Filtered	Filtered	Filtered	0.00624769	Filtered	0.00258139	0.00179927	Filtered	Filtered	Filtered	Filtered	0.00392114	Filtered	0.0065311	Filtered
_MAVGFMLAHPYGFTR_.3	Amy1	G3UXY7,D3YYQ5,P00687	Alpha-amylase 1 (Fragment),Alpha-amylase 1 (Fragment),Alpha-amylase 1	0.00116245	0.000353814	0.000135066	2.67931e-05	2.10751e-06	4.27454e-05	0.000211828	7.99592e-05	9.94176e-05	9.98673e-10	4.72196e-06	4.40089e-05	1.43085e-05	5.21861e-05	7.9532e-06	0.000296909	5.61219e-05	1.10589e-06	2.6987e-05	2.06336e-06	2.21233e-05	1.15275e-07	2.20629e-05	1.32764e-08	1.6843e-05	0.000368437	3.61473e-05	4.94008e-05	1.5402e-05	5.94559e-05	2.83739e-05	2.54309e-05	0.000672178	1.4256e-05	Filtered	Filtered	0.00802713	Filtered	0.00809861	Filtered	Filtered	Filtered	Filtered	Filtered	Filtered	0.00896227
_GRDNELLIYK_.3	Apcs	P12246	Serum amyloid P-component	9.92382e-07	0.000955115	8.8679e-07	7.29947e-14	7.87928e-05	0.00188763	1.87649e-10	0.000223779	0.0035022	1.40213e-38	2.95147e-08	4.09088e-17	0.000542236	0.000186916	2.76942e-07	0.0013947	5.80511e-05	8.32112e-08	0.000598126	7.53895e-08	1.99879e-05	9.62031e-09	2.21818e-05	5.27888e-10	7.45474e-06	0.00597088	7.69333e-06	Filtered	6.02348e-05	5.41899e-05	4.45769e-12	6.39224e-06	1.21393e-05	5.17033e-07	1.08062e-06	4.7202e-05	5.48887e-06	0.0034147	3.82323e-05	1.18407e-07	6.28375e-14	4.96272e-06	0.000259676	7.98179e-11	2.75399e-15	0.000202575
_GRDNELLIYK_.2	Apcs	P12246	Serum amyloid P-component	2.15832e-05	0.00209899	0.000241363	3.91038e-12	0.00086549	0.000378452	0.000164721	0.00290585	0.00326433	4.85031e-33	0.00377681	2.25243e-06	9.10735e-05	0.00219432	0.000812796	0.00451834	0.000504779	6.28364e-05	0.00335087	0.000308618	1.58207e-05	4.55245e-05	2.20685e-05	9.80334e-05	8.77446e-05	0.00559989	4.01386e-09	0.00475644	0.00014619	0.00253808	4.49991e-15	1.44231e-05	8.38091e-07	3.65159e-07	0.000192865	5.87638e-05	0.00236749	0.00595171	0.00865512	8.50159e-09	6.58873e-05	3.71754e-09	Filtered	4.21904e-07	1.76822e-13	0.00378485
_VGEYSLYIGQSK_.2	Apcs	P12246	Serum amyloid P-component	3.57437e-05	0.00463565	0.000191916	4.10756e-08	0.00323422	Filtered	7.83034e-07	0.00430282	0.00123307	8.32199e-27	0.0020683	9.82204e-07	0.00241607	0.000867188	0.000162515	0.00272214	Profiled	3.84858e-07	0.00123403	0.000223307	1.98173e-05	0.00247996	0.00186086	0.00208386	2.97686e-05	0.00173491	7.35648e-05	Filtered	0.00180988	0.000808883	4.49141e-06	0.00122535	Filtered	0.00133304	6.82612e-09	2.83668e-05	5.62757e-05	3.00887e-12	0.00219677	0.00011471	1.28542e-10	3.22721e-23	2.85626e-05	0.00316727	0.00107997	Filtered
_APPSIVLGQEQDNYGGGFQR_.3	Apcs	P12246	Serum amyloid P-component	2.3488e-09	7.42345e-05	8.76478e-10	2.98262e-21	3.15477e-08	1.01166e-05	1.46938e-13	0.000317715	0.00139442	8.62604e-36	4.58725e-09	9.14256e-12	7.25982e-05	6.64207e-05	2.80508e-10	0.000951323	4.07719e-05	6.2634e-10	2.69907e-05	4.50084e-14	9.75085e-06	2.77539e-13	0.000543601	4.90357e-16	2.72408e-06	0.000324756	3.83757e-11	0.0012465	0.000138066	7.73413e-05	6.02209e-05	2.19079e-05	1.41667e-05	1.91327e-06	0.00397006	0.00822769	Filtered	Filtered	Filtered	0.00612467	0.000717302	0.00622608	0.00749457	0.00628147	0.00354356	Filtered
_APPSIVLGQEQDNYGGGFQR_.2	Apcs	P12246	Serum amyloid P-component	0.00301621	0.00259304	0.00297296	2.85528e-05	0.00316412	0.00399669	0.000138193	0.00889142	0.00259763	1.84346e-34	0.000971402	9.98723e-06	0.00280791	0.00384737	6.02469e-05	Filtered	0.00437851	7.33476e-05	0.000943534	0.000722873	0.000606503	0.000320637	0.000518116	0.00334985	9.03547e-05	Filtered	3.96195e-05	Filtered	0.000186294	0.00328577	0.000108064	2.21317e-05	6.97191e-05	0.00029044	0.00911648	0.000999109	Filtered	Filtered	Filtered	Filtered	0.00482318	0.00238267	Filtered	Filtered	0.00507928	Filtered
_SQSLFSYSVK_.2	Apcs	P12246	Serum amyloid P-component	7.85434e-06	0.00137277	0.000364202	1.02569e-16	0.000211161	Filtered	1.62742e-11	0.00651811	0.00113708	4.20571e-33	0.000360585	2.39648e-05	0.000426103	0.000858947	2.48757e-07	0.00528012	Filtered	1.25274e-08	2.69909e-05	2.69557e-05	2.67454e-05	2.72575e-07	0.000417873	2.07117e-09	8.25528e-06	0.00127155	0.000266906	0.00158389	0.00392113	0.000200871	3.97053e-07	2.20567e-05	0.00512572	9.70495e-06	0.000115482	0.000652744	0.0032028	Filtered	Filtered	0.000660655	0.000533922	0.00552034	Filtered	Filtered	0.00667211	0.00105815
_SQSLFSYSVK_.1	Apcs	P12246	Serum amyloid P-component	Filtered	Filtered	Filtered	0.00527551	Filtered	0.00626071	0.00475643	Filtered	0.00577274	0.00516252	0.00824599	0.00795869	Filtered	Filtered	0.00251632	0.006816	0.00483666	0.00668906	Filtered	Filtered	Filtered	Filtered	Filtered	0.00861443	0.00242999	0.00736691	Filtered	Profiled	0.00263369	0.00881265	Filtered	0.00964419	0.0030526	0.00205321	Filtered	Filtered	Filtered	Filtered	Filtered	Filtered	Filtered	Filtered	Filtered	Filtered	Filtered	Filtered
_DNELLIYK_.2	Apcs	P12246	Serum amyloid P-component	Filtered	Filtered	Filtered	0.00322662	Filtered	Filtered	5.38664e-05	Filtered	Filtered	2.80954e-26	Filtered	5.6193e-06	Filtered	Filtered	Filtered	Filtered	Filtered	0.00852314	Filtered	Filtered	Profiled	Filtered	Filtered	Filtered	0.00203005	Filtered	0.00210529	Filtered	Filtered	Filtered	0.000281366	Filtered	Filtered	Filtered	0.000836826	Filtered	Filtered	Filtered	Filtered	0.000150227	Filtered	6.54993e-19	Filtered	Filtered	Filtered	Filtered
_VAPLGAELQESAR_.2	Apoa1	Q00623,A0A1L1STX7	Apolipoprotein A-I,Apolipoprotein A-I (Fragment)	1.9802e-22	3.70189e-26	3.51621e-40	2.56853e-43	9.81915e-37	4.00112e-10	7.49456e-30	2.53913e-53	2.25854e-37	1.69282e-61	1.83e-49	8.21216e-39	2.94898e-11	8.46593e-44	1.78521e-17	3.46738e-36	1.77981e-15	5.26893e-17	2.06829e-22	7.68426e-57	4.13056e-06	1.30772e-45	9.11704e-95	2.4314e-62	2.93684e-09	6.71013e-17	1.4809e-35	2.33893e-06	7.47912e-09	7.22152e-07	6.41015e-32	1.0612e-07	9.33167e-22	3.08435e-11	3.21881e-36	1.85396e-06	1.28465e-38	6.53266e-59	2.13888e-08	1.13596e-14	2.72812e-38	1.89693e-44	1.48355e-31	4.82828e-44	2.62879e-65	4.90904e-35
_VAPLGAELQESAR_.1	Apoa1	Q00623,A0A1L1STX7	Apolipoprotein A-I,Apolipoprotein A-I (Fragment)	4.55543e-11	4.1309e-10	9.66574e-15	3.5365e-21	4.17964e-22	1.1931e-08	4.80059e-17	2.80734e-24	1.08761e-24	3.69084e-30	6.45947e-29	6.28411e-11	3.29858e-07	1.02599e-15	1.78522e-10	4.13701e-18	2.90985e-08	4.95824e-11	5.41437e-09	1.13269e-23	8.4508e-06	1.98786e-26	3.8035e-50	5.6251e-38	1.22956e-06	2.40162e-07	1.1511e-16	4.99301e-06	5.67305e-08	5.00354e-06	9.03993e-19	8.06139e-06	4.76292e-15	6.23297e-08	1.59176e-14	5.04037e-06	6.89876e-25	7.30404e-35	4.71203e-07	1.04803e-09	2.99433e-17	1.74767e-22	1.96472e-22	3.9667e-22	1.84368e-36	2.91687e-19
_VAPLGAELQESAR_.3	Apoa1	Q00623,A0A1L1STX7	Apolipoprotein A-I,Apolipoprotein A-I (Fragment)	6.91394e-10	1.68212e-10	3.92222e-11	6.14706e-22	1.31834e-20	7.77091e-08	8.55517e-11	4.79231e-21	2.95098e-20	1.58749e-20	5.64577e-18	3.05024e-12	1.08851e-07	9.04336e-18	2.16189e-09	2.13641e-19	1.04069e-08	2.22917e-09	1.03317e-07	5.53213e-26	1.23556e-05	6.4455e-24	1.46176e-46	2.74008e-35	1.8961e-06	5.34058e-09	7.38717e-14	4.31334e-06	1.551e-06	1.28733e-05	1.3415e-15	1.7991e-05	2.34508e-09	1.7489e-07	3.7642e-16	1.51716e-05	1.03912e-22	2.06234e-31	7.46112e-06	3.84881e-07	5.14827e-26	4.2773e-25	5.9473e-17	4.43766e-18	4.51226e-42	1.12422e-19
_LSPVAEEFR_.2	Apoa1	Q00623,A0A1L1STX7	Apolipoprotein A-I,Apolipoprotein A-I (Fragment)	4.46355e-17	2.12933e-16	2.48472e-31	1.88623e-33	3.02956e-32	7.24645e-10	1.84022e-22	1.1137e-43	5.12755e-33	1.68629e-44	4.43801e-39	2.74929e-28	6.96527e-11	8.23794e-33	5.51098e-16	2.14836e-33	6.46943e-14	6.49319e-16	1.44845e-19	4.66974e-47	4.13056e-06	2.66138e-42	8.33292e-84	5.8249e-56	6.4653e-09	1.99353e-16	2.38577e-28	2.33893e-06	8.92458e-09	9.99559e-07	6.6358e-27	1.08504e-07	5.34166e-19	1.27356e-10	1.48301e-27	2.21372e-06	3.83769e-31	6.67588e-57	6.72245e-08	1.27514e-13	5.58768e-37	2.2767e-42	7.1509e-30	7.48015e-36	1.37144e-60	3.50432e-28
_LSPVAEEFR_.1	Apoa1	Q00623,A0A1L1STX7	Apolipoprotein A-I,Apolipoprotein A-I (Fragment)	4.01864e-07	3.69224e-07	2.1928e-14	1.59231e-10	3.43524e-19	8.45817e-09	1.10047e-06	8.71732e-31	9.24439e-25	1.24135e-22	6.15639e-25	1.00451e-09	2.14707e-07	1.81364e-20	3.04628e-10	2.21265e-22	7.48109e-10	6.50387e-08	1.04922e-11	4.83611e-29	1.38777e-05	2.9306e-20	2.2169e-53	5.40361e-39	4.20523e-06	3.96528e-10	1.73923e-08	6.20606e-06	1.53178e-06	5.30845e-05	1.83954e-14	1.64616e-06	6.51884e-09	8.58874e-09	1.87861e-16	8.30253e-06	1.10539e-21	1.47138e-40	1.84852e-06	3.64603e-08	5.4943e-20	1.0916e-15	9.13587e-09	1.72457e-24	1.0361e-32	1.99399e-05
_VQPYLDEFQK_.2	Apoa1	Q00623,A0A1L1STX7	Apolipoprotein A-I,Apolipoprotein A-I (Fragment)	6.10399e-20	8.59184e-20	1.48181e-33	3.58147e-39	3.7988e-27	5.21449e-10	2.8358e-27	1.75906e-47	2.1202e-32	1.02299e-58	4.07604e-40	1.27155e-31	8.83423e-11	1.83896e-40	5.17205e-16	5.72675e-35	1.7538e-13	3.08337e-15	7.83175e-20	1.34232e-49	4.13056e-06	2.72992e-38	3.9405e-71	2.01805e-47	3.43664e-09	6.91949e-16	7.33983e-28	2.48988e-06	2.4155e-08	7.52256e-07	1.90239e-20	4.87872e-07	1.06179e-15	1.90617e-10	4.58154e-33	4.62419e-06	2.24799e-27	2.1074e-52	3.82794e-08	5.78759e-12	1.40195e-31	3.45123e-39	9.57745e-27	4.27463e-35	7.76866e-40	9.68309e-30
_VQPYLDEFQK_.1	Apoa1	Q00623,A0A1L1STX7	Apolipoprotein A-I,Apolipoprotein A-I (Fragment)	1.15241e-13	3.72878e-12	1.73288e-23	1.15632e-22	1.53676e-19	8.72076e-09	8.64112e-22	2.99375e-37	1.45367e-28	1.04181e-36	1.24688e-31	2.51727e-23	1.11949e-09	1.0266e-31	6.24877e-14	2.83252e-23	1.03486e-12	1.55295e-12	1.98686e-16	4.18411e-39	4.27046e-06	3.74193e-33	9.72758e-68	1.06744e-43	3.19555e-08	1.0558e-12	1.27129e-25	2.49505e-06	2.08097e-07	1.63274e-06	9.16403e-22	4.4249e-06	3.37062e-13	3.5164e-09	7.26718e-28	2.74377e-06	5.55351e-29	2.16872e-45	3.01732e-07	2.25384e-09	5.49813e-31	5.35515e-36	8.26654e-30	1.53041e-27	3.81051e-34	1.09548e-23
_EDVELYR_.2	Apoa1	Q00623,A0A1L1STX7	Apolipoprotein A-I,Apolipoprotein A-I (Fragment)	7.81649e-09	1.28159e-10	1.73655e-24	1.37982e-34	2.74051e-27	1.24458e-07	4.78685e-22	5.06673e-32	2.37058e-25	8.25602e-51	6.44628e-31	1.62674e-25	5.51284e-09	6.54484e-27	3.59204e-13	4.18202e-26	3.5055e-12	3.46698e-15	1.68596e-17	5.07147e-37	4.13056e-06	8.28941e-28	2.71367e-75	7.42133e-32	3.19906e-08	2.93055e-12	4.59291e-27	3.01216e-06	9.13054e-09	1.75366e-06	4.97073e-24	2.80482e-07	7.07264e-20	2.71855e-09	1.85723e-28	4.62445e-06	4.51393e-31	1.09269e-57	1.76849e-07	2.62861e-12	3.06636e-36	2.10249e-30	1.26783e-24	1.6529e-16	2.57213e-38	3.38426e-20
_EDVELYR_.1	Apoa1	Q00623,A0A1L1STX7	Apolipoprotein A-I,Apolipoprotein A-I (Fragment)	7.63163e-08	1.09434e-06	3.56543e-17	3.78279e-25	8.17488e-20	5.91436e-07	2.42244e-19	3.06141e-22	8.4017e-16	9.87885e-37	2.56692e-26	5.50085e-11	3.17908e-06	7.07704e-17	1.94606e-09	2.86625e-19	3.15482e-11	1.07103e-10	3.20964e-11	1.972e-20	7.96889e-06	5.77332e-24	1.65913e-49	2.54864e-34	4.44314e-06	5.8594e-10	4.63457e-19	6.49332e-06	2.19667e-07	1.51318e-05	2.45729e-16	4.12994e-06	1.03721e-14	1.14772e-07	1.24842e-23	2.94842e-05	4.20624e-24	3.53076e-50	8.5419e-06	2.12373e-07	2.7894e-24	4.52763e-26	7.193e-18	4.11569e-15	2.9863e-32	1.84863e-08
_DYVSQFESSSLGQQLNLNLLENWDTLGSTVSQLQER_.3	Apoa1	Q00623,A0A1L1STX7	Apolipoprotein A-I,Apolipoprotein A-I (Fragment)	9.34898e-15	1.45388e-09	1.19301e-21	1.00289e-32	5.19193e-26	8.09804e-09	2.98955e-18	1.73681e-39	1.72447e-28	1.01254e-53	2.84328e-24	2.75867e-25	4.26095e-10	6.92255e-33	8.63979e-16	3.66662e-32	7.63379e-14	6.48758e-15	3.62499e-18	5.48151e-18	4.13056e-06	1.86284e-37	5.07116e-75	3.30604e-53	8.10665e-09	7.73012e-15	2.24923e-28	2.33893e-06	9.31117e-09	7.27987e-07	4.66966e-23	5.95137e-07	8.25573e-19	1.05055e-10	1.93367e-23	2.04702e-06	7.89415e-31	1.40433e-49	4.3629e-08	6.82312e-12	1.69218e-29	1.6206e-38	1.96324e-22	6.29981e-33	4.32249e-59	2.37635e-29
_DYVSQFESSSLGQQLNLNLLENWDTLGSTVSQLQER_.4	Apoa1	Q00623,A0A1L1STX7	Apolipoprotein A-I,Apolipoprotein A-I (Fragment)	1.11178e-14	1.06412e-17	1.92671e-31	8.17478e-35	5.52804e-29	3.18946e-08	2.56353e-22	1.67965e-40	1.6854e-24	1.70709e-49	1.46732e-37	2.68403e-31	4.90508e-10	8.55895e-32	9.91016e-15	1.07915e-31	7.81052e-13	3.01717e-13	3.1212e-18	7.40794e-40	4.13056e-06	2.16513e-37	1.7659e-65	1.06286e-42	4.24168e-08	1.23653e-13	2.71961e-29	2.33893e-06	1.6768e-08	7.47638e-07	8.46923e-22	3.28747e-07	1.61119e-15	2.87407e-10	1.15991e-29	2.08578e-06	1.2948e-37	2.35574e-45	8.9337e-08	1.75651e-12	2.77949e-32	2.41984e-36	6.07229e-21	1.84053e-37	1.03569e-52	2.59812e-26
_DYVSQFESSSLGQQLNLNLLENWDTLGSTVSQLQER_.5	Apoa1	Q00623,A0A1L1STX7	Apolipoprotein A-I,Apolipoprotein A-I (Fragment)	1.46361e-09	9.34904e-07	0.000103825	1.29657e-12	2.11637e-05	0.000957626	1.22564e-09	0.000172791	3.08662e-07	2.7963e-12	4.85776e-10	7.3761e-07	0.000162621	0.000132794	2.73106e-06	5.25497e-05	8.44114e-05	6.09413e-07	0.000596852	7.19231e-05	2.4582e-05	0.00347399	2.22076e-05	3.11865e-15	2.38312e-05	7.28387e-05	9.87796e-05	0.00116957	1.01365e-05	0.000350052	0.000123052	0.000120844	5.26883e-05	3.5177e-05	1.63486e-13	4.79768e-05	1.37366e-15	2.63796e-17	1.44422e-05	4.39513e-05	2.11436e-13	8.58251e-15	2.87166e-06	0.000497981	0.000109658	0.00117786
_SNPTLNEYHTR_.3	Apoa1	Q00623,A0A1L1STX7	Apolipoprotein A-I,Apolipoprotein A-I (Fragment)	2.27836e-13	1.03032e-12	3.79586e-24	1.09179e-26	1.87662e-26	4.15917e-09	2.62264e-12	1.1069e-37	1.03362e-28	1.15127e-39	2.81759e-35	2.05466e-26	2.54861e-06	2.29983e-36	2.53112e-12	4.78864e-30	1.88612e-11	2.91972e-14	1.16726e-14	6.59979e-31	5.84382e-06	5.31498e-31	2.03786e-62	1.94804e-38	7.90959e-08	1.52088e-11	7.34788e-19	3.61543e-06	4.38831e-08	9.10054e-06	2.47039e-20	1.90789e-05	6.50586e-15	6.11831e-09	1.1593e-26	1.94731e-06	1.27935e-23	1.74088e-44	2.48372e-07	1.01586e-09	2.43309e-30	1.33636e-30	7.1892e-21	2.70568e-35	1.24601e-53	1.76873e-26
_SNPTLNEYHTR_.2	Apoa1	Q00623,A0A1L1STX7	Apolipoprotein A-I,Apolipoprotein A-I (Fragment)	1.55045e-13	5.23587e-16	1.26372e-29	2.43191e-28	1.09424e-24	1.79135e-08	8.32308e-09	9.56191e-37	0.00161624	2.62777e-24	7.02221e-34	8.30983e-20	0.000142056	6.61727e-35	3.49815e-11	1.66173e-27	1.00735e-10	7.7657e-13	6.05568e-14	9.59887e-33	7.86722e-06	1.79963e-28	8.61359e-57	2.38794e-30	1.29928e-07	2.78012e-10	6.62391e-10	3.27676e-06	7.16131e-07	4.95138e-05	4.05062e-20	7.92222e-06	4.01639e-11	5.78726e-09	1.78367e-18	3.67813e-06	1.62145e-26	2.19016e-41	1.55815e-06	1.38385e-08	2.72404e-20	3.15159e-15	2.15516e-18	8.73739e-17	2.05856e-54	2.52013e-23
_SNPTLNEYHTR_.1	Apoa1	Q00623,A0A1L1STX7	Apolipoprotein A-I,Apolipoprotein A-I (Fragment)	5.64083e-05	0.000334597	0.000571997	0.00014823	5.98776e-06	0.000294123	1.38174e-06	3.69841e-05	0.00808055	0.000419602	4.08355e-08	0.00037373	0.000200455	5.36063e-05	3.96907e-05	5.2708e-06	0.000304544	0.000107513	2.41874e-05	6.02733e-06	4.62742e-05	0.000362018	6.1546e-05	8.34579e-05	9.57449e-05	0.000491551	0.000587585	1.58057e-05	0.00197145	0.000212158	0.000238422	2.20085e-05	6.81199e-05	5.6463e-06	0.000173381	2.57666e-05	9.23115e-21	7.6798e-28	6.23669e-06	6.9323e-08	5.52161e-14	5.32454e-21	1.96758e-16	7.0474e-12	2.27503e-38	1.14118e-10
_LQELQGR_.2	Apoa1	Q00623,A0A1L1STX7	Apolipoprotein A-I,Apolipoprotein A-I (Fragment)	9.95761e-15	7.36353e-16	1.39381e-25	3.4599e-30	1.81601e-22	2.13445e-08	3.69744e-16	5.3645e-29	2.60473e-24	4.98734e-35	1.39407e-30	2.11357e-15	6.06875e-08	2.96091e-25	6.04272e-13	2.89673e-22	3.63627e-12	2.76105e-13	3.61558e-14	2.01482e-24	7.72853e-06	5.88258e-25	1.21779e-54	3.43657e-29	4.60374e-07	1.65595e-11	7.23405e-19	6.87084e-06	1.45578e-07	5.62548e-05	1.70516e-17	2.5223e-06	9.93426e-15	4.29955e-09	1.85665e-22	2.8473e-06	1.27308e-27	1.79939e-44	7.5424e-08	1.72965e-09	1.69056e-29	3.30117e-35	8.28072e-17	6.88376e-33	2.30202e-48	4.61895e-21
_LQELQGR_.1	Apoa1	Q00623,A0A1L1STX7	Apolipoprotein A-I,Apolipoprotein A-I (Fragment)	7.74236e-10	4.60338e-06	5.36186e-16	9.18457e-11	3.38406e-13	6.70093e-08	1.45211e-13	1.65789e-20	7.23166e-16	1.06986e-25	1.12497e-22	1.031e-08	4.46609e-07	2.84927e-09	5.06775e-07	3.35193e-11	2.70933e-06	2.31137e-08	1.23939e-07	5.93046e-17	1.77118e-05	1.41226e-07	2.19926e-05	3.58778e-19	7.51072e-06	1.70935e-07	2.59118e-08	1.76328e-05	2.13562e-06	3.99476e-05	1.15729e-09	1.42409e-05	2.81214e-07	2.78576e-07	8.05373e-16	1.42668e-05	4.78728e-12	1.88644e-36	4.14654e-06	0.000185363	3.71568e-15	1.73558e-12	2.44727e-07	2.70171e-27	1.98462e-36	2.16412e-10
_DFANVYVDAVK_.2	Apoa1	Q00623,A0A1L1STX7	Apolipoprotein A-I,Apolipoprotein A-I (Fragment)	6.26891e-20	1.63039e-23	1.10765e-35	2.19072e-40	3.69802e-34	4.59801e-10	1.28372e-27	2.27763e-48	4.67415e-29	5.64725e-61	8.09847e-45	5.26443e-39	1.10203e-10	2.26919e-31	1.83992e-17	2.32082e-31	1.60901e-13	9.48474e-17	1.63103e-22	1.84433e-49	4.13056e-06	2.87165e-44	8.26881e-69	2.26724e-53	3.54329e-09	1.26551e-15	4.39424e-28	2.33893e-06	2.65603e-08	7.22152e-07	5.43982e-26	1.0612e-07	4.68531e-17	2.35134e-11	1.71145e-35	1.85396e-06	3.82644e-38	4.15922e-59	1.84e-08	4.71855e-14	2.07393e-42	3.06133e-46	1.01916e-35	1.30366e-37	8.13353e-61	3.41165e-31
_DFANVYVDAVK_.1	Apoa1	Q00623,A0A1L1STX7	Apolipoprotein A-I,Apolipoprotein A-I (Fragment)	4.45716e-18	2.40763e-18	1.39292e-31	7.99246e-38	4.44793e-27	1.17059e-09	1.49048e-20	7.22893e-45	2.17254e-27	1.89782e-45	5.86677e-43	2.74175e-30	3.30174e-10	6.20889e-35	4.32752e-16	1.21078e-31	1.84773e-13	1.9434e-15	1.65369e-19	3.06494e-45	4.13056e-06	2.98086e-40	1.85786e-77	5.74001e-52	6.65784e-09	4.00158e-15	8.69706e-26	2.33893e-06	3.25526e-08	7.22152e-07	2.08562e-24	1.21332e-07	5.61258e-18	7.20211e-11	4.59793e-33	2.05184e-06	5.97823e-34	2.49909e-43	3.60141e-08	5.5415e-13	6.32414e-37	7.37184e-39	1.41491e-31	3.22783e-38	1.60986e-56	6.40632e-19
_DFANVYVDAVK_.3	Apoa1	Q00623,A0A1L1STX7	Apolipoprotein A-I,Apolipoprotein A-I (Fragment)	1.16316e-05	2.41779e-05	0.000440451	3.0516e-05	0.000177396	2.47646e-05	3.72545e-05	0.000273888	5.41449e-05	6.57444e-07	4.44759e-09	0.000521254	0.000105811	5.1968e-05	7.18814e-06	0.000234578	2.9042e-05	3.62762e-06	2.69873e-05	8.3656e-05	2.17008e-05	1.75355e-09	0.00049698	0.000261235	8.53202e-05	0.000125083	0.000254648	0.000210132	0.00210497	0.00042942	0.000241543	2.01124e-05	0.000994893	1.08317e-05	7.93483e-07	7.2587e-05	6.71265e-13	2.84006e-11	0.000433534	0.00215152	3.71263e-07	4.57799e-08	5.07849e-12	2.07029e-06	7.19571e-12	0.00380538
_DFWDNLEK_.2	Apoa1	Q00623,A0A1L1STX7	Apolipoprotein A-I,Apolipoprotein A-I (Fragment)	6.75893e-22	1.2614e-22	1.40286e-34	5.37293e-40	4.6743e-34	4.47677e-10	1.20484e-26	1.17079e-50	1.91547e-35	2.21571e-60	7.28484e-47	6.66383e-37	9.39814e-11	7.17361e-38	1.80931e-17	4.17192e-36	1.81493e-14	9.15029e-17	2.28035e-22	3.53708e-53	4.13056e-06	3.12092e-45	1.49158e-89	1.66949e-59	2.93684e-09	3.16945e-16	2.52068e-35	2.33893e-06	7.47912e-09	7.22152e-07	4.04971e-28	1.06753e-07	1.06644e-20	2.35006e-11	5.8669e-35	1.85396e-06	1.49455e-33	1.36462e-63	1.78956e-08	1.88881e-14	2.34984e-38	1.4035e-41	3.21889e-34	4.79113e-42	6.00834e-69	7.43782e-35
_DFWDNLEK_.1	Apoa1	Q00623,A0A1L1STX7	Apolipoprotein A-I,Apolipoprotein A-I (Fragment)	6.11538e-22	2.89857e-22	1.84316e-34	9.33965e-40	2.57594e-32	5.32564e-10	2.23243e-28	3.64114e-48	1.0232e-33	6.02429e-57	3.34489e-45	6.33827e-36	1.21715e-10	3.87175e-38	4.55345e-17	1.09508e-37	2.44178e-15	4.59026e-16	6.80683e-21	3.76016e-49	4.13056e-06	4.91421e-43	1.14061e-87	2.75044e-61	3.52611e-09	1.32901e-16	3.7536e-32	2.33893e-06	8.47117e-09	7.22152e-07	1.99301e-27	1.09476e-07	5.47807e-21	5.12754e-11	3.36313e-35	1.85396e-06	2.78265e-36	6.57299e-59	1.79035e-08	2.44242e-14	7.52042e-36	4.26941e-40	4.46247e-35	4.15697e-38	1.32133e-68	1.73914e-36
_LSPVAEEFRDR_.3	Apoa1	Q00623,A0A1L1STX7	Apolipoprotein A-I,Apolipoprotein A-I (Fragment)	9.30324e-11	5.3887e-10	2.66292e-26	2.05386e-33	3.05515e-26	1.61258e-09	1.59386e-14	2.93506e-42	4.18294e-16	4.13073e-43	2.47909e-40	1.80974e-20	8.30384e-06	1.82861e-24	2.0479e-15	2.31373e-15	9.94692e-09	7.96166e-15	4.67044e-19	2.09193e-37	9.24549e-06	2.02547e-40	6.69616e-32	1.37591e-42	1.89745e-08	1.94085e-10	2.43025e-15	3.91598e-06	1.00462e-07	1.2677e-06	3.49828e-15	3.60087e-07	1.48599e-07	1.2002e-10	3.91323e-29	2.74378e-06	1.8416e-29	9.92481e-56	1.73806e-07	2.56416e-13	5.97181e-33	1.4816e-39	7.52462e-25	5.32659e-28	9.80497e-62	3.23075e-30
_LSPVAEEFRDR_.2	Apoa1	Q00623,A0A1L1STX7	Apolipoprotein A-I,Apolipoprotein A-I (Fragment)	4.87261e-11	2.93898e-08	7.66194e-22	4.58847e-24	1.53673e-22	1.1635e-08	2.52204e-18	4.99992e-25	1.09815e-15	6.71623e-39	2.0992e-34	9.80275e-16	1.95623e-06	1.80734e-18	1.162e-13	8.72743e-14	1.58166e-08	5.80135e-12	6.88856e-14	1.08355e-30	7.55323e-06	4.84949e-32	1.23736e-16	1.19181e-42	2.07036e-08	9.23095e-10	2.50858e-10	5.29424e-06	1.52229e-07	1.35266e-05	1.18743e-13	5.29692e-07	9.44387e-08	5.84818e-10	6.86071e-19	2.94615e-06	7.75427e-32	5.52498e-37	9.86956e-07	2.05923e-09	3.81009e-30	1.67681e-30	3.60416e-19	8.17589e-21	2.48997e-48	6.05004e-29
_TQVQSVIDK_.1	Apoa1	Q00623,A0A1L1STX7	Apolipoprotein A-I,Apolipoprotein A-I (Fragment)	3.56255e-06	2.66523e-06	3.16377e-12	3.0148e-16	4.21988e-20	6.88444e-06	3.69737e-08	4.68681e-16	2.20751e-14	1.73935e-15	8.31192e-36	5.85094e-11	9.9825e-06	5.12965e-10	9.27149e-13	8.17757e-14	4.11336e-06	6.57559e-14	7.27949e-13	7.87809e-46	7.91696e-06	1.06493e-28	3.27263e-08	5.79919e-44	4.17798e-06	1.41233e-06	2.57583e-05	1.521e-05	2.14674e-06	8.87104e-07	5.76588e-09	3.60371e-06	1.40854e-05	2.32706e-09	1.28561e-32	2.41718e-05	5.93354e-25	3.273e-45	3.39209e-05	0.000101175	8.90337e-31	3.92099e-32	2.01298e-13	3.23109e-20	1.50337e-41	6.86221e-05
_TQVQSVIDK_.2	Apoa1	Q00623,A0A1L1STX7	Apolipoprotein A-I,Apolipoprotein A-I (Fragment)	3.27357e-07	1.00864e-05	1.08097e-13	4.66594e-17	3.69672e-15	2.65406e-06	5.92396e-11	9.1958e-17	1.86702e-12	8.03917e-22	1.65739e-23	1.40657e-07	3.81567e-06	4.0568e-12	2.12245e-11	1.0924e-09	7.95617e-07	1.45144e-15	8.80161e-10	1.52392e-21	1.07166e-05	3.8402e-26	1.20041e-06	3.62457e-31	5.73657e-06	1.51995e-07	2.89715e-12	1.3865e-05	6.32757e-07	7.27606e-07	1.39516e-12	6.54883e-06	2.9339e-09	6.73758e-09	0.000705247	2.62358e-05	7.63541e-28	1.80133e-56	2.09503e-05	8.41148e-07	6.25827e-35	7.70699e-41	3.52098e-27	2.0063e-14	2.42322e-31	6.89869e-11
_ARPALEDLR_.2	Apoa1	Q00623,A0A1L1STX7	Apolipoprotein A-I,Apolipoprotein A-I (Fragment)	3.01021e-13	1.8186e-18	8.12083e-26	1.07944e-15	3.62705e-25	1.90345e-08	5.72094e-15	5.74723e-44	5.08668e-26	1.76522e-35	3.30091e-32	3.06506e-27	3.32762e-07	3.52284e-28	1.48056e-13	1.01321e-30	2.15809e-14	1.48519e-15	7.33036e-07	1.01332e-36	9.96088e-06	3.02481e-27	4.6732e-71	8.0568e-19	4.32435e-08	1.77875e-11	2.23651e-16	4.5357e-05	1.59602e-08	3.71132e-05	8.82244e-25	1.53151e-07	1.25242e-13	3.33211e-10	2.51484e-20	2.51255e-05	7.09075e-22	4.92112e-40	1.52677e-06	1.47736e-07	6.22366e-32	1.73508e-25	1.79034e-10	1.87668e-20	3.27752e-31	3.81571e-20
_ARPALEDLR_.1	Apoa1	Q00623,A0A1L1STX7	Apolipoprotein A-I,Apolipoprotein A-I (Fragment)	0.000577719	0.000245319	3.09432e-08	0.000126913	5.83081e-05	0.000111765	4.14232e-05	8.74288e-16	1.64839e-06	3.57817e-08	1.82392e-07	4.51837e-05	8.75996e-05	4.45869e-05	3.8494e-05	6.17615e-05	9.21687e-06	5.6648e-07	1.9619e-05	9.3447e-05	2.26552e-05	0.000237155	2.21125e-05	4.83411e-06	3.51507e-05	3.21821e-05	0.000243756	0.000405094	3.78149e-05	7.02284e-05	7.34587e-06	2.98516e-05	0.000138808	3.79975e-05	1.48843e-06	0.00134619	8.71335e-06	0.000349342	5.13299e-05	0.000103309	0.000868515	0.000279265	0.0011575	3.79147e-05	1.99558e-08	1.78622e-16
_WKEDVELYR_.3	Apoa1	Q00623,A0A1L1STX7	Apolipoprotein A-I,Apolipoprotein A-I (Fragment)	2.36841e-15	1.14828e-14	8.11998e-26	2.1527e-35	9.5082e-31	1.98855e-09	2.43417e-25	2.04427e-42	3.68776e-29	1.09101e-50	1.55369e-39	6.97313e-30	2.06214e-10	9.96806e-36	2.81997e-15	3.30088e-30	4.05153e-14	1.42869e-14	3.39158e-18	8.22226e-39	4.13056e-06	8.77508e-37	3.54786e-77	1.14365e-51	2.12655e-08	1.40096e-14	2.82248e-30	2.33893e-06	1.26544e-08	7.22152e-07	7.96158e-26	1.44987e-07	1.59944e-18	1.07015e-10	2.07545e-30	2.96229e-06	3.59419e-29	1.32842e-47	4.50117e-08	3.42312e-12	1.32942e-30	1.58099e-33	3.30574e-27	8.25142e-29	3.20199e-57	1.81539e-31
_WKEDVELYR_.2	Apoa1	Q00623,A0A1L1STX7	Apolipoprotein A-I,Apolipoprotein A-I (Fragment)	2.39051e-17	5.13962e-17	3.18994e-21	6.85836e-29	4.88893e-28	3.38868e-09	1.8297e-23	5.73745e-38	5.99502e-25	4.27116e-47	1.97062e-32	8.41658e-27	1.29053e-09	8.4945e-30	8.69725e-14	8.7315e-24	4.8728e-13	2.58963e-13	6.75638e-15	2.41043e-35	4.29956e-06	4.81935e-34	8.40353e-73	3.56172e-43	7.03264e-08	6.59979e-13	9.83258e-28	2.50148e-06	3.25049e-08	7.35643e-07	6.93568e-24	2.72426e-07	1.61749e-15	9.50604e-10	1.27763e-27	3.67668e-06	1.27326e-27	2.23939e-38	9.40309e-08	2.04639e-11	3.61127e-28	3.00195e-28	4.66419e-25	4.22364e-26	1.87441e-53	1.0214e-28
_WKEDVELYR_.1	Apoa1	Q00623,A0A1L1STX7	Apolipoprotein A-I,Apolipoprotein A-I (Fragment)	1.05918e-05	0.000338072	0.000114726	0.00013973	0.000137897	2.85091e-05	3.09691e-05	0.00105524	0.000134716	3.15362e-12	0.00013275	5.67548e-05	8.63828e-06	3.92732e-05	3.71511e-05	0.000452861	0.000171173	0.000171674	2.79737e-05	0.000153827	2.50501e-05	0.000321899	2.2082e-05	7.4772e-07	0.000261341	0.000109761	4.46843e-05	1.63452e-05	7.89051e-06	0.000163268	4.49363e-06	2.85499e-05	3.24533e-05	1.13872e-05	0.00146336	0.00198869	Filtered	0.00643498	0.00697619	0.000351844	0.00719451	0.00911949	Filtered	0.000178499	0.000683582	0.000791327
_THVDSLR_.2	Apoa1	Q00623,A0A1L1STX7	Apolipoprotein A-I,Apolipoprotein A-I (Fragment)	1.35256e-05	0.00350086	0.000178043	1.08573e-18	3.83001e-13	1.28793e-06	1.02059e-07	1.07559e-24	3.46945e-19	4.09023e-25	2.60501e-13	1.30161e-06	9.66244e-07	1.73332e-07	3.89118e-09	9.41225e-18	1.86344e-08	3.70637e-06	2.07211e-08	2.79545e-05	1.23382e-05	1.40778e-16	9.28786e-34	1.28638e-17	2.41318e-06	9.00324e-08	7.90498e-07	1.18219e-05	5.56128e-07	2.97715e-06	4.55405e-12	5.40842e-06	7.84601e-08	Filtered	1.09003e-21	1.45023e-05	9.6701e-21	9.33124e-14	1.57998e-05	1.00856e-07	1.48817e-16	Filtered	Filtered	0.00183854	1.09341e-34	1.15277e-11
_THVDSLR_.1	Apoa1	Q00623,A0A1L1STX7	Apolipoprotein A-I,Apolipoprotein A-I (Fragment)	0.000216098	0.00846069	0.0044396	1.32282e-09	Filtered	3.00935e-05	0.00331568	1.11962e-05	4.90677e-06	2.93798e-06	Filtered	2.85436e-05	1.60503e-05	0.000167968	4.30273e-06	1.40161e-06	8.05166e-06	7.6015e-05	1.1616e-05	0.00519425	1.72439e-05	1.49271e-10	2.19183e-05	2.81248e-13	1.65621e-05	1.4499e-06	0.000103792	2.10527e-05	1.10634e-05	0.0012806	6.94909e-08	1.91824e-05	2.98207e-05	0.00745996	Filtered	0.000149641	2.79519e-11	Filtered	0.000124678	9.83325e-05	3.66541e-11	0.00435065	0.00142999	3.35609e-05	4.63741e-21	6.137e-05
_TQLAPHSEQMR_.3	Apoa1	Q00623,A0A1L1STX7	Apolipoprotein A-I,Apolipoprotein A-I (Fragment)	1.26668e-09	1.922e-12	2.06433e-21	7.84885e-20	1.55511e-17	1.02408e-07	1.39845e-12	6.41671e-32	4.03092e-23	3.74922e-28	9.1378e-26	1.32382e-07	1.90201e-07	9.67579e-30	1.57482e-10	6.31027e-15	4.96582e-09	1.27832e-10	2.04215e-10	8.81741e-21	1.2976e-05	1.83275e-16	1.94624e-52	1.82307e-26	1.60185e-06	8.05324e-09	1.13307e-13	1.18547e-05	5.85364e-07	6.84446e-06	1.07435e-14	5.07442e-06	4.37179e-09	1.97587e-06	5.08264e-19	1.10207e-05	2.19716e-19	2.44467e-19	2.43444e-05	1.00189e-08	1.82781e-21	7.73241e-24	1.16755e-10	1.60355e-23	7.14064e-35	9.02334e-19
_TQLAPHSEQMR_.2	Apoa1	Q00623,A0A1L1STX7	Apolipoprotein A-I,Apolipoprotein A-I (Fragment)	1.52769e-09	7.47003e-14	6.27123e-16	1.82555e-13	7.90105e-13	1.65808e-07	1.76238e-11	1.70413e-35	0.000504268	1.09544e-30	1.08307e-11	5.59844e-05	0.00168162	2.37707e-08	2.86414e-07	2.36428e-06	1.68099e-06	1.2725e-08	1.71718e-07	9.55775e-22	2.17605e-05	2.78924e-14	2.20862e-05	2.03685e-12	1.57043e-05	5.01539e-05	3.0556e-11	7.51142e-06	4.32075e-06	8.59424e-05	8.25553e-13	3.2149e-06	1.37919e-09	2.11468e-05	0.000379047	3.96616e-05	6.27202e-16	2.02762e-20	4.57048e-05	0.000106675	1.16608e-17	1.10557e-07	1.74791e-14	4.5213e-06	1.5957e-47	0.000262793
_TQLAPHSEQM[+16]R_.2	Apoa1	Q00623,A0A1L1STX7	Apolipoprotein A-I,Apolipoprotein A-I (Fragment)	7.52594e-05	0.000184478	Filtered	0.000355364	0.00135245	0.000756796	0.00876274	0.000287698	0.00736449	0.00162308	0.00124491	0.00189285	0.00421683	0.0026068	0.000350173	0.00227685	0.000964638	0.00768059	0.00124095	0.000574397	0.00227507	0.0075871	0.000846011	0.00240054	0.00162305	0.00131566	0.0024708	0.00204298	0.0017782	0.000678385	0.000461263	0.00174482	Filtered	0.00182588	0.00112348	0.00198439	0.000242023	0.00502573	0.00109343	0.00167489	0.000752338	0.00645395	0.00210077	0.00359967	0.00101238	0.0024851
_TQLAPHSEQMR_.1	Apoa1	Q00623,A0A1L1STX7	Apolipoprotein A-I,Apolipoprotein A-I (Fragment)	2.05785e-07	7.71068e-05	0.000140352	1.93643e-07	1.18352e-11	2.80861e-05	1.08556e-05	1.81627e-16	0.00161291	2.71847e-06	1.46577e-08	6.31292e-05	0.00110901	6.64849e-06	3.89436e-05	0.000236189	3.61704e-07	7.78064e-05	2.69905e-05	8.99134e-05	1.75233e-05	0.00161718	2.19344e-05	9.22813e-10	5.61656e-05	3.25482e-05	0.000179093	7.78423e-05	9.86352e-06	8.53738e-05	8.67919e-05	2.40635e-05	0.000117775	3.48612e-05	0.000441076	0.000365247	0.000132758	0.00604367	7.06273e-05	0.00013824	0.00260381	0.00192617	0.00124745	0.000115153	2.10993e-17	4.59874e-05
_TQLAPHSEQM[+16]R_.3	Apoa1	Q00623,A0A1L1STX7	Apolipoprotein A-I,Apolipoprotein A-I (Fragment)	Filtered	0.000448688	0.00371038	Filtered	3.48298e-07	8.61159e-06	4.33929e-06	Filtered	0.000141176	Filtered	1.65313e-11	Filtered	Filtered	5.30085e-08	Filtered	Filtered	Filtered	Filtered	Profiled	1.63239e-08	Filtered	0.00306824	Filtered	Filtered	0.00612828	Filtered	6.08328e-05	Filtered	Filtered	0.00135799	Filtered	0.000663785	0.00365889	Filtered	1.55492e-19	Profiled	Filtered	4.14947e-19	3.66316e-05	Filtered	0.00297081	Filtered	Filtered	Filtered	Filtered	Filtered
_HSLMPMLETLK_.2	Apoa1	Q00623,A0A1L1STX7	Apolipoprotein A-I,Apolipoprotein A-I (Fragment)	7.01154e-19	6.23893e-19	9.48057e-36	7.46604e-35	1.77137e-31	4.55195e-09	1.48412e-20	1.70907e-42	1.79368e-27	2.12795e-49	2.37085e-36	7.96566e-28	2.23275e-09	5.91075e-33	1.3262e-15	2.27242e-30	9.39143e-14	2.96639e-15	2.23828e-20	9.60711e-45	4.35022e-06	5.78193e-40	2.58147e-66	4.94128e-54	9.63947e-09	4.17629e-16	2.76347e-25	3.13983e-06	1.34852e-08	7.59505e-07	1.31293e-24	1.07845e-07	7.05667e-19	1.22736e-10	2.08578e-27	2.08579e-06	4.27455e-34	3.52685e-44	1.83437e-08	6.52006e-13	9.31282e-38	5.56002e-35	1.96129e-32	1.52059e-35	3.65256e-52	2.83644e-22
_HSLMPMLETLK_.3	Apoa1	Q00623,A0A1L1STX7	Apolipoprotein A-I,Apolipoprotein A-I (Fragment)	2.64165e-14	2.28156e-16	1.00027e-30	1.73007e-25	1.24625e-27	1.54218e-08	6.1934e-16	1.20697e-37	3.49691e-25	2.21042e-44	2.29656e-35	3.42824e-24	1.12881e-08	3.18924e-23	1.42515e-14	2.85431e-21	9.46029e-13	4.3506e-15	5.27403e-16	1.77864e-37	6.16045e-06	3.66242e-29	5.99751e-66	3.30732e-37	3.68119e-08	2.66771e-15	6.64952e-24	2.74149e-06	4.09604e-08	9.99097e-07	3.94028e-20	1.62185e-07	1.55238e-16	2.15186e-10	9.56854e-27	1.87813e-06	1.98608e-31	6.53532e-44	4.57827e-08	8.26431e-11	9.39842e-33	5.20376e-29	1.71244e-27	1.22746e-38	2.52008e-59	4.46216e-16
_HSLMPM[+16]LETLK_.3	Apoa1	Q00623,A0A1L1STX7	Apolipoprotein A-I,Apolipoprotein A-I (Fragment)	8.3102e-09	2.22785e-07	1.08596e-11	1.61469e-23	3.40187e-22	9.10943e-09	6.39757e-10	7.9197e-22	6.901e-15	4.16521e-18	7.79008e-23	3.47324e-05	1.41105e-05	9.6767e-10	1.28421e-07	2.59883e-08	2.0058e-07	1.29642e-08	1.25541e-06	6.70312e-13	1.50315e-05	1.30521e-14	2.18612e-05	3.28838e-13	8.52223e-06	1.39079e-06	6.2413e-06	2.84037e-05	4.25511e-06	5.13247e-05	8.93366e-07	1.16922e-05	2.14982e-06	2.09581e-07	1.11485e-19	7.04104e-06	2.57167e-24	4.12195e-34	4.36787e-06	6.24777e-07	3.98783e-25	6.04035e-25	2.72579e-12	6.3652e-15	1.17946e-39	1.94723e-06
_HSLMPM[+16]LETLK_.2	Apoa1	Q00623,A0A1L1STX7	Apolipoprotein A-I,Apolipoprotein A-I (Fragment)	Profiled	5.63547e-09	1.27832e-20	5.25624e-19	7.25646e-25	6.4005e-09	5.19457e-11	4.68335e-24	9.41129e-16	7.02454e-23	2.51907e-28	1.5563e-05	2.54154e-06	1.34957e-12	4.02076e-08	4.51171e-08	6.39041e-08	1.75956e-09	6.5735e-11	8.47327e-21	1.76703e-05	6.43314e-14	9.62196e-21	1.97602e-24	7.98846e-07	4.39668e-10	1.71717e-12	1.06521e-05	3.17976e-07	9.10206e-06	9.14088e-14	2.27658e-06	9.40551e-11	7.46762e-08	6.13971e-22	1.1763e-05	1.08e-22	4.84907e-31	3.85782e-07	1.76643e-09	1.79135e-24	1.98179e-22	3.51179e-11	9.25855e-22	1.19006e-47	6.90008e-21
_HSLM[+16]PM[+16]LETLK_.2	Apoa1	Q00623,A0A1L1STX7	Apolipoprotein A-I,Apolipoprotein A-I (Fragment)	Profiled	7.06239e-07	1.07975e-09	9.81044e-10	6.60009e-08	8.53668e-06	1.80966e-05	7.28373e-11	Profiled	0.000322851	4.18187e-11	0.000137451	0.000127248	8.788e-07	3.1984e-05	6.29241e-05	2.93957e-06	1.24794e-08	2.89766e-06	6.84992e-05	1.22466e-05	1.19943e-05	1.7481e-05	1.66087e-09	1.98354e-05	1.80552e-05	3.80995e-05	2.55994e-05	1.65066e-05	Profiled	4.59909e-09	2.19789e-05	3.36219e-05	Profiled	1.20112e-17	4.41496e-05	2.135e-13	1.58495e-36	2.94123e-05	8.05479e-05	3.28576e-18	8.72728e-23	5.27167e-10	1.18275e-05	1.12081e-22	3.11685e-06
_HSLM[+16]PMLETLK_.2	Apoa1	Q00623,A0A1L1STX7	Apolipoprotein A-I,Apolipoprotein A-I (Fragment)	4.22416e-15	3.13428e-13	1.92299e-22	8.36093e-29	1.10217e-23	4.32426e-09	7.29672e-19	1.93622e-34	1.15471e-22	8.05374e-37	4.91697e-35	4.29102e-21	5.37387e-09	8.05153e-29	1.04387e-12	3.46402e-27	1.44133e-08	1.19838e-13	1.82472e-14	2.20691e-36	4.64862e-06	5.01526e-32	9.99687e-13	7.94769e-44	4.31914e-08	1.3846e-12	Profiled	2.70634e-06	Profiled	9.14009e-07	7.84774e-21	3.85299e-07	Profiled	5.59995e-10	6.6962e-25	1.10189e-05	3.48535e-12	5.0046e-20	7.05033e-07	4.40164e-08	1.19936e-12	2.06522e-18	3.65111e-12	3.02313e-07	2.25307e-38	4.12159e-22
_HSLM[+16]PMLETLK_.3	Apoa1	Q00623,A0A1L1STX7	Apolipoprotein A-I,Apolipoprotein A-I (Fragment)	1.06789e-10	1.40489e-09	2.50054e-18	1.46036e-24	3.51416e-21	1.11064e-08	2.16283e-16	5.89784e-28	6.11988e-17	2.47453e-33	1.95482e-29	1.87045e-13	9.9916e-08	Profiled	7.96048e-12	5.32072e-15	5.02136e-07	6.7491e-12	5.60884e-13	4.77142e-30	8.18288e-06	2.94311e-26	2.41935e-05	1.75129e-40	5.57421e-08	1.66206e-09	Profiled	3.92501e-06	Profiled	2.71116e-06	7.28356e-15	6.25911e-07	Profiled	3.45214e-09	1.24158e-23	2.64591e-05	2.3729e-16	2.01366e-08	3.11713e-06	5.25177e-08	1.9477e-19	9.83921e-11	7.52425e-11	7.2756e-07	5.24731e-38	6.71195e-18
_HSLM[+16]PM[+16]LETLK_.3	Apoa1	Q00623,A0A1L1STX7	Apolipoprotein A-I,Apolipoprotein A-I (Fragment)	1.02902e-07	3.1138e-08	3.06604e-14	2.2049e-06	7.47196e-08	5.96612e-06	1.37918e-07	2.92271e-14	4.49116e-08	Profiled	Profiled	5.96031e-05	1.45795e-05	4.39886e-06	2.99417e-05	7.40374e-06	2.18583e-05	1.44062e-05	2.22249e-05	5.2823e-05	1.92802e-05	1.99934e-05	2.20271e-05	Profiled	2.63544e-05	5.6582e-05	Profiled	Profiled	1.60983e-05	5.8094e-05	1.75853e-05	Profiled	7.43054e-05	2.95912e-05	2.30411e-18	4.61064e-05	4.4493e-15	1.92379e-44	3.86487e-05	7.20799e-05	7.02906e-15	1.355e-25	2.37272e-09	1.61131e-07	5.35529e-20	1.18167e-05
_HSLMPMLETLK_.1	Apoa1	Q00623,A0A1L1STX7	Apolipoprotein A-I,Apolipoprotein A-I (Fragment)	1.46053e-05	7.19479e-05	2.27588e-06	3.02858e-05	6.64175e-05	2.00721e-05	0.000105259	1.76831e-15	4.20297e-06	2.2896e-05	4.35458e-13	9.0868e-06	5.10667e-06	7.77587e-11	2.18931e-10	1.40489e-09	2.26455e-05	9.92532e-05	3.00295e-07	1.5315e-12	1.92634e-05	7.38535e-12	1.83424e-06	2.85996e-10	2.11436e-05	2.26421e-06	1.17796e-06	1.09768e-05	5.49399e-06	5.1898e-05	1.01045e-07	8.17852e-06	4.93554e-06	2.40259e-06	0.000277044	0.000399061	7.97241e-05	Filtered	0.00027615	0.000354067	0.000484583	0.00283534	0.000748225	0.000404068	1.01777e-09	8.84868e-05
_HSLMPM[+16]LETLK_.1	Apoa1	Q00623,A0A1L1STX7	Apolipoprotein A-I,Apolipoprotein A-I (Fragment)	Filtered	Filtered	0.00219953	0.000734607	0.00605735	0.00228786	0.0027366	Profiled	Filtered	Filtered	0.00574909	Filtered	0.00146181	0.00528202	Filtered	0.00297391	0.000399469	0.00348452	Filtered	0.00310008	0.00255434	0.0068936	0.000985177	0.00265027	0.00469601	0.00337282	0.00803862	Filtered	Profiled	0.00201797	0.00476822	0.002413	0.00296426	Profiled	0.00377668	0.00434336	0.00107332	Filtered	0.000802084	0.000991789	Filtered	0.000794426	Filtered	0.0014862	0.00156513	0.000821772
_HSLM[+16]PMLETLK_.1	Apoa1	Q00623,A0A1L1STX7	Apolipoprotein A-I,Apolipoprotein A-I (Fragment)	Filtered	0.00195759	0.00954047	0.00271177	0.00449856	Filtered	Filtered	Filtered	Filtered	Filtered	0.00326685	Filtered	Filtered	Filtered	0.000461696	Filtered	Filtered	0.00440589	Filtered	Filtered	Filtered	0.00114173	Filtered	Filtered	Filtered	Filtered	Filtered	Filtered	Filtered	Filtered	Filtered	Filtered	Filtered	Filtered	0.00122174	0.000520592	0.00806115	Filtered	0.000635958	Filtered	Filtered	Filtered	0.00339916	0.000728214	0.000239623	0.00970206
_HSLM[+16]PM[+16]LETLK_.1	Apoa1	Q00623,A0A1L1STX7	Apolipoprotein A-I,Apolipoprotein A-I (Fragment)	Filtered	Filtered	Filtered	Filtered	Filtered	Filtered	Filtered	Filtered	Filtered	Filtered	Filtered	Filtered	Filtered	Filtered	Filtered	Filtered	Filtered	Filtered	Filtered	Filtered	Filtered	Filtered	Filtered	Filtered	Filtered	Filtered	Filtered	Filtered	Filtered	Filtered	Filtered	Filtered	Filtered	Filtered	Filtered	Filtered	Filtered	0.00439838	Filtered	Filtered	Filtered	Filtered	Filtered	Filtered	Filtered	Filtered
_ASETLTAQ_.1	Apoa1	Q00623,A0A1L1STX7	Apolipoprotein A-I,Apolipoprotein A-I (Fragment)	2.58565e-06	8.11192e-08	8.74411e-11	5.8707e-15	1.00465e-14	2.30698e-06	2.23369e-08	1.90666e-16	5.08546e-17	1.51844e-18	2.55651e-17	1.17839e-06	2.51842e-06	5.31898e-15	3.53173e-08	1.05786e-08	1.23635e-07	4.05361e-09	4.79347e-11	1.35054e-19	1.90439e-05	5.89622e-14	2.19646e-05	1.00106e-19	4.16336e-06	2.80877e-06	3.78946e-05	8.97244e-06	9.23606e-06	2.11216e-05	1.03414e-06	1.22297e-05	6.5383e-06	1.24963e-06	Filtered	Filtered	0.00268345	Filtered	Filtered	Filtered	Filtered	Filtered	Filtered	Filtered	Filtered	Filtered
_DSGRDYVSQFESSSLGQQLNLNLLENWDTLGSTVSQLQER_.4	Apoa1	Q00623,A0A1L1STX7	Apolipoprotein A-I,Apolipoprotein A-I (Fragment)	1.0845e-09	8.25659e-10	9.39438e-26	6.13233e-16	1.89484e-17	3.33462e-07	2.14331e-15	2.11017e-23	2.65618e-15	9.42193e-27	1.03778e-28	2.48111e-10	2.14695e-07	2.84795e-18	4.43309e-13	1.25368e-27	3.39818e-11	2.79064e-10	5.55256e-11	5.67891e-22	4.6242e-06	5.00338e-20	1.05828e-50	4.10683e-31	2.53069e-08	2.75289e-12	2.079e-21	7.11137e-06	1.52052e-07	2.39859e-05	4.94679e-19	8.58853e-07	5.51996e-16	3.27131e-08	Filtered	Filtered	Filtered	Profiled	Filtered	0.00415857	Filtered	Filtered	Filtered	Filtered	Profiled	Filtered
_DSGRDYVSQFESSSLGQQLNLNLLENWDTLGSTVSQLQER_.3	Apoa1	Q00623,A0A1L1STX7	Apolipoprotein A-I,Apolipoprotein A-I (Fragment)	2.6293e-08	1.87124e-09	4.70715e-24	5.64555e-09	3.54115e-17	1.38486e-06	4.61979e-14	2.2397e-25	1.39448e-14	7.97802e-37	0.000235352	3.68131e-09	3.28075e-07	1.90163e-25	4.96076e-12	3.1351e-26	7.54806e-10	0.000750711	1.75198e-05	5.64771e-20	5.25479e-06	7.26526e-20	1.08287e-44	6.7565e-35	3.50034e-05	5.19358e-11	3.75428e-20	0.000130142	2.51936e-07	0.000317182	3.77919e-19	1.49665e-06	6.36986e-15	6.75571e-09	Filtered	Profiled	Filtered	Filtered	Filtered	Profiled	Filtered	Filtered	Profiled	Filtered	Filtered	Filtered
_DSGRDYVSQFESSSLGQQLNLNLLENWDTLGSTVSQLQER_.5	Apoa1	Q00623,A0A1L1STX7	Apolipoprotein A-I,Apolipoprotein A-I (Fragment)	7.34062e-06	9.79755e-06	9.67812e-07	5.19163e-05	6.02722e-09	4.74353e-07	0.000103193	0.000591274	5.36108e-05	1.77754e-11	6.21125e-11	0.000180404	6.8121e-06	2.6445e-15	6.1427e-05	1.38532e-08	0.00010567	4.11516e-08	2.69917e-05	0.000256947	0.000592612	3.89206e-08	0.000394063	1.70444e-17	8.65152e-06	1.43547e-06	1.41094e-05	6.00388e-05	0.00132337	0.000125592	4.19237e-11	8.61622e-05	6.28987e-05	2.92819e-06	Filtered	Filtered	Filtered	Filtered	Filtered	Filtered	Filtered	Filtered	Filtered	Filtered	Filtered	Filtered
_VKDFANVYVDAVK_.3	Apoa1	Q00623,A0A1L1STX7	Apolipoprotein A-I,Apolipoprotein A-I (Fragment)	9.30136e-05	4.18869e-05	8.80233e-05	3.18102e-05	1.10304e-05	1.29846e-05	0.00413656	0.000284296	0.000648583	4.92294e-07	0.00104197	0.000444154	0.000166684	0.000695332	2.74873e-06	0.00012702	0.000381062	9.88618e-05	9.16669e-05	2.63979e-05	0.000969228	8.26575e-12	0.000134583	0.00358538	0.00273039	0.000569379	0.00144807	0.00131553	0.000105829	0.00112009	0.00297186	0.000113614	9.36511e-05	0.00134723	0.00732845	0.00944027	Filtered	Filtered	Filtered	Filtered	Filtered	Filtered	Filtered	Filtered	Filtered	0.00549256
_VKDFANVYVDAVK_.2	Apoa1	Q00623,A0A1L1STX7	Apolipoprotein A-I,Apolipoprotein A-I (Fragment)	4.93458e-05	0.000117901	0.00024858	0.000137419	0.000158944	6.08536e-06	0.000372904	0.00014694	0.000200577	0.00331853	0.000337462	0.00340371	0.000625348	6.94089e-05	4.78013e-05	0.00172733	0.000322355	0.000392782	2.71507e-05	3.6255e-05	8.49864e-05	0.000464862	0.000692885	0.000146612	Filtered	0.000298656	0.00129548	0.000224174	0.000316793	0.000248502	0.000150003	0.000684405	0.00812214	0.000317235	Filtered	Filtered	Filtered	Filtered	Filtered	Filtered	Filtered	Filtered	Filtered	Filtered	Filtered	Filtered
_LGPLTRDFWDNLEK_.3	Apoa1	Q00623,A0A1L1STX7	Apolipoprotein A-I,Apolipoprotein A-I (Fragment)	Filtered	0.00464563	0.00741439	0.00910098	0.0019544	0.00524289	0.00448336	0.00557455	0.00203215	0.00504706	1.82384e-07	0.0041277	Filtered	0.00803861	Filtered	Filtered	0.00220587	Filtered	0.00749473	0.00325338	Filtered	Filtered	Filtered	0.0054898	Filtered	0.00517346	0.00119941	Filtered	0.00567242	Filtered	0.00729386	Filtered	Filtered	Filtered	Filtered	Filtered	Filtered	Filtered	Filtered	Filtered	Filtered	Filtered	Filtered	Filtered	Filtered	Filtered
_KWKEDVELYR_.3	Apoa1	Q00623,A0A1L1STX7	Apolipoprotein A-I,Apolipoprotein A-I (Fragment)	Filtered	Filtered	Filtered	Filtered	Filtered	Filtered	0.00585646	Filtered	Filtered	0.00338308	4.79885e-21	0.00841526	Filtered	0.00297992	0.00553287	Filtered	Profiled	0.00534858	0.00661339	0.00404962	0.00388008	Filtered	0.00968767	Filtered	Filtered	Filtered	0.00851619	0.00527828	Filtered	Filtered	0.00917301	0.00710555	Profiled	Filtered	Filtered	Filtered	Filtered	0.00911405	Filtered	Filtered	Filtered	Filtered	Filtered	Filtered	Filtered	Filtered
_ETDWVRQEMNK_.3	Apoa1	Q00623,A0A1L1STX7	Apolipoprotein A-I,Apolipoprotein A-I (Fragment)	Filtered	Filtered	Filtered	Filtered	Filtered	Filtered	Filtered	Filtered	Filtered	Filtered	3.58089e-19	Filtered	0.0056278	Filtered	0.00986297	Filtered	Filtered	Filtered	Filtered	Filtered	Filtered	Filtered	Filtered	Filtered	Filtered	Filtered	Filtered	Filtered	Filtered	Filtered	Filtered	Filtered	Filtered	Filtered	Filtered	Filtered	Filtered	Filtered	Filtered	Filtered	Filtered	Filtered	Filtered	Filtered	Filtered	Filtered
_ETDWVRQEMNK_.2	Apoa1	Q00623,A0A1L1STX7	Apolipoprotein A-I,Apolipoprotein A-I (Fragment)	Filtered	Filtered	Filtered	Filtered	Filtered	Filtered	Filtered	Filtered	Filtered	Filtered	1.83874e-15	Filtered	Filtered	Filtered	Filtered	Filtered	Filtered	Filtered	Filtered	Filtered	Filtered	Filtered	Filtered	Filtered	Filtered	Filtered	Filtered	Filtered	Filtered	Filtered	Filtered	Filtered	Filtered	Filtered	Filtered	Filtered	Filtered	Filtered	Filtered	Filtered	Filtered	Filtered	Filtered	Filtered	Filtered	Filtered
_VQPYLDEFQKK_.3	Apoa1	Q00623,A0A1L1STX7	Apolipoprotein A-I,Apolipoprotein A-I (Fragment)	Filtered	Filtered	Filtered	Filtered	Filtered	0.00126894	Filtered	Filtered	Filtered	Filtered	1.04586e-28	Filtered	Filtered	Filtered	Filtered	Filtered	Filtered	Filtered	0.00062323	Filtered	Filtered	Filtered	Filtered	Filtered	Filtered	Filtered	Filtered	Filtered	Filtered	Filtered	Filtered	Filtered	Filtered	Filtered	Filtered	Filtered	Filtered	Filtered	Filtered	Filtered	Filtered	Filtered	Filtered	Filtered	Filtered	Filtered
_VQPYLDEFQKK_.2	Apoa1	Q00623,A0A1L1STX7	Apolipoprotein A-I,Apolipoprotein A-I (Fragment)	Filtered	Filtered	Filtered	Filtered	Filtered	Filtered	Filtered	Filtered	Filtered	Filtered	3.72747e-21	Filtered	Filtered	Filtered	Filtered	Filtered	Filtered	Filtered	Filtered	Filtered	Filtered	Filtered	Filtered	Filtered	Filtered	Filtered	Filtered	Filtered	Filtered	Filtered	Filtered	Filtered	Filtered	Filtered	Filtered	Filtered	Filtered	Filtered	Filtered	Filtered	Filtered	Filtered	Filtered	Filtered	Filtered	Filtered
_VAPLGAELQESARQK_.3	Apoa1	Q00623,A0A1L1STX7	Apolipoprotein A-I,Apolipoprotein A-I (Fragment)	Filtered	Filtered	Filtered	Filtered	Filtered	Filtered	Filtered	Filtered	Filtered	Filtered	0.00786098	Filtered	Filtered	Filtered	Filtered	Filtered	Filtered	Filtered	Filtered	Filtered	Filtered	Filtered	Filtered	Filtered	Filtered	Filtered	Filtered	Filtered	Filtered	Filtered	Filtered	Filtered	Filtered	Filtered	Filtered	Filtered	Filtered	Filtered	Filtered	Filtered	Filtered	Filtered	Filtered	Filtered	Filtered	Filtered
_SAGTSLVNFFSSLM[+16]NLEEK_.2	Apoa2	P09813	Apolipoprotein A-II	4.0717e-09	2.06972e-11	3.78726e-19	4.86801e-20	5.30562e-20	2.28553e-07	1.8234e-16	2.19702e-30	1.74847e-20	1.96071e-29	2.28324e-25	5.14326e-23	6.41335e-09	1.68435e-27	5.63532e-14	1.43953e-23	8.96372e-12	2.9091e-12	3.31951e-14	4.74076e-32	4.86307e-06	3.59305e-27	1.21969e-61	4.3954e-45	1.20759e-07	9.7456e-13	8.22417e-22	2.58121e-06	2.30865e-08	1.15294e-06	1.59676e-20	7.94423e-07	8.16728e-14	1.5063e-09	2.35968e-24	2.73812e-06	1.29731e-26	1.65464e-39	2.81203e-07	7.29683e-09	2.76309e-20	1.62032e-30	7.59429e-19	4.63024e-23	1.3382e-51	2.78949e-19
_SAGTSLVNFFSSLMNLEEK_.2	Apoa2	P09813	Apolipoprotein A-II	8.79152e-15	1.13494e-15	1.80558e-27	3.07402e-36	1.61112e-27	3.84443e-09	1.36921e-13	7.42092e-37	1.23009e-27	2.4993e-25	5.58971e-30	1.80631e-10	1.97081e-10	1.44266e-25	2.84345e-13	2.81324e-27	6.41845e-14	6.49677e-12	6.65044e-19	3.42284e-42	4.26401e-06	1.45945e-32	8.28775e-66	1.32676e-50	6.56118e-07	7.80215e-13	5.66794e-30	2.71282e-06	1.28268e-08	1.51202e-06	2.33774e-21	6.79746e-07	7.02933e-19	3.24719e-09	1.90332e-25	2.37687e-06	5.38453e-23	2.77802e-40	9.29204e-08	2.65041e-09	6.12805e-28	1.03606e-29	4.42441e-26	5.29418e-21	7.17713e-57	2.06725e-30
_SAGTSLVNFFSSLM[+16]NLEEK_.3	Apoa2	P09813	Apolipoprotein A-II	1.36493e-09	2.69576e-08	3.16566e-20	1.02267e-18	8.47257e-22	1.33119e-07	4.47478e-15	4.37192e-32	7.5194e-24	1.23329e-36	6.07258e-25	1.34164e-21	2.51508e-08	1.06016e-26	2.06903e-13	1.29594e-24	1.07881e-11	5.0939e-11	2.35197e-13	4.59771e-34	6.62501e-06	3.09128e-25	1.69086e-60	1.79375e-40	5.36847e-08	1.02115e-11	5.52761e-23	3.42957e-06	4.33143e-08	1.92929e-06	2.34395e-19	8.43549e-07	7.59606e-12	8.45871e-09	5.81756e-24	4.21006e-06	3.69786e-23	6.49091e-37	5.54299e-07	2.17573e-09	4.19366e-20	6.35208e-27	1.35413e-16	2.59425e-21	1.30277e-48	7.50909e-24
_SAGTSLVNFFSSLMNLEEK_.3	Apoa2	P09813	Apolipoprotein A-II	6.22696e-14	3.11345e-16	6.37908e-28	6.06682e-24	8.18181e-20	7.02216e-09	2.34626e-18	1.05614e-32	4.42983e-22	1.69325e-34	3.20641e-29	3.07415e-21	1.00023e-09	9.67852e-27	2.81058e-13	1.72732e-27	1.78696e-10	3.07631e-10	5.13204e-14	1.3062e-39	5.6515e-06	2.01654e-24	5.81097e-59	4.6827e-41	1.78791e-07	3.70828e-13	1.05951e-20	4.23389e-06	3.80214e-08	9.97888e-07	7.38625e-18	1.9148e-06	9.16034e-16	3.35236e-09	3.84382e-25	1.4906e-05	1.07599e-27	4.60574e-35	1.64507e-07	7.28366e-10	6.81013e-22	6.88288e-15	2.5518e-15	3.00027e-26	1.27755e-38	1.39445e-19
_THEQLTPLVR_.3	Apoa2	P09813	Apolipoprotein A-II	1.325e-11	1.28092e-11	1.39001e-23	1.38895e-31	1.73834e-23	8.09313e-09	3.29876e-17	5.58967e-35	4.55176e-18	1.70589e-38	1.89052e-30	5.27853e-20	1.08287e-07	2.85821e-23	1.96577e-12	1.25391e-16	4.3509e-12	6.88118e-14	7.23333e-14	1.81599e-30	5.68209e-06	3.27124e-25	1.18633e-67	4.75489e-30	2.22744e-08	2.13897e-11	1.53297e-20	5.66275e-06	7.89954e-08	4.30427e-06	3.89428e-23	1.05993e-06	2.12637e-09	9.85234e-10	6.33188e-19	4.98453e-06	6.07618e-22	2.03995e-41	3.94976e-06	3.33885e-11	1.97369e-26	2.61287e-32	2.76406e-17	8.3571e-19	4.35545e-35	4.09064e-15
_THEQLTPLVR_.2	Apoa2	P09813	Apolipoprotein A-II	2.74586e-14	1.42933e-09	3.78424e-28	1.25045e-26	8.15356e-19	2.08439e-07	1.75768e-15	6.27031e-32	1.79094e-16	6.69618e-46	2.36453e-35	1.19902e-23	9.34175e-08	8.64615e-25	8.2634e-12	2.75235e-18	4.9969e-11	1.12064e-12	2.55648e-12	2.16136e-29	6.81376e-06	1.31948e-21	8.81577e-57	7.67244e-28	3.65961e-08	8.22232e-11	1.71334e-17	5.72262e-06	2.12288e-07	1.12357e-05	1.56876e-22	1.04988e-06	2.41286e-08	7.7595e-09	4.19291e-24	6.7254e-06	1.93764e-26	6.43571e-38	4.25937e-06	9.68203e-11	1.58028e-25	1.35892e-27	1.82084e-21	1.60932e-15	2.95273e-34	2.09894e-08
_THEQLTPLVR_.1	Apoa2	P09813	Apolipoprotein A-II	6.91443e-11	6.41077e-05	5.59816e-15	3.50246e-10	1.10052e-06	2.78172e-07	2.81425e-05	1.37139e-18	9.53226e-08	2.42881e-13	5.74684e-18	2.99684e-05	3.36475e-05	8.09011e-06	7.23182e-06	8.04591e-05	7.13774e-08	4.28815e-06	4.31466e-08	1.65543e-12	2.07918e-05	3.27044e-05	2.20842e-05	2.06205e-14	2.17811e-06	2.02918e-05	2.94972e-05	1.56371e-05	8.07722e-06	2.27581e-05	5.49822e-08	6.368e-05	7.60521e-05	7.27375e-06	7.82249e-09	0.00119952	4.57846e-06	6.94721e-07	6.42488e-05	0.000119838	2.31014e-05	2.52526e-07	4.44126e-12	5.46324e-05	1.27291e-15	0.00115917
_QADGPDMQSLFTQYFQSMTDYGK_.3	Apoa2	P09813	Apolipoprotein A-II	2.41712e-14	5.88423e-16	3.45419e-24	4.93436e-30	3.84257e-25	2.49221e-09	1.05399e-19	9.84152e-35	4.08596e-28	Profiled	3.0102e-33	7.44222e-25	1.07382e-09	8.8737e-32	2.49198e-13	3.0701e-30	5.82634e-12	5.58964e-13	2.64611e-14	8.34169e-40	4.84749e-06	1.16955e-32	1.56585e-51	4.02429e-44	6.06849e-08	9.92443e-12	3.44441e-22	4.66985e-06	2.99559e-07	5.53429e-06	7.12769e-18	1.069e-06	6.37111e-11	7.04778e-09	5.64357e-21	3.13673e-06	3.63746e-27	5.54853e-26	1.07066e-07	5.38769e-10	4.54991e-27	9.05025e-28	5.58748e-24	6.17261e-31	1.4886e-54	0.000271379
_QADGPDMQSLFTQYFQSM[+16]TDYGK_.3	Apoa2	P09813	Apolipoprotein A-II	2.91959e-05	Profiled	4.21154e-06	6.67289e-06	1.41107e-05	0.000566621	0.000293452	1.85212e-10	9.268e-11	0.000458046	6.89232e-06	0.000643118	5.03556e-05	7.8269e-05	4.99096e-06	0.00111591	0.0013221	5.03116e-06	2.69871e-05	1.63033e-11	0.00343239	2.06293e-06	0.000140229	0.000169206	0.000427827	0.000824114	0.000516068	0.000284662	0.000595106	6.73717e-05	0.00116519	0.000611046	0.000184013	0.000297299	0.000109506	6.04547e-05	3.96142e-08	5.6357e-11	0.000119058	0.000899263	6.40125e-05	0.000424373	2.01939e-05	0.000136972	1.30889e-08	0.000649058
_QADGPDMQSLFTQYFQSM[+16]TDYGK_.2	Apoa2	P09813	Apolipoprotein A-II	3.79376e-06	Profiled	3.16957e-06	7.94859e-06	2.64858e-09	2.88899e-05	0.000395423	0.000523229	8.86008e-17	1.09952e-06	5.57698e-06	4.31916e-05	3.65866e-06	1.38401e-05	3.19733e-05	0.000418373	0.00122439	3.90081e-08	1.54407e-05	0.000201674	4.80884e-05	1.27382e-06	2.21821e-05	8.17767e-08	2.8293e-05	0.00139318	0.000375791	1.54487e-05	4.84791e-06	0.000122659	0.00142373	4.25055e-05	Filtered	2.91494e-05	0.000635254	0.000467907	1.28327e-06	1.71903e-33	0.0016244	0.000506285	0.000261027	0.000484813	0.000353828	0.000508765	3.36059e-09	5.52449e-07
_QADGPDMQSLFTQYFQSMTDYGK_.2	Apoa2	P09813	Apolipoprotein A-II	3.813e-14	3.01697e-13	9.01761e-20	2.76044e-26	4.93807e-22	5.51165e-09	1.02058e-19	5.51646e-34	2.22166e-26	1.05308e-31	1.03188e-29	3.54406e-23	3.05282e-09	1.66101e-26	1.79655e-12	3.66698e-28	5.55586e-10	2.32224e-12	1.34072e-11	3.82005e-34	5.38526e-06	2.30372e-19	1.08625e-22	1.58395e-14	2.23e-06	2.54724e-08	3.81669e-13	9.75051e-06	1.46838e-06	3.35629e-05	5.13568e-08	1.83775e-06	0.000106554	8.97041e-07	3.20966e-21	7.701e-06	2.33313e-25	Profiled	1.26511e-07	1.11025e-07	1.13069e-24	1.90071e-15	1.79569e-22	1.05159e-27	4.31082e-51	3.97673e-14
_QADGPDM[+16]QSLFTQYFQSMTDYGK_.3	Apoa2	P09813	Apolipoprotein A-II	2.27766e-05	1.79891e-05	0.00116599	0.000200897	0.000207432	5.77963e-05	0.00241336	Profiled	0.000532396	0.000492979	0.000440931	Profiled	Profiled	0.00430616	4.13576e-05	0.000703845	0.00123845	7.14936e-07	0.000183233	2.64068e-06	Profiled	0.000454706	0.00396153	0.00157891	Profiled	Profiled	0.0015992	0.000436358	0.00530475	Profiled	0.00638316	0.00217032	0.00517625	0.000814534	2.03684e-06	0.000285836	1.87693e-05	1.68026e-15	6.38058e-05	0.00030161	0.000136143	2.77663e-05	1.64905e-05	4.86416e-05	8.22724e-24	0.000202557
_QADGPDM[+16]QSLFTQYFQSMTDYGK_.2	Apoa2	P09813	Apolipoprotein A-II	Filtered	Filtered	0.00079656	0.00895211	0.00906598	3.97027e-05	0.000348948	0.00183811	0.00150519	0.00507214	0.000396931	0.00708312	0.00106329	0.00056757	0.000323656	0.00801713	2.98686e-05	2.70769e-05	0.00017959	0.000841507	Filtered	0.00264188	0.00217903	0.000244428	Filtered	0.000440916	0.00228215	0.00025822	0.00896869	0.00242405	0.00401641	0.00223378	0.000346809	3.7439e-05	0.00832913	0.0025743	0.000121652	0.00698926	0.00138994	0.00491419	0.00547074	Filtered	0.00977874	0.000412434	0.000905028	Filtered
_QADGPDM[+16]QSLFTQYFQSM[+16]TDYGK_.2	Apoa2	P09813	Apolipoprotein A-II	Filtered	Filtered	Filtered	Profiled	Filtered	Filtered	Profiled	Filtered	Profiled	Filtered	Profiled	Profiled	Profiled	Filtered	Filtered	Filtered	0.00960889	Profiled	Filtered	Filtered	Profiled	Profiled	Filtered	Profiled	Profiled	Profiled	Profiled	Profiled	Filtered	Filtered	Profiled	Filtered	Profiled	Filtered	0.00156169	0.0030704	0.000220757	2.96796e-24	0.00232871	0.00677242	0.000656993	2.53413e-08	0.00366926	0.00141957	0.000193094	0.00421278
_QADGPDM[+16]QSLFTQYFQSM[+16]TDYGK_.3	Apoa2	P09813	Apolipoprotein A-II	Filtered	Filtered	Filtered	Filtered	Filtered	Filtered	Filtered	0.00905297	Filtered	Profiled	Filtered	Filtered	Filtered	Filtered	Filtered	Filtered	Filtered	0.00492038	0.0064327	Profiled	0.00888324	0.00235654	Filtered	0.00162098	0.00493491	Filtered	Filtered	Filtered	Filtered	Profiled	Filtered	Filtered	Filtered	Filtered	0.00226586	0.00141832	0.00012141	4.44234e-09	0.00706547	Filtered	0.00186386	3.77669e-06	1.02177e-06	0.00108648	Filtered	Filtered
_TSEIQSQAK_.2	Apoa2	P09813	Apolipoprotein A-II	0.00144452	0.000450314	0.00214919	Filtered	Filtered	0.00477344	Filtered	Filtered	0.00930248	Filtered	0.00654086	0.000237935	9.95099e-05	0.000257591	0.000884878	0.000182269	Profiled	0.000223948	0.000697947	0.000122748	Profiled	0.000406048	0.000794375	2.94033e-05	0.0019187	2.6444e-05	0.0016843	5.71997e-05	4.30822e-05	7.16966e-05	0.00572561	0.000388697	0.00197525	0.000489666	0.000147894	Filtered	Filtered	Filtered	Filtered	Filtered	Filtered	0.00298126	0.00271312	1.08119e-05	3.60623e-13	0.00120089
_TSEIQSQAK_.1	Apoa2	P09813	Apolipoprotein A-II	Filtered	Filtered	Filtered	Filtered	6.32739e-05	0.00421637	0.00493114	Filtered	0.00364625	0.00325993	6.3214e-07	0.0079991	Filtered	0.0047988	Filtered	Filtered	Filtered	Filtered	Filtered	8.65893e-09	Filtered	0.00519542	Filtered	Filtered	Filtered	Filtered	0.00129942	Filtered	Filtered	5.3308e-05	Filtered	Filtered	0.00262008	Filtered	5.44027e-14	Filtered	Filtered	1.26381e-05	Filtered	Filtered	Filtered	Filtered	Filtered	7.82079e-10	Filtered	Filtered
_RQADGPDMQSLFTQYFQSMTDYGK_.3	Apoa2	P09813	Apolipoprotein A-II	0.00261592	0.00626137	1.14768e-08	0.000105489	0.000109265	1.59327e-05	1.84984e-05	2.12683e-12	2.67862e-05	0.00289443	0.000290841	6.73405e-05	4.52552e-05	1.13266e-06	4.01898e-09	3.92635e-13	0.000151117	3.17968e-06	2.69897e-05	6.22599e-13	1.78343e-05	0.000361928	2.19867e-05	7.89059e-05	2.2129e-05	1.70934e-05	6.58767e-06	1.50822e-05	8.06877e-05	5.20228e-05	0.00017282	1.14695e-05	3.35395e-06	9.81043e-06	Filtered	Filtered	Filtered	Filtered	Filtered	Filtered	Filtered	Filtered	Filtered	Filtered	Filtered	Filtered
_AKTSEIQSQAK_.2	Apoa2	P09813	Apolipoprotein A-II	Filtered	Filtered	Filtered	Filtered	Filtered	Filtered	Filtered	Filtered	Filtered	Filtered	0.000870876	Filtered	Filtered	Filtered	Filtered	Filtered	Filtered	Filtered	Filtered	Filtered	Filtered	Filtered	Filtered	Filtered	Filtered	Filtered	Filtered	Filtered	Filtered	Filtered	Filtered	Filtered	Filtered	Filtered	Filtered	Filtered	Filtered	Filtered	Filtered	Filtered	Filtered	Filtered	Filtered	Filtered	Filtered	Filtered
_LVPFVVQLSGHLAQETER_.3	Apoa4	P06728	Apolipoprotein A-IV	1.18296e-19	2.22023e-20	3.38455e-29	3.47342e-33	6.46196e-30	1.26048e-09	5.59267e-23	1.30382e-40	2.10431e-29	4.67275e-50	2.3637e-38	1.20354e-26	2.35551e-10	7.06363e-33	1.00244e-14	4.6209e-31	5.16563e-13	9.10498e-14	2.51393e-17	5.78359e-41	4.13056e-06	3.4648e-33	4.06874e-74	3.70559e-52	8.66528e-09	4.24381e-14	3.32619e-26	2.37308e-06	2.00959e-08	8.29793e-07	7.81118e-26	1.68415e-07	5.75429e-17	3.37072e-10	3.57657e-28	2.3143e-06	1.30863e-27	5.70125e-45	6.57196e-08	3.62505e-11	1.41081e-30	8.70149e-32	1.81451e-25	1.94983e-31	9.48105e-53	3.95404e-28
_LVPFVVQLSGHLAQETER_.2	Apoa4	P06728	Apolipoprotein A-IV	1.82561e-05	9.78034e-06	1.08167e-10	2.75485e-18	1.03435e-06	9.4739e-07	4.09442e-09	3.53738e-25	7.81192e-14	6.44148e-23	5.21097e-21	1.28287e-08	6.34984e-07	4.32511e-13	1.89913e-08	1.07278e-15	8.53422e-09	3.96524e-08	6.93555e-10	5.39932e-18	1.28019e-05	5.24714e-10	8.47544e-21	4.99099e-22	1.50874e-06	4.23795e-08	2.59056e-10	1.07715e-05	3.03026e-07	2.16455e-05	2.99078e-14	1.34065e-05	5.23502e-10	2.91941e-07	0.000833349	0.000954428	0.00143212	0.00214238	0.00012641	0.000680886	0.000884533	0.00350348	0.00225003	0.000345111	0.000885728	0.00113132
_TDVTQQLSTLFQDK_.2	Apoa4	P06728	Apolipoprotein A-IV	2.15503e-05	9.43936e-06	4.11339e-05	4.00586e-05	2.36343e-06	0.00028079	0.00102352	5.55049e-05	3.83507e-05	3.27883e-06	3.96748e-09	0.00120633	3.69641e-07	5.60799e-05	0.00127302	1.34696e-05	1.9731e-05	0.000615275	1.29452e-05	7.99904e-10	3.37478e-05	1.43974e-06	4.05703e-62	9.62746e-35	9.79745e-05	1.42315e-12	4.81708e-10	3.10822e-06	6.79257e-08	4.50763e-05	5.94505e-07	1.24485e-05	3.50027e-15	8.9301e-09	3.35142e-30	1.91608e-06	3.96925e-32	1.03506e-47	3.59734e-08	4.57061e-12	1.78632e-33	6.82669e-37	3.35061e-29	3.58661e-36	1.62458e-59	1.32992e-32
_TDVTQQLSTLFQDK_.3	Apoa4	P06728	Apolipoprotein A-IV	4.95554e-06	5.50927e-07	1.03555e-11	1.23653e-10	8.16947e-17	2.37795e-06	2.0894e-06	1.58216e-05	8.65402e-07	0.00036425	1.85085e-06	0.000137503	0.000100417	0.000107399	3.1656e-05	0.000121707	6.21319e-05	6.15413e-06	2.69874e-05	1.40146e-08	2.0813e-05	4.49781e-06	2.21787e-05	0.000141153	3.34458e-05	0.000133489	5.78122e-05	0.000179214	8.69856e-05	5.39956e-05	6.92825e-05	0.000107314	9.38607e-05	2.57454e-05	9.44253e-18	1.91476e-05	6.2971e-18	3.83528e-31	6.17321e-06	6.55212e-08	1.10165e-19	2.81624e-15	3.62059e-13	3.62219e-12	3.85967e-25	9.22861e-14
_SLAPLTVGVQEK_.2	Apoa4	P06728	Apolipoprotein A-IV	2.10284e-15	7.81235e-19	9.78358e-29	4.21605e-33	1.5579e-28	1.27187e-09	6.59712e-25	2.36536e-41	5.82382e-30	2.73195e-48	8.15571e-36	2.25054e-29	1.19194e-09	3.54948e-34	7.5217e-15	1.71709e-32	6.68157e-14	4.30735e-15	3.49675e-18	3.26282e-45	4.13056e-06	1.89119e-37	4.80668e-74	7.61156e-51	8.65271e-09	2.34543e-15	7.61322e-30	2.33893e-06	2.92675e-08	7.47085e-07	2.63337e-26	1.21248e-07	7.86586e-18	3.98679e-10	1.22111e-26	1.91542e-06	1.53321e-33	3.04299e-52	5.80698e-08	1.66998e-12	9.55733e-34	3.44534e-39	5.2178e-29	1.44701e-35	8.08837e-63	1.30927e-33
_SLAPLTVGVQEK_.1	Apoa4	P06728	Apolipoprotein A-IV	2.31597e-05	0.000139557	7.98853e-07	3.44094e-13	2.11433e-18	1.43705e-06	4.25344e-15	1.10076e-15	2.56378e-14	5.73838e-32	2.67874e-09	1.05497e-12	8.53552e-06	0.00010823	2.90422e-08	9.72995e-25	6.43269e-06	8.43592e-11	8.438e-11	3.0279e-22	2.0561e-05	1.88656e-10	2.19752e-05	2.47465e-15	6.58069e-07	5.15026e-05	1.69608e-05	3.41238e-05	0.000121192	0.000736032	2.62736e-07	3.46293e-06	0.000364249	5.60285e-08	9.8487e-16	1.50079e-05	1.30211e-21	3.36671e-15	1.45099e-06	1.35363e-08	2.95208e-10	4.8337e-14	8.96534e-18	4.39777e-26	1.71042e-32	8.87242e-26
_ATIDQNLEDLRR_.3	Apoa4	P06728	Apolipoprotein A-IV	1.52287e-12	1.78996e-16	3.45894e-26	4.48735e-24	1.34035e-28	1.98713e-09	1.99049e-17	1.67677e-33	7.14221e-23	6.0953e-37	1.25057e-30	6.2214e-19	8.3527e-09	1.32513e-25	3.20167e-12	1.17057e-24	5.06049e-11	4.7835e-13	3.02626e-13	6.1133e-32	5.38478e-06	1.17768e-27	4.41812e-58	7.01628e-38	7.66829e-08	3.38603e-11	1.65719e-19	2.71176e-06	1.99724e-07	8.49054e-07	3.76744e-19	3.18625e-07	2.48531e-13	5.69664e-10	4.71779e-27	2.37685e-06	9.45666e-29	1.18676e-52	1.61382e-07	5.51324e-11	5.69708e-34	2.38067e-37	1.07328e-27	2.59068e-31	5.75943e-55	2.3258e-15
_ATIDQNLEDLRR_.2	Apoa4	P06728	Apolipoprotein A-IV	9.71823e-14	2.04761e-11	5.38361e-16	1.25644e-25	2.13129e-23	5.0606e-08	1.71078e-14	1.71867e-32	3.97152e-20	2.14899e-39	2.50479e-28	3.32541e-17	1.09056e-08	3.63038e-24	1.14628e-10	8.19783e-24	1.67556e-11	7.44044e-12	5.45475e-13	1.9882e-30	8.3047e-06	1.36832e-25	1.54038e-54	1.49105e-41	3.10302e-07	3.71853e-12	1.92827e-16	4.76552e-06	7.81244e-07	8.0131e-06	3.44966e-16	3.11593e-06	5.17193e-11	5.57207e-08	1.53555e-17	9.03757e-06	9.7946e-23	2.29668e-37	2.8442e-06	4.24896e-08	5.97172e-19	1.3023e-23	1.46408e-15	4.22827e-22	1.86686e-45	3.44135e-16
_QQLGPNSGEVESHLSFLEK_.3	Apoa4	P06728	Apolipoprotein A-IV	2.48943e-17	4.55271e-16	1.21258e-26	6.77305e-30	1.5397e-25	3.51642e-09	2.48753e-20	2.40527e-37	5.78509e-26	3.66906e-42	3.28972e-32	7.834e-21	7.36398e-09	6.79992e-27	1.99978e-13	6.02958e-28	3.11964e-12	5.23213e-14	1.73597e-15	3.25569e-35	4.44739e-06	1.01922e-27	4.36063e-67	7.00773e-49	4.58445e-08	2.99803e-13	1.98447e-23	2.95415e-06	3.70999e-08	1.12273e-06	3.74549e-22	3.59539e-07	5.10703e-15	7.82692e-10	7.10656e-28	2.68296e-06	6.42288e-30	1.02142e-41	1.0865e-07	2.85142e-11	1.06219e-18	2.64575e-18	4.08225e-26	1.35583e-31	2.37843e-55	2.96672e-24
_QQLGPNSGEVESHLSFLEK_.2	Apoa4	P06728	Apolipoprotein A-IV	1.06074e-06	2.13784e-05	1.57905e-07	5.37635e-07	9.42502e-08	1.93064e-05	3.39564e-06	1.53302e-17	1.97155e-09	1.26121e-11	8.00184e-08	3.02496e-06	1.03597e-05	9.06914e-07	5.54519e-07	9.70771e-07	2.34212e-06	5.59195e-06	2.17004e-05	5.42289e-16	2.08124e-05	1.81115e-12	2.20915e-05	1.89463e-12	3.2946e-05	4.27284e-05	1.08655e-05	2.03052e-05	1.7437e-06	5.70432e-05	4.60664e-05	2.14437e-05	9.1952e-05	5.26906e-06	0.000724657	5.53067e-05	1.90376e-08	3.26363e-06	2.92907e-05	2.78075e-05	3.2212e-08	0.000402865	2.11199e-05	0.000121415	8.48333e-19	4.0986e-07
_GSPDQPQALPLPEQAQEQAQEQAQEQVQPK_.3	Apoa4	P06728	Apolipoprotein A-IV	1.25753e-08	2.91812e-06	4.09278e-09	7.07556e-22	8.10381e-11	8.2441e-07	2.75394e-13	6.88278e-26	1.89752e-18	2.23086e-20	2.26906e-19	6.5415e-20	2.53323e-08	7.57403e-15	1.05879e-09	2.7189e-25	4.28481e-09	9.29285e-10	1.76319e-09	9.22655e-28	6.45163e-06	1.10388e-29	6.73254e-44	3.53746e-29	5.63789e-07	8.78186e-09	3.85801e-20	2.83373e-06	4.2881e-07	2.07427e-05	4.72162e-18	7.48526e-06	4.92982e-12	4.20055e-08	2.35895e-21	5.03067e-06	4.78182e-14	5.13488e-36	4.30616e-06	7.07517e-07	6.95992e-16	3.58584e-05	3.43843e-21	5.91776e-24	6.8075e-44	9.19146e-12
_GSPDQPQALPLPEQAQEQAQEQAQEQVQPK_.4	Apoa4	P06728	Apolipoprotein A-IV	2.54893e-05	0.000351324	9.50842e-08	3.55083e-12	2.16327e-11	6.32573e-06	3.55029e-10	6.8104e-09	9.07044e-15	8.30421e-25	5.98097e-25	8.46589e-19	2.62391e-06	3.48167e-05	3.38637e-10	2.82333e-18	1.54764e-08	2.60896e-11	9.15563e-07	5.4895e-29	8.22211e-06	2.31114e-26	7.64478e-21	2.29443e-32	5.2294e-07	4.11172e-10	5.37403e-19	5.3449e-06	1.80643e-06	4.28375e-05	5.32038e-05	2.21266e-06	1.5344e-10	2.00522e-08	4.62697e-16	5.35824e-05	5.82937e-05	6.16803e-35	5.86792e-05	9.69945e-05	0.000284495	1.21016e-08	7.31104e-18	1.97223e-27	3.7523e-48	8.52591e-19
_LQLTPYIQR_.2	Apoa4	P06728	Apolipoprotein A-IV	1.18874e-14	2.29581e-11	1.62408e-16	1.49262e-26	4.16188e-27	6.47378e-09	1.56971e-19	9.03785e-36	3.51407e-24	7.81777e-32	5.83827e-32	3.73807e-22	2.6118e-08	1.05142e-29	8.42845e-13	2.08848e-26	2.58023e-11	1.44239e-12	3.44934e-14	8.27211e-26	6.53248e-06	1.6471e-29	4.30641e-56	9.03145e-44	6.98957e-08	2.60514e-12	1.76427e-22	3.25403e-06	3.58476e-07	8.45673e-07	2.58821e-15	1.0254e-06	5.76322e-14	3.54845e-09	3.01697e-25	4.03441e-06	2.72511e-23	1.99635e-42	4.01152e-07	5.45569e-09	7.49621e-25	1.62061e-28	2.33422e-21	3.73419e-24	4.20839e-42	3.28138e-27
_QLEQQVEEFRR_.3	Apoa4	P06728	Apolipoprotein A-IV	1.83745e-07	5.95579e-07	9.8424e-15	1.28882e-18	1.71227e-14	8.98023e-07	1.20599e-09	8.09377e-21	1.52391e-15	8.07718e-15	8.08051e-16	5.3107e-08	3.17676e-06	2.22738e-13	2.91337e-09	2.89265e-11	1.67782e-08	2.47421e-07	2.38967e-10	4.92924e-21	8.53995e-06	5.20459e-16	2.92016e-08	1.56358e-50	2.56562e-06	4.45168e-06	8.31419e-12	4.2289e-06	4.93234e-07	1.78771e-05	3.23471e-14	5.55478e-07	1.0708e-07	2.78845e-07	0.000275711	4.11881e-05	6.04575e-18	7.26555e-24	3.02629e-05	2.22175e-05	3.77285e-14	3.66548e-12	1.32263e-10	3.63262e-12	5.91443e-29	1.24598e-12
_QLEQQVEEFRR_.2	Apoa4	P06728	Apolipoprotein A-IV	4.36078e-07	4.90701e-06	5.85779e-09	8.23004e-19	4.08811e-18	1.1732e-07	8.33425e-10	9.26799e-20	9.75045e-17	4.13012e-24	4.60621e-09	1.74e-05	4.67622e-07	5.50568e-11	1.26212e-06	1.24172e-06	6.78291e-07	4.82354e-07	2.34464e-05	3.9561e-09	1.84924e-05	2.68385e-10	2.73037e-07	3.29074e-25	1.95903e-05	2.60151e-05	7.34922e-14	2.61225e-05	2.24109e-06	0.00178999	5.46162e-07	1.30717e-05	1.34158e-07	1.09005e-05	0.00362532	0.000704818	6.88728e-05	0.00022167	0.000176546	0.000166729	1.43446e-10	0.000103159	0.000931011	0.000179577	1.16341e-24	0.000203571
_QLEQQVEEFR_.2	Apoa4	P06728	Apolipoprotein A-IV	6.40007e-13	8.34998e-08	2.09611e-09	2.64352e-15	1.7592e-17	3.17822e-07	2.60403e-12	3.62959e-23	2.00675e-16	4.01963e-26	1.93817e-15	5.25116e-16	2.99162e-07	3.3209e-14	1.58272e-09	2.22565e-11	1.73051e-07	7.94724e-12	2.78029e-08	1.09879e-12	8.19719e-06	7.04682e-16	9.28124e-47	1.6471e-32	7.97179e-07	3.30529e-08	1.5259e-14	1.42603e-05	4.58356e-07	1.51717e-06	1.45844e-14	8.91413e-06	1.46449e-08	9.01597e-07	3.76721e-20	3.29558e-06	1.44302e-24	1.53404e-42	8.45286e-07	5.05488e-09	1.00485e-27	4.39427e-30	3.15735e-22	3.30512e-22	2.23352e-50	6.27101e-23
_EAVEQFQK_.2	Apoa4	P06728	Apolipoprotein A-IV	9.59777e-11	6.21622e-07	9.4914e-17	1.9371e-20	7.36203e-21	2.10727e-08	2.66291e-17	1.4023e-30	7.65806e-09	4.78171e-32	4.90701e-23	3.74776e-18	4.85105e-06	2.64812e-20	3.93458e-12	9.57734e-20	3.02647e-09	6.73739e-12	1.97138e-12	2.2456e-28	5.75396e-06	1.87615e-24	4.05278e-42	1.25281e-38	1.20904e-07	5.95498e-12	5.45519e-21	7.81497e-06	3.45983e-07	5.31931e-05	4.06192e-14	1.16184e-06	2.35148e-12	8.11111e-08	4.57028e-14	1.50249e-05	9.85129e-27	5.62146e-34	1.38012e-05	2.06895e-06	3.13278e-29	2.0439e-24	7.24955e-18	3.33709e-19	5.0019e-37	2.8545e-10
_EAVEQFQK_.1	Apoa4	P06728	Apolipoprotein A-IV	5.93842e-09	2.1738e-08	5.64974e-18	1.74786e-08	7.95988e-14	1.54433e-06	5.21051e-10	3.38574e-27	7.34087e-17	5.90435e-32	2.41432e-21	5.45478e-10	8.0569e-08	2.81005e-16	2.22579e-07	1.1828e-22	9.47815e-08	3.26073e-09	1.90793e-06	1.49781e-20	1.34892e-05	1.13172e-10	1.99712e-18	3.05532e-27	3.15562e-06	8.22121e-10	8.47672e-06	8.29499e-06	7.72683e-07	2.22439e-05	9.86622e-13	4.76611e-06	1.61074e-09	1.78061e-07	1.64267e-13	2.65715e-05	2.66089e-09	0.0014922	1.04628e-05	1.40458e-05	5.82149e-18	0.000199796	2.63845e-09	1.14171e-17	2.33542e-21	4.40233e-09
_ATIDQNLEDLR_.2	Apoa4	P06728	Apolipoprotein A-IV	1.67749e-09	3.71167e-06	3.28443e-13	3.58263e-14	3.77075e-16	5.92477e-06	2.11669e-09	4.03365e-15	1.38702e-15	4.71853e-16	2.49363e-21	9.15745e-07	6.59177e-08	1.55658e-16	4.90674e-09	7.90134e-18	1.15289e-08	2.39172e-10	3.11324e-07	1.45902e-12	1.23753e-05	4.12656e-22	2.6066e-29	9.95106e-18	6.02639e-06	1.22319e-07	4.08273e-17	1.48495e-05	1.52632e-06	5.20392e-05	3.91178e-15	1.19192e-05	7.92353e-11	2.75683e-07	2.02358e-15	8.80557e-06	1.30282e-21	5.27366e-46	2.04769e-06	3.79956e-07	4.73935e-23	9.51985e-31	2.63136e-17	1.29351e-20	1.02276e-37	1.39051e-21
_PYAVDLQDQINTQTQEMK_.2	Apoa4	P06728	Apolipoprotein A-IV	1.75464e-16	1.44363e-17	7.63451e-30	1.33632e-30	1.08721e-06	8.21288e-09	4.95582e-22	1.45632e-42	1.89691e-26	3.31312e-49	8.21541e-34	1.65565e-28	8.00494e-10	2.64614e-33	1.25999e-14	3.30925e-30	7.49216e-13	4.22455e-14	4.01837e-16	5.19736e-42	4.13056e-06	1.65589e-33	2.51665e-70	3.49774e-50	5.9799e-08	1.51797e-13	1.87482e-29	2.49101e-06	1.86318e-08	8.24793e-07	2.85979e-22	1.87247e-07	1.45414e-16	1.01824e-09	2.23623e-25	2.60554e-06	8.84256e-31	1.32187e-36	1.00022e-07	1.3208e-10	3.64103e-30	1.00433e-30	1.09327e-22	3.63634e-33	2.41741e-56	6.40912e-28
_PYAVDLQDQINTQTQEM[+16]K_.3	Apoa4	P06728	Apolipoprotein A-IV	3.14157e-07	2.60593e-07	7.67662e-14	1.60221e-10	2.78741e-19	1.28099e-06	2.34977e-16	2.00025e-18	2.3641e-16	5.915e-28	5.54395e-29	4.54981e-06	6.58831e-06	1.93918e-21	1.14019e-10	2.39145e-18	7.24259e-11	1.46184e-13	1.28564e-14	1.09892e-32	1.57129e-05	8.8867e-27	9.44757e-51	1.2554e-37	2.50861e-07	2.9926e-10	2.25093e-24	4.23337e-06	6.64426e-07	6.44591e-06	3.12914e-19	1.18511e-06	7.17778e-11	6.13158e-09	1.40876e-26	2.66074e-06	1.43272e-27	4.09233e-43	1.31961e-07	9.25098e-10	4.0686e-28	4.16563e-30	1.68991e-26	4.39102e-29	6.06942e-49	1.74075e-23
_PYAVDLQDQINTQTQEM[+16]K_.2	Apoa4	P06728	Apolipoprotein A-IV	1.0613e-07	2.64251e-05	1.48172e-13	8.63011e-19	2.00851e-08	5.74417e-06	4.80443e-06	1.54894e-11	2.43892e-06	2.06238e-06	1.05185e-08	3.98469e-06	3.49114e-06	6.76534e-17	1.05724e-08	1.69125e-23	3.95047e-05	9.5823e-12	3.01626e-11	2.92124e-26	1.15619e-05	1.02494e-19	2.19223e-05	3.11924e-36	3.38758e-06	4.23535e-09	1.57621e-07	1.24924e-05	4.35873e-06	5.46282e-05	4.51916e-06	9.94229e-06	0.000134639	4.08314e-08	2.10249e-10	6.2768e-06	8.00192e-20	1.08184e-44	6.77712e-07	5.2201e-09	6.42765e-22	1.70916e-13	8.62509e-23	8.08311e-30	1.62052e-41	2.9109e-16
_PYAVDLQDQINTQTQEMK_.3	Apoa4	P06728	Apolipoprotein A-IV	2.41518e-17	5.63749e-15	1.36499e-25	1.18895e-28	1.43526e-24	1.93795e-08	7.15183e-19	6.40715e-37	2.95774e-24	1.2995e-43	1.92561e-32	1.70713e-22	1.31872e-08	4.46426e-27	3.3315e-13	2.047e-27	3.0371e-12	5.95709e-13	1.22294e-14	2.99826e-38	4.34115e-06	2.91774e-21	2.2407e-67	2.77179e-44	9.45312e-08	2.0721e-12	1.29279e-28	3.01576e-06	2.8201e-08	1.07863e-06	4.47464e-21	5.31339e-07	5.07124e-15	1.29795e-09	1.85803e-17	2.80453e-06	7.55427e-13	7.14695e-33	8.0937e-06	7.86678e-05	1.66108e-26	6.96036e-32	1.14104e-20	4.33449e-27	4.45019e-57	7.16622e-18
_NLAPLVEDVQSK_.2	Apoa4	P06728	Apolipoprotein A-IV	1.03776e-13	4.02367e-12	2.08968e-16	1.29058e-22	1.97079e-22	3.90152e-08	4.9171e-16	6.7776e-28	2.98473e-22	7.94857e-32	1.66499e-25	1.06285e-16	1.25811e-08	1.58192e-18	3.85837e-12	2.23972e-21	7.71973e-10	3.83387e-13	4.03522e-11	2.01651e-25	7.42036e-06	1.18208e-22	1.86641e-54	1.09398e-30	1.68906e-07	1.4386e-10	5.49981e-18	6.52211e-06	3.23852e-07	4.80735e-06	5.68907e-18	5.28849e-07	3.21513e-11	4.59459e-09	2.71247e-19	5.14266e-06	2.86315e-26	3.82133e-36	5.48413e-07	2.87269e-10	3.61097e-22	9.51441e-27	1.08374e-19	4.79973e-23	1.44895e-43	1.64605e-19
_NLAPLVEDVQSK_.1	Apoa4	P06728	Apolipoprotein A-IV	1.53372e-05	2.48431e-05	1.01482e-08	6.14776e-17	6.17756e-15	1.02255e-06	3.0663e-11	5.97583e-20	2.64841e-13	3.24803e-25	1.07102e-15	9.85963e-13	1.9277e-06	1.90488e-05	5.71216e-07	5.75867e-11	4.41709e-07	3.23141e-09	2.94755e-07	3.75626e-18	1.26595e-05	2.30121e-15	2.1852e-05	1.22479e-25	1.26165e-05	1.52864e-05	2.3833e-05	2.31515e-05	1.88033e-05	4.45708e-05	8.17705e-12	2.05747e-05	2.04819e-05	1.91999e-05	1.47917e-08	4.92663e-05	1.37307e-15	1.99483e-25	3.20145e-05	6.11237e-05	3.76887e-17	4.94766e-16	8.55483e-10	1.77774e-05	5.52039e-26	6.51727e-05
_NLAPLVEDVQSK_.3	Apoa4	P06728	Apolipoprotein A-IV	0.000430572	0.00483337	0.000648517	0.000994939	7.44133e-06	8.58335e-05	0.00957014	0.000319052	0.000459138	0.000627032	0.000286519	0.000289404	Filtered	0.00219171	0.000145667	0.00170634	0.00284482	0.000252689	0.00105179	0.0025862	0.000837599	Filtered	0.000185509	0.000839224	0.000180721	6.55202e-05	0.00154819	0.00266585	0.0054939	0.00282575	0.00155494	0.000294783	0.00469439	0.00121967	Filtered	0.000176395	2.41603e-06	0.000712054	4.35342e-05	0.000122143	0.000122395	0.00273236	5.7533e-08	3.75958e-06	1.91463e-15	0.000204162
_ELEDLRDR_.2	Apoa4	P06728	Apolipoprotein A-IV	1.49971e-13	2.67264e-09	1.49456e-10	3.10985e-22	4.729e-20	4.51484e-08	3.50796e-17	6.5917e-33	0.000355413	3.86037e-38	2.68455e-28	6.1562e-20	4.74722e-09	1.43113e-27	7.17288e-10	1.15174e-24	1.67483e-11	3.3164e-10	3.44836e-12	2.48596e-27	7.00048e-06	1.57001e-22	5.8162e-31	7.63632e-37	5.37025e-07	2.39349e-11	5.32284e-13	7.54878e-06	1.70652e-07	5.04634e-05	6.96397e-16	1.17223e-06	3.98564e-09	5.31393e-07	Profiled	7.14417e-06	3.30088e-23	1.20334e-36	8.39476e-07	2.84028e-07	1.38416e-25	7.19788e-26	1.59876e-11	9.80775e-22	7.76051e-36	1.72937e-19
_SLEDLNR_.2	Apoa4	P06728	Apolipoprotein A-IV	4.04512e-07	8.13351e-07	8.93719e-12	4.03722e-16	7.29022e-22	2.48108e-06	5.06205e-13	1.50999e-18	6.39881e-27	2.24959e-32	3.16875e-22	7.23761e-14	7.61135e-09	3.50444e-11	4.23312e-09	1.66123e-12	1.0317e-06	9.93843e-14	5.97306e-13	1.43227e-27	5.47114e-06	6.7524e-25	5.63336e-50	3.30133e-31	3.32431e-07	3.50931e-08	1.7098e-24	6.38e-06	6.83283e-06	3.05503e-06	1.46377e-08	2.78241e-06	5.30965e-15	1.02735e-09	Profiled	2.28618e-06	1.38076e-21	1.91583e-47	1.29807e-05	2.02665e-06	8.66115e-31	2.20587e-36	1.44455e-21	5.04251e-37	4.92341e-51	1.30901e-08
_SLEDLNR_.1	Apoa4	P06728	Apolipoprotein A-IV	1.71751e-05	3.40933e-05	9.53138e-06	1.1653e-13	2.10175e-14	1.4161e-05	1.10853e-07	1.22045e-15	1.77202e-09	1.54673e-19	4.93704e-16	7.35789e-13	Profiled	2.19693e-06	2.57375e-08	8.93848e-08	1.03036e-05	2.01562e-10	2.09093e-07	1.08613e-19	1.51196e-05	5.17799e-18	Profiled	2.23082e-34	5.19245e-06	1.5195e-06	9.56159e-06	1.68702e-05	1.47408e-05	1.73446e-05	1.57351e-05	1.55864e-05	2.26116e-05	4.07317e-08	8.57205e-19	1.98724e-05	4.46899e-17	7.74326e-06	2.66224e-05	6.53822e-06	3.04866e-22	4.44728e-21	4.38463e-12	1.0657e-17	2.09252e-31	5.11645e-10
_KGSPDQPQALPLPEQAQEQAQEQAQEQVQPK_.3	Apoa4	P06728	Apolipoprotein A-IV	2.18586e-06	2.03608e-06	1.572e-11	3.49576e-17	1.6291e-20	3.2365e-08	2.99435e-16	4.56208e-25	6.27164e-17	4.89407e-31	7.55512e-23	1.02828e-16	5.58923e-07	2.83466e-13	9.94226e-12	3.80917e-08	3.10936e-07	1.05881e-11	6.14073e-12	4.60597e-25	1.37825e-05	6.2171e-11	1.46822e-39	3.38616e-30	1.33422e-05	1.30784e-07	5.31249e-05	9.12808e-06	1.45975e-06	3.85561e-05	1.29233e-10	1.35891e-05	5.01433e-09	2.00158e-06	6.70389e-18	2.28031e-05	1.04469e-06	3.34567e-07	5.7315e-05	0.000224609	5.78615e-20	9.6781e-15	3.34037e-16	0.000200513	6.95353e-25	0.0013943
_KGSPDQPQALPLPEQAQEQAQEQAQEQVQPK_.4	Apoa4	P06728	Apolipoprotein A-IV	0.00617519	0.000999095	0.000848028	0.000511289	1.17015e-09	4.71433e-05	3.38362e-05	0.000248115	0.000359637	3.64182e-12	8.89677e-17	5.62153e-05	8.84352e-05	6.11656e-05	5.52532e-06	0.000347935	8.68635e-05	0.000160366	9.26898e-08	1.70597e-07	3.91556e-05	0.000135051	8.12352e-14	2.72541e-26	0.000106596	3.16592e-05	3.1978e-05	2.79154e-05	8.57023e-06	0.000118633	5.66961e-05	2.32274e-05	3.81165e-06	2.06484e-05	0.00133289	4.08362e-05	Filtered	0.00212683	0.00291606	0.000667203	Filtered	0.000994877	1.86468e-11	0.00254006	5.93636e-08	0.00110676
_ENVDNLHTSMM[+16]PLATNLK_.3	Apoa4	P06728	Apolipoprotein A-IV	3.3667e-10	1.1952e-07	9.69854e-15	1.82558e-13	6.57592e-11	2.59536e-06	3.76759e-07	6.85231e-19	1.51425e-06	2.80717e-11	5.66517e-10	9.43274e-05	6.61659e-06	1.69884e-08	4.65541e-09	8.67748e-06	2.40983e-05	4.98511e-08	2.99265e-09	2.78028e-12	1.90504e-05	4.1442e-11	2.18852e-05	1.32861e-30	1.48667e-05	2.91203e-05	1.11325e-08	1.37971e-05	1.39222e-05	5.64419e-05	9.1231e-06	1.44457e-05	5.80257e-10	1.03753e-06	0.000107762	0.000605586	8.41481e-08	2.87124e-11	5.26298e-05	0.000145128	5.13875e-09	3.22559e-05	6.13384e-12	2.28817e-06	1.15414e-09	0.000341123
_ENVDNLHTSM[+16]MPLATNLK_.2	Apoa4	P06728	Apolipoprotein A-IV	8.18948e-05	0.00029096	1.04623e-05	1.34603e-09	2.82422e-05	7.96993e-06	6.0788e-05	6.51765e-06	8.09963e-05	7.2747e-20	5.80828e-08	0.000127318	0.000133507	9.42535e-05	4.89378e-06	0.000306132	1.12873e-05	1.12409e-05	2.69893e-05	2.52413e-06	1.86954e-05	5.55993e-07	2.1847e-05	8.46034e-16	2.42833e-06	4.92227e-05	5.09332e-05	5.76137e-05	1.45149e-05	0.000184717	5.29576e-08	1.96258e-05	1.78195e-08	1.21676e-05	0.000264388	3.18355e-05	5.86714e-05	1.10369e-13	4.06872e-05	7.75301e-05	0.000330184	8.77021e-07	7.16497e-05	6.23802e-05	1.03548e-16	4.51026e-05
_ENVDNLHTSMMPLATNLK_.3	Apoa4	P06728	Apolipoprotein A-IV	2.14203e-17	1.22844e-15	4.69094e-25	2.05719e-25	5.23558e-24	4.14044e-09	8.81281e-20	3.68472e-38	1.75209e-27	5.40236e-44	2.22002e-32	2.84163e-28	1.18086e-09	1.3978e-28	1.95693e-13	1.09291e-28	6.34623e-12	5.83184e-13	6.60775e-17	1.06616e-42	4.60413e-06	2.80409e-32	2.6963e-64	4.56397e-49	7.08987e-08	7.68577e-13	1.05368e-25	2.37598e-06	3.46311e-08	9.24869e-07	5.11214e-23	4.71123e-07	2.87594e-15	3.50111e-09	3.89314e-26	4.01764e-06	3.74041e-27	2.17107e-30	1.50113e-07	5.33469e-11	5.31529e-27	2.65113e-29	4.39565e-21	3.39182e-30	1.038e-48	5.92294e-26
_ENVDNLHTSM[+16]M[+16]PLATNLK_.3	Apoa4	P06728	Apolipoprotein A-IV	0.00146183	0.00422194	0.00167546	5.63171e-05	7.17855e-05	0.000214626	0.00143108	0.000361174	0.000964672	0.000469518	6.01477e-08	0.0020456	0.00107976	0.000901514	0.000256441	0.000886021	0.00133652	1.17102e-05	2.69881e-05	2.31066e-07	0.00154669	0.000207068	0.0049446	0.000161719	0.000544747	0.000881846	0.00760929	5.82153e-05	Filtered	0.00084555	0.00307021	9.9607e-05	0.00261082	0.000285622	3.66255e-16	9.71536e-06	3.92435e-22	1.80986e-44	4.86584e-06	2.24572e-06	6.88101e-19	8.4658e-27	5.19264e-14	3.88649e-11	4.61517e-43	9.19549e-13
_ENVDNLHTSMM[+16]PLATNLK_.2	Apoa4	P06728	Apolipoprotein A-IV	Profiled	Profiled	7.98084e-07	3.03391e-15	6.51425e-06	3.01562e-06	3.7254e-05	7.85464e-15	5.64034e-09	7.41762e-20	9.87833e-11	1.43918e-05	7.18035e-05	1.14924e-06	4.9241e-08	9.02531e-07	8.94686e-07	3.09362e-06	1.54517e-05	1.13929e-09	1.29197e-05	1.27875e-07	1.8205e-05	2.74774e-28	6.30237e-06	2.02664e-05	1.09706e-06	2.00835e-05	1.46032e-06	5.21764e-05	2.49213e-10	1.95524e-05	9.32564e-10	3.33448e-05	1.40098e-10	1.91327e-05	3.15196e-10	1.60149e-21	1.66844e-05	9.22203e-06	1.00568e-08	3.10038e-18	1.86916e-08	6.34689e-12	8.26343e-27	4.03366e-06
_ENVDNLHTSM[+16]MPLATNLK_.3	Apoa4	P06728	Apolipoprotein A-IV	1.01288e-08	8.33764e-08	1.00027e-15	8.08723e-20	1.79604e-12	1.20219e-06	7.17998e-13	5.72142e-23	5.21385e-10	2.49861e-09	2.01294e-19	7.64179e-09	1.76284e-05	5.64222e-13	6.73003e-11	1.03083e-06	1.33483e-07	8.47774e-10	8.75041e-11	1.36604e-20	9.49635e-06	8.05186e-16	1.11369e-07	2.90911e-31	2.08265e-06	7.78999e-07	3.01596e-06	1.10812e-05	2.0573e-06	3.93955e-05	6.91121e-13	1.41351e-05	1.93463e-10	3.13947e-07	1.20889e-12	3.08707e-05	4.68596e-14	7.69876e-16	5.56159e-05	4.74403e-05	1.19775e-13	1.50034e-07	5.42362e-15	7.64578e-13	5.98153e-19	3.06692e-08
_ENVDNLHTSMMPLATNLK_.2	Apoa4	P06728	Apolipoprotein A-IV	1.51987e-13	1.1267e-08	1.7514e-14	8.40923e-21	2.08938e-17	7.2272e-08	1.30454e-10	2.16679e-21	5.47142e-23	1.00663e-22	1.24884e-23	1.5932e-22	3.115e-06	7.40673e-14	7.03843e-10	1.52317e-10	9.01553e-07	2.94401e-11	6.14988e-11	1.32644e-17	4.8637e-06	2.63752e-28	6.43688e-62	8.76348e-27	1.94878e-07	1.99055e-12	1.45299e-24	1.30328e-05	5.39778e-08	2.15363e-05	3.63141e-10	1.19566e-05	8.91636e-16	1.25183e-08	0.000601804	9.71256e-06	2.09172e-05	0.00891647	7.90945e-07	4.3913e-09	4.35711e-07	0.000488489	3.49837e-12	3.25009e-21	1.43682e-38	8.19236e-13
_ENVDNLHTSM[+16]M[+16]PLATNLK_.2	Apoa4	P06728	Apolipoprotein A-IV	Filtered	Filtered	Filtered	0.00228297	0.00593705	0.000832692	Filtered	Filtered	Filtered	Filtered	0.00024175	Filtered	Filtered	0.00799615	0.00698908	0.004057	0.00129124	0.000138491	0.000650171	0.00167642	Filtered	0.00425873	Filtered	0.000251774	0.00525881	Filtered	Filtered	0.00481822	Filtered	Filtered	Filtered	Filtered	Filtered	0.00227925	3.13868e-07	4.87074e-05	0.000988687	5.29887e-08	6.16214e-05	0.000340725	6.84913e-06	6.41238e-05	2.98105e-06	2.18728e-05	5.41237e-31	0.00403374
_LGDASTYADGVHNK_.3	Apoa4	P06728	Apolipoprotein A-IV	3.55717e-09	1.56234e-10	1.39581e-19	4.27575e-27	3.21433e-23	1.20185e-08	5.34782e-19	4.87812e-34	5.70744e-27	5.66377e-41	1.50934e-26	2.09256e-21	1.10631e-09	4.797e-32	4.4524e-13	1.27049e-26	5.01396e-11	7.89875e-13	2.22629e-14	8.20757e-29	5.68863e-06	7.21398e-26	1.77527e-54	1.36059e-34	8.46321e-08	4.15332e-12	1.38068e-19	6.97092e-06	8.00422e-07	4.00902e-05	9.16488e-20	1.81746e-06	6.55591e-13	3.70808e-09	Profiled	2.85084e-06	3.2524e-27	3.18647e-42	1.73956e-07	4.58857e-09	4.06305e-28	4.48549e-32	3.15065e-22	1.10566e-31	2.66195e-43	1.20016e-14
_LGDASTYADGVHNK_.2	Apoa4	P06728	Apolipoprotein A-IV	5.03299e-10	1.94575e-07	1.88732e-14	9.67246e-15	8.97789e-18	6.94551e-06	4.77223e-06	2.77075e-25	6.8064e-20	2.84161e-28	9.75501e-17	9.40074e-16	1.96092e-08	1.66712e-16	1.82256e-08	1.66251e-21	7.80219e-08	1.98427e-10	4.24513e-12	3.19645e-18	8.87598e-06	6.47093e-16	3.97651e-19	3.27988e-28	2.69081e-06	4.13527e-07	3.07243e-09	5.46421e-06	5.49106e-07	8.21482e-05	9.09376e-15	2.13827e-05	6.61942e-12	1.19457e-07	Profiled	9.20503e-06	4.15848e-25	1.37484e-34	3.83447e-07	1.29724e-08	2.19142e-24	8.05443e-26	1.3843e-15	1.99783e-25	3.00861e-37	2.78573e-11
_LGDASTYADGVHNK_.1	Apoa4	P06728	Apolipoprotein A-IV	0.00507726	0.0078847	0.00168631	0.00298973	Filtered	Filtered	0.0030799	Filtered	0.000469047	0.00633687	Filtered	Filtered	0.000187051	Filtered	Filtered	0.00035486	0.00023441	0.00139602	0.00749436	Filtered	0.00243861	0.00344178	0.0015489	0.0031079	Filtered	0.000627795	0.00631448	0.00131416	Filtered	Profiled	0.000122965	0.00146658	0.00164742	Profiled	Profiled	0.000532088	0.00207716	0.00263938	0.000530583	0.000182044	Filtered	0.00726093	0.000942265	0.00169268	4.41432e-13	0.000245618
_TVEPM[+16]GEMFNK_.2	Apoa4	P06728	Apolipoprotein A-IV	8.35892e-09	1.75516e-08	2.20909e-16	3.61504e-05	Profiled	9.97854e-06	1.31549e-05	3.67018e-08	3.64467e-05	1.29282e-16	4.40152e-06	3.78213e-05	8.57504e-05	5.21233e-08	3.73328e-05	0.000106682	2.43327e-05	2.799e-07	2.26126e-06	8.28747e-09	1.97291e-05	9.32085e-06	2.2068e-05	5.29878e-11	6.50973e-05	2.03467e-05	1.02653e-10	6.05398e-05	1.12675e-05	5.74728e-05	1.57268e-09	2.19051e-05	8.5314e-05	9.21746e-06	1.23457e-11	6.05651e-05	5.66171e-08	4.90922e-16	3.13066e-05	6.49035e-07	1.32892e-08	7.83254e-05	0.000482549	1.84983e-07	1.46038e-23	5.24321e-05
_TVEPM[+16]GEM[+16]FNK_.2	Apoa4	P06728	Apolipoprotein A-IV	1.78859e-07	2.2182e-07	8.11162e-06	3.59815e-08	1.42201e-07	1.45592e-05	2.49237e-07	4.54747e-17	0.00032933	3.3675e-20	2.81994e-14	2.45139e-05	0.000304836	1.02491e-05	7.04964e-09	2.64183e-08	3.23201e-06	4.68009e-09	1.65381e-08	1.65997e-20	1.90262e-05	1.92261e-12	2.19259e-05	2.1705e-23	7.61204e-06	1.94085e-05	8.3382e-10	1.70514e-05	5.92916e-06	5.08035e-05	0.000170995	1.91856e-05	1.03619e-06	6.61099e-07	7.80221e-11	0.000108112	8.7998e-08	Profiled	5.91202e-05	0.000168883	5.53163e-09	2.36547e-08	6.94952e-06	0.00214339	9.7531e-14	2.29291e-05
_TVEPMGEMFNK_.2	Apoa4	P06728	Apolipoprotein A-IV	5.24017e-18	6.38315e-18	6.33641e-22	2.65255e-31	1.83526e-27	2.05421e-09	1.09248e-23	2.93962e-40	1.11381e-27	5.95785e-47	3.71027e-34	3.6742e-28	3.89722e-10	2.90938e-31	3.86223e-14	5.88869e-30	2.03496e-13	1.38096e-13	6.63102e-17	1.04296e-38	4.13056e-06	6.47666e-34	6.71328e-74	8.47427e-50	1.98556e-08	5.24477e-14	1.22457e-29	2.50074e-06	1.67026e-08	8.29513e-07	7.63256e-24	2.3695e-07	1.12371e-16	1.14085e-09	1.30348e-24	5.50083e-06	1.04957e-26	1.18306e-08	1.02182e-07	6.14708e-11	1.78223e-27	9.69138e-24	7.14004e-22	4.37839e-30	3.01818e-52	6.31817e-28
_TVEPMGEMFNK_.1	Apoa4	P06728	Apolipoprotein A-IV	0.000311129	7.51323e-06	6.75262e-08	1.90762e-10	0.000111	6.94959e-06	5.74724e-08	1.83643e-14	8.77998e-06	3.15349e-08	0.000135092	1.59226e-05	2.12909e-05	7.3425e-07	4.54203e-05	2.19053e-05	2.682e-06	2.26116e-05	1.56974e-05	2.3969e-11	1.75826e-05	9.12885e-05	2.20103e-05	1.21909e-19	8.23926e-05	6.57757e-06	0.000648152	7.04601e-05	1.34733e-05	6.27693e-05	3.17231e-05	2.35331e-05	3.08213e-06	7.57699e-05	0.00521106	0.00451013	Filtered	Filtered	0.000721518	0.00012291	0.00313869	Filtered	0.00206113	0.000126532	1.54754e-21	0.00144724
_TVEPMGEM[+16]FNK_.2	Apoa4	P06728	Apolipoprotein A-IV	1.61883e-07	3.46348e-05	Profiled	1.16893e-08	3.0948e-14	6.11358e-06	6.13763e-06	3.41845e-21	3.36182e-05	2.88378e-13	1.8169e-12	2.83623e-05	Profiled	6.3724e-05	1.43207e-07	Profiled	Profiled	2.05799e-08	Profiled	1.06681e-10	Profiled	2.54973e-13	Profiled	2.10826e-14	1.1983e-05	Profiled	Profiled	5.56699e-05	0.000288222	2.64634e-05	Profiled	1.91183e-05	Profiled	4.06566e-07	5.31876e-07	1.44509e-05	1.06186e-20	2.41092e-18	2.94128e-05	6.56337e-07	3.3872e-13	4.70942e-22	2.67926e-15	4.24564e-11	8.51772e-31	1.82667e-09
_LNHQMEGLAFQM[+16]K_.3	Apoa4	P06728	Apolipoprotein A-IV	2.01033e-05	5.18232e-05	9.32852e-11	1.24438e-15	5.73938e-18	1.47463e-06	4.49152e-12	2.58496e-13	8.00432e-11	8.64647e-19	5.88399e-24	9.23087e-14	2.18363e-06	1.99007e-14	3.5444e-09	4.44273e-16	1.72331e-08	6.37464e-09	2.28445e-11	9.74632e-14	1.14167e-05	4.24986e-18	1.07374e-29	1.23516e-33	5.29439e-06	5.64071e-07	4.49223e-10	8.17645e-06	1.28743e-05	5.97452e-05	4.41843e-15	1.17282e-05	5.88812e-10	1.10421e-07	0.000347265	7.58992e-05	5.98057e-17	3.44902e-05	1.56588e-06	3.27798e-05	6.67348e-21	2.30942e-21	9.90431e-19	2.8037e-07	1.71447e-13	2.0836e-13
_LNHQM[+16]EGLAFQMK_.3	Apoa4	P06728	Apolipoprotein A-IV	2.43169e-07	7.21494e-11	3.13702e-15	5.04327e-18	1.29253e-14	4.58263e-07	4.56541e-14	1.26857e-26	1.76968e-16	2.61761e-21	2.65053e-14	1.05541e-11	1.10402e-07	9.33094e-13	1.82199e-08	1.63928e-12	7.73041e-08	8.35715e-10	6.27093e-09	3.27348e-12	1.09324e-05	1.79237e-11	1.23636e-32	1.99857e-30	1.7017e-06	7.05056e-08	2.60983e-17	9.31624e-06	4.26066e-06	3.3885e-05	3.82827e-13	3.49377e-06	2.04874e-09	1.10093e-07	0.00120601	5.38912e-05	4.74943e-07	4.93948e-05	2.63405e-05	3.59344e-06	6.93758e-19	8.60242e-07	3.30874e-06	1.41757e-09	1.36874e-20	1.44526e-12
_LNHQMEGLAFQMK_.3	Apoa4	P06728	Apolipoprotein A-IV	2.10979e-06	4.14297e-05	1.38513e-07	1.26847e-15	3.87111e-15	6.80165e-07	4.39813e-19	2.40668e-21	1.27134e-15	1.04615e-29	2.71036e-17	7.96316e-13	1.56709e-07	5.59579e-25	8.5241e-09	1.463e-20	1.14126e-07	4.39289e-12	1.08862e-09	1.16585e-25	5.27365e-06	5.6095e-17	7.80385e-60	9.40352e-22	7.12949e-08	1.41671e-11	2.8023e-24	1.00017e-05	4.79833e-08	3.83745e-06	3.07678e-19	1.13087e-06	9.46426e-14	3.27208e-08	5.58076e-17	3.25452e-05	1.72653e-16	1.12414e-27	5.84968e-05	0.000159033	1.58269e-25	4.17326e-18	1.91647e-14	1.53083e-09	5.09949e-20	2.54687e-09
_LNHQM[+16]EGLAFQMK_.2	Apoa4	P06728	Apolipoprotein A-IV	7.27125e-07	7.46763e-08	1.19799e-09	1.81946e-16	2.13506e-10	1.73626e-06	1.77136e-08	1.61648e-16	3.97193e-13	1.0371e-23	7.87801e-12	2.90277e-07	1.18199e-06	3.96097e-08	1.08062e-07	5.23978e-14	1.04449e-06	1.26591e-08	2.31287e-06	2.13192e-14	1.26097e-05	6.66146e-10	4.31079e-11	1.5749e-23	1.90148e-05	1.95944e-06	4.9561e-07	1.43581e-05	5.06402e-06	9.16775e-05	4.22381e-13	1.81417e-05	1.74025e-07	4.66122e-06	1.04105e-08	2.74253e-05	2.68467e-13	Profiled	5.06783e-06	1.54223e-06	4.37804e-14	1.0972e-07	3.18293e-12	1.40881e-14	1.85891e-27	1.11401e-14
_LNHQM[+16]EGLAFQM[+16]K_.3	Apoa4	P06728	Apolipoprotein A-IV	0.00175515	0.00433361	0.000632989	2.00831e-05	4.41179e-05	3.28957e-05	3.17373e-07	0.00260717	0.00013683	0.00186069	1.4874e-05	0.000397746	8.35636e-05	5.19467e-05	0.000252583	0.000609549	0.000785068	3.19528e-05	0.000449563	0.000189701	0.000197422	0.00247142	0.000145877	0.000250095	2.40653e-05	6.54191e-05	9.07658e-08	0.000122759	3.86754e-05	0.00300182	6.88176e-05	0.0026771	0.000516201	0.000726843	Profiled	8.18239e-05	7.43669e-17	4.11811e-27	0.000168738	0.000160706	1.80279e-07	7.71382e-08	1.22441e-06	0.000177722	1.83708e-19	Filtered
_LNHQMEGLAFQMK_.2	Apoa4	P06728	Apolipoprotein A-IV	4.02552e-06	1.39287e-05	2.90252e-05	2.13174e-08	3.6269e-13	4.97392e-06	1.44145e-13	1.25642e-14	2.05636e-14	3.61051e-30	6.42245e-09	7.87976e-21	1.37593e-07	6.10584e-17	2.94934e-10	5.49375e-18	5.86608e-11	8.20921e-09	2.81777e-07	1.29988e-29	9.36032e-06	4.74638e-22	6.73246e-53	7.09391e-28	2.50998e-06	2.25e-08	1.90302e-16	6.96464e-06	1.56426e-06	8.44015e-06	4.71047e-17	5.50931e-06	1.33125e-08	2.64471e-06	2.85921e-12	3.536e-05	5.78695e-16	1.70224e-14	4.97906e-05	0.000136203	1.60969e-08	4.53407e-19	2.27481e-14	5.06275e-12	2.43696e-24	0.000858007
_LNHQMEGLAFQM[+16]K_.2	Apoa4	P06728	Apolipoprotein A-IV	2.30137e-05	0.000280881	0.000237649	0.000116451	0.000168656	0.000171287	0.000108694	0.00026539	Profiled	Profiled	4.05289e-05	5.61271e-05	2.66254e-05	0.000105826	4.03105e-05	Profiled	Profiled	4.7978e-06	1.33159e-05	2.33987e-05	Profiled	7.53367e-05	Profiled	9.40039e-06	Profiled	Profiled	Profiled	Profiled	Profiled	6.34707e-05	Profiled	Profiled	Profiled	2.20381e-05	6.93239e-06	2.77158e-05	3.64734e-07	8.88483e-09	2.49551e-05	0.000344482	3.33863e-05	3.24262e-08	4.09723e-11	0.000154536	5.09613e-23	2.67914e-10
_LNHQM[+16]EGLAFQM[+16]K_.2	Apoa4	P06728	Apolipoprotein A-IV	0.00515495	0.00595674	0.000354549	0.000504973	0.00479647	0.00133971	0.00113769	Filtered	0.00696696	8.70605e-07	0.000645435	0.00243387	0.00136029	0.00464318	0.00732396	0.00926869	Filtered	0.00817297	0.00767284	Filtered	0.00723755	0.00472335	0.00764881	Filtered	Filtered	Filtered	0.00184488	0.0023785	Filtered	Filtered	Filtered	Filtered	0.00311841	Filtered	0.000929248	0.00828273	0.000723835	Filtered	0.00105451	0.0018084	0.00993217	4.09315e-06	0.00780833	Filtered	0.00692146	Filtered
_VNSFMSTLEK_.2	Apoa4	P06728	Apolipoprotein A-IV	2.3435e-11	9.12774e-10	1.10084e-14	4.39417e-28	1.49626e-21	6.53169e-07	4.47987e-11	2.19669e-20	2.04806e-22	1.76799e-32	3.11617e-32	5.26768e-09	1.00818e-08	2.97064e-11	9.46601e-14	1.50419e-19	1.3198e-09	6.6657e-12	3.87377e-08	2.52135e-19	6.28045e-06	1.67905e-24	1.89295e-58	1.39982e-38	1.43412e-06	4.23115e-10	9.77564e-20	5.34324e-06	2.24605e-06	3.75297e-06	1.73028e-19	2.08503e-06	1.53746e-12	1.3213e-07	3.33626e-12	5.39876e-06	2.62361e-23	3.47969e-33	5.49021e-07	2.06961e-09	1.89327e-29	9.39523e-32	6.63726e-24	2.1775e-21	2.36896e-40	2.70037e-23
_VNSFMSTLEK_.1	Apoa4	P06728	Apolipoprotein A-IV	0.00109299	0.00237366	0.00106989	0.00156118	0.000257342	0.000648502	7.3648e-05	0.000128545	3.9393e-07	1.49679e-21	0.000122609	0.000385629	1.36525e-05	9.16444e-05	5.26607e-05	3.92429e-12	5.7837e-08	6.51703e-06	2.69919e-05	1.61979e-13	2.46413e-05	1.15159e-06	2.18996e-05	1.04704e-16	2.68516e-05	5.11163e-08	9.22183e-06	3.26667e-05	6.93297e-06	3.44459e-05	3.15531e-11	5.74164e-05	1.62893e-09	1.19667e-05	0.000468555	0.000893529	1.10023e-11	Filtered	4.04583e-05	0.000191123	3.02134e-19	2.16778e-06	4.92189e-06	0.00226331	2.7526e-08	0.000105055
_VNSFM[+16]STLEK_.1	Apoa4	P06728	Apolipoprotein A-IV	0.000138255	0.000689851	0.000529486	0.0038226	0.00287171	0.000643882	Filtered	0.00547685	0.0064256	0.00464012	0.00157383	0.00113215	0.001468	0.000651357	0.0067052	0.00311592	0.000441308	0.00596335	0.0082404	0.00460197	0.00607539	Filtered	0.00230656	0.00285451	0.000284657	0.00189485	Filtered	0.00478517	0.00331922	0.0065953	0.000268762	0.002433	0.00611641	Filtered	0.00438274	0.00197751	0.00626037	0.00117362	0.000679999	0.000447238	0.00782403	Filtered	Filtered	0.00191867	0.00581934	0.000988692
_VNSFM[+16]STLEK_.2	Apoa4	P06728	Apolipoprotein A-IV	Profiled	Profiled	1.97915e-15	2.82426e-21	Profiled	3.58415e-08	1.75296e-15	Profiled	1.64152e-19	8.35749e-30	Profiled	2.00428e-17	4.86486e-08	2.2885e-20	Profiled	Profiled	2.65389e-11	1.39238e-11	3.13347e-11	4.58968e-26	7.42293e-06	6.40335e-15	6.14772e-18	8.74885e-38	Profiled	7.32886e-09	Profiled	5.95941e-06	5.12232e-07	Profiled	Profiled	Profiled	Profiled	1.32101e-07	Profiled	6.03977e-06	Profiled	Profiled	5.50365e-07	5.60196e-09	2.02426e-23	Profiled	7.72485e-19	6.17434e-24	Profiled	1.71384e-23
_GNTEGLQK_.2	Apoa4	P06728	Apolipoprotein A-IV	1.88158e-05	Filtered	0.000610624	0.000151868	1.48367e-05	Filtered	2.6458e-05	0.0005107	1.28698e-05	0.0012169	2.14028e-09	1.30972e-13	3.67513e-06	1.29257e-13	3.89711e-07	2.64536e-21	9.17535e-11	2.21188e-10	5.79705e-07	7.23296e-16	9.16682e-06	4.03129e-16	7.00014e-38	6.45384e-30	1.65127e-06	1.18748e-09	1.00866e-14	1.52267e-05	6.85374e-07	0.000389973	2.88717e-12	3.71626e-06	4.41854e-08	1.26925e-07	0.000241808	2.18466e-05	3.18543e-12	3.92771e-15	1.42662e-05	0.000143588	1.26745e-17	1.47594e-17	7.88484e-11	1.25272e-18	2.48738e-26	2.56751e-11
_GNTEGLQK_.1	Apoa4	P06728	Apolipoprotein A-IV	0.000122002	Filtered	0.000109775	0.00151863	Filtered	Filtered	0.00243929	0.000250403	0.000884896	5.29598e-06	0.00741358	2.42239e-10	3.55754e-06	1.35416e-10	1.41156e-06	4.11135e-06	8.94773e-07	1.88488e-07	1.49139e-05	1.25515e-11	1.90189e-05	1.52062e-08	5.6998e-07	4.54885e-15	1.76024e-05	9.88775e-06	2.35522e-11	1.9224e-05	8.77117e-06	5.28544e-05	1.02061e-06	1.64212e-05	3.65692e-06	4.33423e-06	3.68006e-06	4.10555e-05	Filtered	Filtered	0.000120771	0.000160651	Filtered	Filtered	0.00114074	0.000546806	7.2388e-05	0.000160184
_ALVQQLEQFR_.2	Apoa4	P06728	Apolipoprotein A-IV	1.61998e-12	1.77633e-12	1.14746e-21	5.8857e-25	1.72162e-20	1.64461e-08	2.67873e-21	5.76154e-37	1.49221e-26	8.16044e-47	1.44286e-26	1.44627e-23	8.03424e-11	2.1412e-30	6.93875e-14	6.04489e-34	6.7771e-15	3.01262e-13	6.00044e-16	9.65079e-44	4.13056e-06	9.26352e-29	4.03631e-81	1.51575e-55	5.17237e-08	6.97372e-16	4.42696e-30	2.33893e-06	9.13752e-09	8.49157e-07	3.4948e-27	1.11128e-07	2.91424e-18	1.89178e-10	3.76822e-23	4.97227e-06	3.56473e-25	6.03297e-59	2.39805e-06	4.36198e-09	3.48148e-29	1.55465e-27	8.11891e-22	3.56638e-16	1.61968e-41	1.03714e-14
_ALVQQLEQFR_.3	Apoa4	P06728	Apolipoprotein A-IV	Filtered	0.00508723	Filtered	0.00925346	Filtered	0.00435931	0.006772	0.0028937	0.00434825	0.000900322	0.00706957	0.00323944	0.00182631	0.00551122	0.00229767	0.00172821	Filtered	0.00111962	0.00697935	0.00313604	0.0017737	Filtered	0.00502214	0.000501972	0.000746091	0.00370282	0.00462518	0.00118784	0.00410112	0.00131923	0.00519101	0.00137723	Filtered	0.00230836	0.00249871	Filtered	0.00968939	7.64101e-05	0.00590477	Filtered	0.00129428	0.0022299	0.00651354	Filtered	Filtered	Filtered
_MM[+16]PHANK_.2	Apoa4	P06728	Apolipoprotein A-IV	0.00011719	0.000164384	Filtered	4.31326e-05	8.53416e-05	2.50146e-05	0.000129937	8.37304e-13	0.000133438	8.80333e-07	0.00173805	5.59465e-05	1.93533e-05	0.000375844	8.44688e-05	3.1131e-05	3.94638e-05	1.15063e-05	2.26813e-05	8.68972e-05	2.1942e-05	4.43904e-06	0.000875735	7.99854e-11	0.000131594	2.05605e-05	1.25447e-05	4.76411e-05	0.00598209	0.00340588	2.69526e-05	2.17848e-05	3.08142e-06	1.89018e-05	0.000621628	0.000351603	3.28871e-06	5.14144e-08	0.000923843	0.00015896	3.61555e-12	5.97241e-09	0.00010146	4.90748e-09	4.32674e-19	4.288e-07
_MMPHANK_.2	Apoa4	P06728	Apolipoprotein A-IV	2.30068e-05	3.24972e-05	1.08115e-05	3.43819e-05	2.9061e-22	1.57256e-05	2.38261e-05	3.22485e-21	3.32656e-05	5.03767e-05	0.00116228	2.4061e-12	6.41441e-05	0.000147036	2.69246e-09	0.000229394	6.10722e-05	2.45483e-05	2.69872e-05	0.000522881	1.81022e-05	3.2242e-05	2.58295e-05	2.04166e-05	7.2369e-05	5.06513e-05	8.68561e-07	6.13844e-05	1.66597e-06	Profiled	8.96357e-05	3.31719e-05	9.87294e-05	3.07892e-07	0.00340875	3.05254e-05	0.00160933	0.00121892	0.000185163	0.0002636	3.24471e-15	0.000382238	1.10685e-13	2.2376e-05	3.85921e-32	2.74625e-13
_MMPHANK_.1	Apoa4	P06728	Apolipoprotein A-IV	4.80598e-10	1.60981e-09	4.87064e-10	6.41367e-15	2.87301e-14	5.91036e-07	6.05248e-14	9.9397e-21	8.432e-12	3.63679e-24	3.88183e-16	1.86859e-12	9.00444e-07	8.92651e-12	6.74327e-08	2.41592e-09	5.21011e-07	5.50769e-07	2.34038e-07	1.34574e-10	1.61138e-05	4.92014e-15	2.19632e-05	3.52732e-24	9.10326e-06	8.93787e-07	1.86429e-11	1.66465e-05	1.07977e-05	6.04867e-05	2.38879e-06	1.12923e-05	5.02089e-07	2.6957e-06	2.56049e-06	4.76389e-05	6.56682e-06	Filtered	2.14538e-05	0.000128121	0.000294777	Filtered	0.00148577	2.0167e-05	1.56108e-25	6.69317e-05
_MM[+16]PHANK_.1	Apoa4	P06728	Apolipoprotein A-IV	2.1518e-05	0.000231746	0.000140707	Profiled	0.000157078	0.000356713	0.00954563	5.13509e-06	0.00451115	0.00164063	1.43212e-05	Profiled	0.00011718	0.00430825	Filtered	0.000125203	0.000747219	0.000411723	0.00050133	0.000374496	2.85958e-05	0.0065211	9.84926e-05	5.22316e-09	Filtered	6.0658e-05	Filtered	0.0017908	0.00011454	0.000846958	0.0055251	2.4303e-05	0.000200292	0.000705243	0.000507348	0.000111182	Filtered	Filtered	0.00208182	0.000368652	0.00893742	Filtered	Filtered	0.000402394	0.00034351	0.000173173
_M[+16]M[+16]PHANK_.2	Apoa4	P06728	Apolipoprotein A-IV	Filtered	0.00694026	Filtered	0.000895678	0.00119097	Filtered	0.00246535	Filtered	0.00575157	0.00434964	Filtered	Filtered	0.0030266	Filtered	Filtered	Filtered	0.00598212	0.00568337	Filtered	0.0077439	Filtered	Filtered	Filtered	0.000987834	0.000384765	Profiled	Filtered	0.00987248	Filtered	Filtered	0.00133996	0.0037156	0.00688086	0.0042544	0.00208717	Filtered	Filtered	0.00178571	0.0029747	0.00232133	Filtered	Filtered	Filtered	0.000551027	Profiled	Filtered
_VTQTFGENMQK_.2	Apoa4	P06728	Apolipoprotein A-IV	1.42484e-12	1.2469e-15	3.7893e-25	1.54602e-29	4.98526e-22	1.98621e-08	2.3084e-23	2.70201e-38	8.6032e-28	2.88982e-48	4.89623e-33	1.7377e-26	8.74576e-10	6.17298e-35	1.14317e-13	5.44817e-29	1.47662e-11	1.4632e-13	3.5822e-14	3.37198e-35	4.33083e-06	2.63978e-31	7.08492e-64	1.18376e-34	7.90367e-08	3.4135e-13	1.75415e-28	2.5791e-06	2.24697e-08	1.05516e-06	7.49898e-22	1.06095e-06	2.75085e-16	5.01987e-09	1.05611e-20	2.58976e-06	7.15865e-23	4.09362e-35	3.60504e-08	1.05024e-10	2.65188e-24	2.88201e-23	4.9415e-24	3.56253e-19	6.09596e-54	6.23271e-27
_VTQTFGENM[+16]QK_.2	Apoa4	P06728	Apolipoprotein A-IV	0.000497268	2.08605e-07	8.13667e-06	8.84574e-05	5.55538e-05	0.000998553	0.000188799	0.000211425	0.000989795	9.34961e-06	1.47384e-05	2.80485e-05	0.000122845	5.64239e-09	1.39507e-06	0.000185755	0.000202525	8.06279e-07	2.69877e-05	4.12346e-05	0.000349408	0.000539282	3.07679e-05	9.22116e-07	8.39685e-05	3.29426e-05	0.00015528	8.19064e-05	3.35493e-05	0.00238502	0.000206029	2.15877e-05	0.000194089	0.000158651	0.000569108	2.04498e-05	3.97008e-18	6.30314e-28	4.25273e-05	0.000113484	1.00261e-17	9.91086e-20	2.05251e-07	3.82369e-09	0.000337583	0.00243367
_VTQTFGENMQK_.1	Apoa4	P06728	Apolipoprotein A-IV	2.09801e-05	0.000116819	8.40061e-05	1.23599e-05	9.67543e-05	7.05123e-05	0.000141416	1.52527e-05	0.000171871	7.28678e-13	2.58366e-05	6.67157e-05	6.14314e-05	3.20997e-05	4.31127e-05	0.000182033	0.000142237	1.64633e-05	2.69907e-05	0.000140579	3.09166e-05	0.000207133	8.57455e-05	5.18867e-11	0.000536208	6.58538e-05	7.95059e-05	0.000209682	0.000112322	5.56389e-05	7.81253e-05	0.000178776	4.28587e-05	0.000108898	0.00768623	7.18768e-05	0.00438799	Filtered	0.000105344	0.000155555	1.00267e-05	0.000652774	2.52463e-06	7.67035e-08	0.000931622	0.00221895
_VTQTFGENM[+16]QK_.1	Apoa4	P06728	Apolipoprotein A-IV	Filtered	Filtered	Filtered	Filtered	Filtered	Filtered	Filtered	Filtered	Profiled	Filtered	Filtered	Filtered	Filtered	Filtered	Filtered	Filtered	Filtered	Filtered	Filtered	Filtered	Filtered	Filtered	Filtered	Filtered	Filtered	Filtered	Filtered	Filtered	Filtered	Filtered	Profiled	Filtered	Filtered	Filtered	Filtered	0.0033655	0.00362577	Filtered	0.00143629	Filtered	Filtered	Filtered	Filtered	0.00209114	0.0060971	0.00360263
_NAEELQTK_.1	Apoa4	P06728	Apolipoprotein A-IV	0.00491422	Filtered	Filtered	1.37586e-12	3.47916e-06	3.13008e-05	6.86516e-06	1.2275e-11	0.00246558	2.66942e-05	3.44704e-06	9.14823e-05	2.55616e-05	4.09124e-05	3.56918e-05	8.88521e-05	0.00115298	Filtered	0.000395519	0.000106278	0.001169	5.57469e-07	0.00113792	0.00132541	6.58539e-05	0.0046366	4.41663e-05	8.46566e-05	6.08847e-06	5.99339e-05	0.000767613	0.000311036	2.71362e-05	Filtered	9.64902e-08	0.000428006	5.86744e-05	Filtered	4.08458e-05	8.94143e-05	2.41792e-11	3.44602e-10	0.00395647	Filtered	4.86071e-17	3.45182e-05
_NAEELQTK_.2	Apoa4	P06728	Apolipoprotein A-IV	Filtered	0.00720248	0.00995282	3.9628e-15	1.4095e-13	Filtered	Filtered	Filtered	Filtered	Filtered	1.38947e-06	0.00319091	Filtered	5.26686e-10	Filtered	Filtered	Filtered	0.00396495	Filtered	9.29615e-05	0.00914121	Filtered	Filtered	Filtered	Filtered	0.00614342	0.00156656	Filtered	Filtered	6.59881e-05	Filtered	Filtered	Filtered	2.53954e-05	Filtered	0.000455896	1.8439e-10	5.69244e-17	5.7984e-05	0.00210186	0.00153271	Filtered	Filtered	Filtered	Filtered	Filtered
_YELELRPTGEVEQYSATATYELLK_.3	Apob	F7A3M3,E9Q414,E9Q1Y3,E9Q4G4	Apolipoprotein B-100 (Fragment),Apolipoprotein B-100,Apolipoprotein B-100 (Fragment),Apolipoprotein B-100 (Fragment)	7.88353e-06	9.84488e-05	0.000148952	8.82462e-10	3.89921e-11	1.42217e-05	2.0481e-09	0.000606912	0.000128843	1.91799e-08	2.07711e-06	5.18052e-12	6.03424e-05	7.40933e-06	1.23705e-08	0.000998223	2.30059e-05	3.7404e-06	1.29899e-05	6.30227e-06	0.000384413	1.9522e-06	4.16203e-07	3.11312e-10	4.36383e-05	3.89865e-05	4.14088e-05	2.45676e-05	1.07269e-05	6.0593e-05	4.70022e-14	8.29672e-07	1.52023e-05	4.93475e-06	0.000333542	5.54141e-05	2.28327e-05	6.55942e-14	3.47096e-05	0.000289231	3.5423e-06	8.22403e-21	1.01603e-13	2.43919e-06	1.47218e-17	2.43229e-08
_LVLPPLELPVFHGPGNLFK_.3	Apob	F7A3M3,E9Q414,E9Q1Y3,E9Q4G4	Apolipoprotein B-100 (Fragment),Apolipoprotein B-100,Apolipoprotein B-100 (Fragment),Apolipoprotein B-100 (Fragment)	1.95262e-12	1.67468e-13	3.02506e-21	1.88624e-24	2.89516e-19	4.37158e-08	2.55823e-16	6.24487e-25	9.66955e-17	7.5819e-26	6.45185e-17	8.11414e-12	4.84895e-07	5.81926e-17	8.77048e-10	1.2646e-13	5.88411e-08	7.11165e-10	2.16312e-08	8.89615e-24	1.07163e-05	1.30339e-12	1.46487e-25	7.0438e-31	2.09864e-06	1.11158e-08	2.06799e-13	1.14458e-05	1.28175e-06	1.62712e-05	1.34432e-11	8.09575e-06	2.52306e-08	3.24711e-07	6.82538e-22	6.48636e-06	2.17188e-22	2.19401e-12	1.41238e-06	2.99598e-09	3.40688e-25	2.78221e-20	4.14945e-18	2.09956e-22	3.74947e-41	1.10778e-19
_INIDIPLPLGGK_.2	Apob	F7A3M3,E9Q414,E9Q1Y3,E9Q4G4	Apolipoprotein B-100 (Fragment),Apolipoprotein B-100,Apolipoprotein B-100 (Fragment),Apolipoprotein B-100 (Fragment)	4.4827e-16	5.88612e-15	3.93553e-20	2.67052e-26	3.34991e-23	1.66025e-08	5.20826e-20	1.3005e-32	3.90792e-21	8.97818e-39	6.96241e-27	4.01498e-21	2.55807e-08	8.79498e-19	1.49803e-12	5.08796e-24	8.50954e-11	2.47884e-12	3.17093e-13	1.34838e-30	5.39883e-06	4.07301e-18	6.79092e-60	4.53124e-40	5.39669e-07	2.74601e-12	3.41951e-22	3.6056e-06	6.92047e-07	9.1882e-06	9.93063e-19	2.72754e-06	1.93167e-13	4.88324e-09	2.35506e-18	3.59037e-06	3.50341e-27	1.06069e-30	5.7863e-07	5.05136e-10	3.36002e-26	1.15961e-24	5.13332e-22	1.17547e-25	2.52191e-41	5.56904e-26
_EVQVPTFTIPK_.2	Apob	F7A3M3,E9Q414,E9Q1Y3,E9Q4G4	Apolipoprotein B-100 (Fragment),Apolipoprotein B-100,Apolipoprotein B-100 (Fragment),Apolipoprotein B-100 (Fragment)	7.76652e-12	8.89379e-08	3.54345e-14	1.31494e-16	3.00993e-15	1.61305e-07	5.17848e-13	1.82707e-29	1.06997e-16	1.1212e-22	6.69316e-13	1.89823e-12	1.92132e-07	1.6849e-14	4.44146e-11	7.93222e-20	5.99602e-09	2.11248e-07	2.98998e-11	3.21164e-29	7.33681e-06	7.25544e-24	6.38444e-49	4.10516e-31	1.49924e-06	7.4213e-09	5.86392e-19	5.29349e-06	1.84984e-07	1.28524e-05	2.5402e-11	7.29859e-06	6.17625e-10	2.49821e-07	1.85587e-10	1.84601e-05	1.9784e-09	2.80152e-08	2.47335e-05	5.80267e-09	2.54952e-20	3.29699e-10	1.64312e-15	1.82304e-19	3.41709e-39	8.07834e-15
_TEVIPPLVENR_.2	Apob	F7A3M3,E9Q414,E9Q1Y3,E9Q4G4	Apolipoprotein B-100 (Fragment),Apolipoprotein B-100,Apolipoprotein B-100 (Fragment),Apolipoprotein B-100 (Fragment)	4.10207e-14	1.93631e-08	1.38762e-15	6.73017e-16	2.18986e-16	6.60298e-07	5.2638e-13	8.25932e-24	1.45641e-13	7.51977e-22	2.068e-16	3.94785e-12	1.49054e-06	2.1895e-25	6.16963e-10	1.88048e-08	9.7405e-09	5.29227e-07	3.33864e-09	6.6069e-16	1.14679e-05	1.6732e-20	7.05824e-46	9.4203e-43	1.99813e-06	1.81224e-07	7.46955e-15	8.51572e-06	4.58209e-07	6.96103e-06	4.56695e-13	7.03043e-06	2.23651e-07	6.00077e-07	9.08851e-23	3.68382e-06	1.8566e-25	3.71014e-44	6.89007e-08	2.17982e-09	1.4169e-24	2.02301e-27	3.73726e-25	1.7989e-19	1.80455e-55	2.00637e-27
_DLDVVNIPLAR_.2	Apob	F7A3M3,E9Q414,E9Q1Y3,E9Q4G4	Apolipoprotein B-100 (Fragment),Apolipoprotein B-100,Apolipoprotein B-100 (Fragment),Apolipoprotein B-100 (Fragment)	7.60105e-09	3.07474e-06	2.46512e-10	3.81242e-13	2.17955e-14	8.52027e-07	1.35611e-09	3.80458e-19	6.09783e-14	3.67376e-19	8.21894e-15	1.62901e-09	1.58846e-06	6.3318e-12	1.37509e-07	3.71812e-12	1.13446e-06	1.49742e-08	1.32829e-06	2.99839e-15	1.27722e-05	4.33168e-15	1.51313e-27	8.10596e-21	4.70073e-06	2.28094e-07	4.31212e-08	1.41306e-05	4.44103e-07	2.42209e-05	4.92488e-17	1.19764e-05	5.92855e-10	9.30176e-07	0.000114697	7.2241e-05	2.91676e-07	8.66485e-09	3.30577e-05	6.17165e-06	3.0218e-06	1.44461e-06	4.43998e-06	2.51827e-06	3.36198e-17	5.29121e-13
_LQDLQVLGK_.2	Apob	F7A3M3,E9Q414,E9Q1Y3,E9Q4G4	Apolipoprotein B-100 (Fragment),Apolipoprotein B-100,Apolipoprotein B-100 (Fragment),Apolipoprotein B-100 (Fragment)	4.99286e-06	3.78069e-07	3.95274e-06	2.53727e-10	3.9626e-13	2.41122e-06	2.44397e-07	8.37077e-09	1.0475e-11	1.36861e-13	3.64288e-07	3.45601e-06	1.55035e-06	1.92748e-09	1.34683e-07	5.10966e-09	2.69194e-06	1.02599e-08	1.05893e-05	4.18181e-11	1.49697e-05	2.69629e-10	2.03266e-15	2.84491e-26	2.48655e-05	6.02981e-06	1.58587e-06	6.48495e-06	1.82189e-06	5.18842e-05	1.09844e-11	1.55267e-05	3.10696e-06	2.69567e-06	2.75345e-10	3.41347e-05	4.9187e-13	2.6456e-30	2.93299e-05	7.55889e-05	6.16648e-11	2.08794e-14	1.28036e-17	1.14719e-12	3.46334e-25	9.03413e-09
_SLPVGNTVFDLNK_.2	Apob	F7A3M3,E9Q414,E9Q1Y3,E9Q4G4	Apolipoprotein B-100 (Fragment),Apolipoprotein B-100,Apolipoprotein B-100 (Fragment),Apolipoprotein B-100 (Fragment)	5.99365e-07	1.06095e-06	8.27462e-05	1.6569e-11	1.80018e-17	1.43949e-05	2.08203e-07	4.27952e-12	1.96848e-06	7.29642e-24	1.32861e-11	1.74754e-11	1.35802e-05	1.18642e-09	3.93058e-09	1.57177e-05	1.46438e-05	1.17594e-08	3.42369e-06	8.85606e-19	1.20495e-05	1.37651e-06	2.19132e-05	1.1706e-20	1.89089e-05	4.65155e-06	2.19774e-11	4.57555e-06	7.31495e-06	5.01972e-05	1.7548e-07	1.64055e-05	1.18064e-06	1.62653e-06	8.41409e-16	0.000114922	1.26144e-07	9.59146e-11	2.39159e-05	9.98742e-05	1.80031e-12	5.3436e-07	1.33063e-11	9.71858e-10	2.97282e-31	1.30968e-06
_GFEPTLEALFGK_.2	Apob	F7A3M3,E9Q414,E9Q1Y3,E9Q4G4	Apolipoprotein B-100 (Fragment),Apolipoprotein B-100,Apolipoprotein B-100 (Fragment),Apolipoprotein B-100 (Fragment)	5.9502e-13	1.93987e-11	1.17805e-14	2.66294e-26	1.47669e-18	1.59349e-08	1.39973e-15	5.27151e-13	1.01389e-15	1.34612e-31	1.10754e-21	3.23582e-14	6.8398e-08	1.67968e-19	1.18317e-09	2.59485e-15	5.75353e-09	7.74366e-11	8.41405e-10	9.04231e-23	1.22461e-05	2.03579e-15	4.73817e-41	6.72537e-32	1.25682e-06	1.74699e-09	1.49336e-11	7.20447e-06	1.67817e-06	1.58061e-05	3.52297e-16	5.88976e-06	1.00128e-10	6.50951e-08	1.92758e-15	8.868e-06	9.36155e-22	4.39105e-37	1.29214e-06	1.25778e-08	3.43707e-21	6.36185e-25	2.32284e-17	1.52773e-13	1.92802e-41	2.97461e-18
_VPQTDVTFR_.2	Apob	F7A3M3,E9Q414,E9Q1Y3,E9Q4G4	Apolipoprotein B-100 (Fragment),Apolipoprotein B-100,Apolipoprotein B-100 (Fragment),Apolipoprotein B-100 (Fragment)	3.38246e-08	2.94307e-09	8.99144e-05	5.06027e-15	1.3752e-16	7.76441e-07	3.83322e-12	2.80363e-09	6.83269e-12	2.28582e-17	4.86973e-17	7.58068e-12	6.40397e-07	3.52024e-16	7.16703e-08	0.000204763	9.59338e-06	6.59619e-08	3.72451e-06	1.34011e-10	1.31955e-05	1.20687e-13	2.19776e-05	2.517e-19	1.32042e-05	1.90396e-07	1.62882e-09	1.97376e-05	0.0058125	4.55607e-05	4.61871e-06	1.36907e-05	3.30269e-06	3.07618e-06	2.86528e-23	7.58554e-06	5.78767e-20	2.85809e-38	3.20684e-06	1.85725e-08	4.67785e-17	3.21961e-15	1.1058e-16	9.79664e-21	1.01354e-48	2.29247e-23
_AEPLALIVSHDYK_.3	Apob	F7A3M3,E9Q414,E9Q1Y3,E9Q4G4	Apolipoprotein B-100 (Fragment),Apolipoprotein B-100,Apolipoprotein B-100 (Fragment),Apolipoprotein B-100 (Fragment)	1.52236e-12	6.81818e-10	3.81136e-13	4.85505e-18	1.4674e-15	1.66299e-07	1.86745e-13	5.5219e-25	2.05473e-16	6.78021e-27	1.11173e-18	2.81156e-19	2.25217e-07	5.66428e-16	5.65766e-09	2.70135e-18	4.29123e-08	3.52831e-10	1.01067e-08	2.44475e-19	9.54879e-06	1.49512e-18	1.04584e-28	3.36257e-29	2.15557e-06	6.73407e-09	2.34563e-11	9.79612e-06	5.86889e-07	2.65313e-05	1.74472e-12	6.93692e-06	3.35436e-09	3.02123e-07	0.000105959	2.81455e-05	2.59328e-18	1.81434e-17	8.24077e-05	0.000104555	4.10199e-17	1.29349e-09	2.78116e-16	2.67351e-06	9.78452e-16	4.00582e-06
_AEPLALIVSHDYK_.2	Apob	F7A3M3,E9Q414,E9Q1Y3,E9Q4G4	Apolipoprotein B-100 (Fragment),Apolipoprotein B-100,Apolipoprotein B-100 (Fragment),Apolipoprotein B-100 (Fragment)	2.10905e-05	4.86786e-05	6.93464e-05	2.04919e-10	3.34372e-06	7.54802e-06	4.23415e-06	5.15866e-07	3.56076e-08	5.96393e-21	1.40893e-05	4.03863e-06	1.76972e-06	7.96092e-05	3.09882e-06	0.00013889	4.37317e-05	1.10202e-07	2.72606e-05	3.57432e-05	8.58754e-05	7.35158e-05	2.20628e-05	5.31449e-13	2.24088e-05	3.15748e-05	0.000402777	7.2179e-05	1.56477e-05	9.39898e-05	8.61836e-06	2.14675e-05	0.000317826	1.20906e-05	9.04498e-11	0.000175345	1.97761e-09	5.31589e-06	4.93889e-05	8.55276e-05	7.12813e-06	7.43543e-07	0.000110598	0.000143225	2.08784e-19	0.00218815
_LQEIFNTAK_.2	Apob	F7A3M3,E9Q414,E9Q1Y3,E9Q4G4	Apolipoprotein B-100 (Fragment),Apolipoprotein B-100,Apolipoprotein B-100 (Fragment),Apolipoprotein B-100 (Fragment)	1.3946e-05	0.000239231	0.000107165	2.34696e-05	0.000109483	1.1593e-05	5.70233e-05	4.51385e-06	1.64337e-05	1.74877e-06	4.84745e-05	7.52982e-05	3.9058e-05	8.39169e-06	6.70609e-06	1.64011e-05	4.0603e-06	4.93273e-06	1.60016e-05	1.47482e-05	2.09961e-05	2.93066e-05	2.22031e-05	2.40882e-14	2.42019e-05	5.62461e-05	7.43382e-05	4.77033e-05	8.27397e-06	7.74696e-05	2.41923e-06	2.20738e-05	3.95667e-05	9.54642e-06	8.37396e-06	0.000152031	5.83518e-07	1.98742e-16	4.70311e-05	0.00014848	8.48772e-09	2.01976e-10	1.10843e-06	0.000180324	1.56329e-14	3.56813e-05
_VLDIIEEQIK_.2	Apob	F7A3M3,E9Q414,E9Q1Y3,E9Q4G4	Apolipoprotein B-100 (Fragment),Apolipoprotein B-100,Apolipoprotein B-100 (Fragment),Apolipoprotein B-100 (Fragment)	6.82635e-08	5.33703e-05	1.40273e-11	7.80304e-19	9.47458e-20	5.95723e-08	5.37922e-17	2.54237e-25	1.00304e-19	1.33632e-27	2.95346e-28	9.70694e-15	3.15976e-08	6.83864e-24	2.95356e-12	4.03262e-19	2.23635e-11	1.56162e-10	3.36034e-07	3.98714e-34	8.91572e-06	2.33963e-22	1.47523e-55	4.03461e-32	1.55965e-06	9.3841e-12	3.13341e-13	3.68892e-06	1.85992e-07	1.2853e-06	5.54894e-12	1.42983e-06	3.5068e-09	7.66693e-09	1.68193e-24	2.67139e-06	8.93376e-12	4.15409e-13	2.1659e-06	3.17431e-08	6.03604e-26	1.24904e-07	3.05889e-14	5.80177e-26	6.09154e-30	5.20746e-18
_EELNILSNIGQQDIK_.2	Apob	F7A3M3,E9Q414,E9Q1Y3,E9Q4G4	Apolipoprotein B-100 (Fragment),Apolipoprotein B-100,Apolipoprotein B-100 (Fragment),Apolipoprotein B-100 (Fragment)	1.10474e-11	2.38395e-07	0.000542139	1.73969e-11	3.67344e-12	6.1397e-06	2.16683e-07	0.000399472	5.92664e-19	5.6838e-14	1.26769e-21	7.51776e-06	1.48615e-06	2.58243e-15	1.17732e-10	2.08999e-15	1.49441e-07	7.98292e-09	2.13841e-09	2.27348e-21	1.18348e-05	2.18639e-16	2.00995e-32	1.79638e-30	4.29272e-06	3.55571e-08	1.17114e-15	6.15576e-06	1.17481e-06	6.44134e-06	5.44384e-12	5.09287e-06	9.87486e-09	2.49575e-07	2.18802e-13	1.4493e-05	9.9089e-13	1.24376e-23	1.82697e-06	3.94771e-07	2.7227e-11	9.80342e-19	5.12894e-11	7.48451e-19	2.73334e-33	2.08315e-09
_DLHVPDLHIPEFQLPHLSHTIEIPAFGK_.5	Apob	F7A3M3,E9Q414,E9Q1Y3,E9Q4G4	Apolipoprotein B-100 (Fragment),Apolipoprotein B-100,Apolipoprotein B-100 (Fragment),Apolipoprotein B-100 (Fragment)	1.11092e-13	2.04395e-12	1.62884e-18	3.46383e-21	1.49551e-17	2.87006e-07	9.69572e-14	4.25551e-26	3.42021e-19	3.9611e-29	1.39362e-21	4.68733e-14	2.61984e-07	2.30037e-16	5.48881e-10	1.48901e-17	1.82696e-08	1.60318e-10	4.4545e-10	3.53254e-23	9.40761e-06	4.18908e-18	1.4559e-31	1.65512e-30	2.14226e-06	1.99146e-08	8.19819e-16	6.95296e-06	9.2188e-07	1.65635e-05	1.48786e-12	8.0235e-06	8.75186e-10	2.21691e-07	2.05481e-16	1.80793e-05	2.11533e-17	5.21783e-25	2.54122e-06	4.05945e-07	3.47738e-15	2.08205e-19	3.87673e-13	7.61573e-18	3.68502e-34	4.94262e-12
_DLHVPDLHIPEFQLPHLSHTIEIPAFGK_.4	Apob	F7A3M3,E9Q414,E9Q1Y3,E9Q4G4	Apolipoprotein B-100 (Fragment),Apolipoprotein B-100,Apolipoprotein B-100 (Fragment),Apolipoprotein B-100 (Fragment)	1.1071e-09	2.11937e-05	9.71753e-14	8.1113e-06	2.47106e-06	5.2424e-05	4.05524e-07	4.03274e-17	4.63293e-14	5.95893e-15	0.000123826	1.50177e-05	2.0621e-05	5.29923e-05	1.51306e-07	1.32137e-09	1.59166e-06	5.55773e-09	1.50029e-05	8.65726e-20	2.09392e-05	6.2071e-08	2.65502e-06	8.50959e-11	4.40113e-05	9.233e-05	2.13801e-05	2.02912e-05	3.14126e-06	5.39959e-05	6.53234e-10	0.000126357	3.76423e-05	5.21394e-06	4.32556e-08	0.000442519	2.03256e-08	4.76441e-12	0.000110223	7.65777e-05	8.28967e-05	1.20242e-12	4.9002e-10	2.69536e-14	1.3656e-23	7.87602e-05
_DLHVPDLHIPEFQLPHLSHTIEIPAFGK_.6	Apob	F7A3M3,E9Q414,E9Q1Y3,E9Q4G4	Apolipoprotein B-100 (Fragment),Apolipoprotein B-100,Apolipoprotein B-100 (Fragment),Apolipoprotein B-100 (Fragment)	2.49977e-13	5.84632e-11	5.20357e-16	9.48316e-21	7.68422e-15	5.69157e-07	1.79415e-13	1.16517e-23	6.24925e-19	1.09603e-29	4.69873e-21	5.72746e-12	1.68873e-06	1.14729e-16	1.63683e-09	2.62821e-16	8.50097e-09	5.72654e-10	7.81867e-09	1.07165e-23	9.54402e-06	9.64246e-16	4.16951e-27	1.63342e-29	4.43048e-06	1.97566e-08	1.97506e-15	7.39265e-06	1.97231e-06	8.06075e-06	5.69449e-13	9.7131e-06	5.88442e-10	5.00337e-07	6.49554e-20	1.66448e-05	7.17411e-20	1.07066e-23	6.43991e-06	3.02705e-07	3.90001e-14	4.0153e-24	4.04107e-16	5.48406e-16	5.42281e-35	2.0932e-12
_VLVDHFGYTTDGK_.3	Apob	F7A3M3,E9Q414,E9Q1Y3,E9Q4G4	Apolipoprotein B-100 (Fragment),Apolipoprotein B-100,Apolipoprotein B-100 (Fragment),Apolipoprotein B-100 (Fragment)	1.30412e-12	7.33161e-10	1.05912e-17	2.82951e-23	8.36364e-21	5.32967e-08	2.59251e-16	9.80737e-26	2.70455e-20	6.5534e-34	1.89644e-14	2.49503e-17	1.14979e-07	1.88794e-20	1.06232e-10	3.52961e-16	2.89686e-08	1.35527e-10	1.34496e-07	2.7525e-21	9.06824e-06	3.25937e-22	9.13611e-55	7.48243e-40	6.00055e-07	7.24452e-11	1.55417e-15	5.69124e-06	1.52266e-07	2.21386e-05	1.18774e-16	3.63215e-06	1.85174e-10	2.06471e-08	9.4325e-23	1.46456e-05	5.82897e-24	1.52956e-32	1.81364e-06	8.40747e-08	1.83234e-20	5.69404e-20	2.29295e-23	1.90755e-22	8.43093e-29	2.63213e-16
_VLVDHFGYTTDGK_.2	Apob	F7A3M3,E9Q414,E9Q1Y3,E9Q4G4	Apolipoprotein B-100 (Fragment),Apolipoprotein B-100,Apolipoprotein B-100 (Fragment),Apolipoprotein B-100 (Fragment)	6.59747e-05	0.000707297	6.24378e-05	3.68231e-05	6.18912e-06	7.12903e-05	3.79479e-06	4.16645e-13	7.13489e-05	2.32782e-12	9.82569e-05	2.65901e-05	2.04476e-05	6.99383e-05	0.000597352	0.000161155	1.98364e-05	2.28399e-05	2.43518e-05	1.42801e-08	2.22738e-05	1.37627e-05	2.20847e-05	1.9043e-11	3.34651e-05	3.54596e-05	3.80756e-05	4.40884e-05	1.60505e-05	5.30317e-05	1.59542e-05	2.19806e-05	5.93243e-05	2.12465e-05	0.000355087	0.000182173	6.21657e-06	1.90389e-11	5.17152e-05	0.000218373	8.11576e-05	1.36185e-05	0.000206576	0.000231434	3.46756e-08	0.000537246
_ATLYALSHAVNSYFDVDHSR_.3	Apob	F7A3M3,E9Q414,E9Q1Y3,E9Q4G4	Apolipoprotein B-100 (Fragment),Apolipoprotein B-100,Apolipoprotein B-100 (Fragment),Apolipoprotein B-100 (Fragment)	2.52682e-08	2.7742e-06	6.05175e-08	7.41347e-14	1.29197e-12	5.65426e-06	1.54034e-08	3.19257e-17	3.54729e-10	1.04353e-15	3.54432e-06	2.01988e-10	2.795e-06	9.56455e-06	7.8837e-09	5.07838e-08	1.21775e-06	3.88735e-08	6.97799e-07	2.13223e-14	1.55328e-05	5.89927e-11	2.20429e-05	1.5162e-16	1.15283e-05	4.11251e-06	4.31089e-05	1.78871e-05	1.44661e-05	4.99313e-05	3.90653e-05	2.08565e-05	2.37727e-05	6.56514e-06	0.000527731	8.17341e-05	6.40611e-08	0.00162106	5.40906e-05	8.6206e-05	4.17713e-11	5.77772e-06	1.90694e-07	1.73206e-07	2.67497e-20	1.26963e-08
_ATLYALSHAVNSYFDVDHSR_.4	Apob	F7A3M3,E9Q414,E9Q1Y3,E9Q4G4	Apolipoprotein B-100 (Fragment),Apolipoprotein B-100,Apolipoprotein B-100 (Fragment),Apolipoprotein B-100 (Fragment)	1.03991e-10	3.26893e-09	3.98314e-18	5.53444e-21	3.29355e-21	2.88555e-08	6.15156e-19	1.19173e-30	1.39143e-20	3.13064e-36	8.38735e-25	6.44295e-22	1.86511e-08	2.98827e-23	6.40704e-10	3.41165e-23	6.5062e-11	5.94801e-12	1.19259e-11	6.05386e-27	6.81349e-06	2.13313e-21	8.90938e-49	8.58459e-41	1.46357e-07	4.0531e-11	6.86458e-15	3.59906e-06	7.49608e-07	8.86501e-06	4.87437e-15	1.12842e-06	6.87497e-12	2.0444e-08	3.56933e-14	2.44585e-05	4.44405e-19	1.57454e-14	2.62004e-06	2.38035e-08	2.68992e-18	1.3547e-09	1.44887e-12	2.01128e-17	1.9979e-41	1.64906e-24
_IEEDLLTYNIK_.2	Apob	F7A3M3,E9Q414,E9Q1Y3,E9Q4G4	Apolipoprotein B-100 (Fragment),Apolipoprotein B-100,Apolipoprotein B-100 (Fragment),Apolipoprotein B-100 (Fragment)	3.60375e-11	7.07011e-08	8.35858e-14	2.47913e-17	1.58853e-15	3.63177e-07	2.53573e-10	2.64049e-20	5.56769e-13	9.38917e-21	9.7643e-18	7.49539e-09	3.01278e-06	5.62277e-11	1.34495e-08	7.90078e-09	2.24109e-05	3.26125e-09	4.95257e-07	9.79354e-18	2.05742e-05	5.38916e-18	2.21205e-05	1.80699e-21	3.62707e-06	3.76913e-05	1.37329e-05	1.02424e-05	1.11862e-05	2.27497e-05	1.90134e-08	1.02061e-05	0.000122804	3.43658e-07	6.30226e-16	1.38531e-05	1.43112e-13	2.23013e-26	1.04631e-05	1.17095e-06	2.41181e-17	2.26502e-18	1.56316e-15	6.44251e-07	1.12121e-20	3.14644e-14
_LELANIQAELVAK_.2	Apob	F7A3M3,E9Q414,E9Q1Y3,E9Q4G4	Apolipoprotein B-100 (Fragment),Apolipoprotein B-100,Apolipoprotein B-100 (Fragment),Apolipoprotein B-100 (Fragment)	2.61836e-10	6.24595e-10	4.31934e-10	1.7633e-18	1.22425e-09	7.11974e-07	1.13071e-11	5.49661e-18	2.49999e-13	5.63488e-23	7.09601e-15	1.05218e-10	6.164e-07	1.17612e-07	1.64477e-07	5.06759e-09	3.55204e-06	3.8709e-09	2.6133e-06	1.59806e-18	1.23681e-05	5.05575e-14	7.20607e-07	1.19568e-24	7.53902e-06	1.07416e-06	8.79893e-08	9.83129e-06	1.64392e-06	2.51693e-05	4.37397e-13	1.85299e-05	1.05685e-08	2.43521e-06	6.38071e-08	9.13362e-06	8.09958e-16	5.62736e-26	4.53923e-05	2.79805e-07	3.97282e-17	8.4861e-20	1.37555e-17	5.24257e-15	1.10016e-29	4.26364e-11
_YGALDLTNNGR_.2	Apob	F7A3M3,E9Q414,E9Q1Y3,E9Q4G4	Apolipoprotein B-100 (Fragment),Apolipoprotein B-100,Apolipoprotein B-100 (Fragment),Apolipoprotein B-100 (Fragment)	1.79975e-08	4.46147e-07	1.71123e-09	2.42243e-22	1.43191e-17	1.39841e-07	8.29472e-13	3.86463e-06	2.92961e-20	2.84207e-33	1.67403e-05	2.84812e-16	2.58117e-07	8.64863e-15	2.86929e-09	2.89818e-19	1.1328e-07	2.88685e-10	5.21629e-12	8.79332e-22	1.00111e-05	6.2609e-21	3.62271e-20	1.19537e-32	1.1175e-06	2.999e-11	2.51376e-14	6.4138e-06	4.07902e-07	6.76933e-06	4.02274e-14	1.70049e-06	6.06807e-12	5.2321e-08	5.73273e-22	3.21355e-06	1.87836e-28	8.6354e-37	4.04625e-07	6.10619e-10	3.17364e-20	1.48637e-26	2.20974e-23	1.58544e-27	7.13102e-49	3.00351e-24
_GSTSHSLPYESSISTALEHTVSALLTPAEQTSTWK_.4	Apob	F7A3M3,E9Q414,E9Q1Y3,E9Q4G4	Apolipoprotein B-100 (Fragment),Apolipoprotein B-100,Apolipoprotein B-100 (Fragment),Apolipoprotein B-100 (Fragment)	5.88534e-06	3.14267e-05	1.22867e-07	5.91459e-12	2.23573e-05	9.78257e-06	3.27627e-07	3.25132e-10	5.72943e-06	4.51019e-12	4.73565e-09	3.84464e-05	1.63502e-05	0.000149638	1.05636e-07	1.4777e-05	2.52385e-05	2.3362e-06	2.69877e-05	7.77649e-10	0.000126462	0.000157111	0.000141807	1.16319e-16	5.69282e-05	0.000122679	0.000225211	0.000173738	0.00348796	8.67111e-05	0.000472207	6.93576e-05	0.00130923	8.00902e-06	7.01733e-06	0.000110652	6.13873e-07	3.51016e-12	4.00677e-05	0.000133243	7.25543e-06	1.79209e-10	2.21271e-05	0.000114931	1.82555e-14	0.00010357
_YSLSEPLQK_.2	Apob	F7A3M3,E9Q414,E9Q1Y3,E9Q4G4	Apolipoprotein B-100 (Fragment),Apolipoprotein B-100,Apolipoprotein B-100 (Fragment),Apolipoprotein B-100 (Fragment)	5.94059e-07	1.41551e-06	1.56524e-07	6.29141e-26	6.37744e-09	4.90743e-07	4.44972e-13	3.38927e-16	8.65722e-19	1.97783e-35	3.14716e-24	6.59825e-21	1.0888e-05	5.90024e-10	2.00331e-09	1.2285e-06	1.28457e-07	6.76526e-11	4.8215e-08	2.65505e-16	1.17984e-05	8.07195e-26	2.06467e-38	3.69452e-33	3.1925e-06	4.91177e-06	4.61216e-08	4.57521e-06	2.7352e-06	3.97865e-05	2.39471e-12	3.79101e-06	2.5011e-06	6.02779e-07	1.19336e-22	6.5549e-06	1.18171e-18	1.46129e-30	3.49509e-07	6.63264e-06	1.32709e-22	1.4066e-18	1.34062e-22	1.2112e-10	1.63627e-34	6.15114e-28
_LVGFIDDTVEWLK_.2	Apob	F7A3M3,E9Q414,E9Q1Y3,E9Q4G4	Apolipoprotein B-100 (Fragment),Apolipoprotein B-100,Apolipoprotein B-100 (Fragment),Apolipoprotein B-100 (Fragment)	3.61951e-07	4.25439e-06	5.04949e-09	3.84397e-06	7.39223e-08	1.23977e-05	5.6943e-08	6.17321e-12	2.12492e-12	3.6738e-12	5.47292e-08	5.84515e-05	1.73724e-05	1.14103e-08	3.6312e-07	2.90498e-07	2.68475e-06	5.62781e-08	1.24095e-05	9.6461e-13	1.5664e-05	2.01563e-10	3.79011e-06	8.84844e-18	1.18745e-05	2.24985e-07	1.50527e-06	1.69918e-05	1.0461e-05	5.11287e-05	3.2106e-05	2.20883e-05	7.80035e-06	1.8353e-06	3.28383e-11	3.38604e-05	1.45814e-06	1.98256e-21	1.69351e-05	8.62472e-05	2.74255e-13	1.8474e-11	1.68651e-11	6.16054e-06	3.6288e-05	2.0536e-14
_VYSQDFEAYNTK_.2	Apob	F7A3M3,E9Q414,E9Q1Y3,E9Q4G4	Apolipoprotein B-100 (Fragment),Apolipoprotein B-100,Apolipoprotein B-100 (Fragment),Apolipoprotein B-100 (Fragment)	0.00037871	0.000265841	2.0834e-06	4.81428e-05	0.000141029	0.000103228	2.9219e-06	0.000409323	0.000171731	1.30307e-11	5.36861e-05	5.13982e-05	4.67036e-05	0.000118047	2.92842e-05	1.99349e-05	2.85792e-07	6.82061e-06	2.69919e-05	3.08049e-07	2.16599e-05	5.76987e-05	2.19507e-05	2.16363e-13	2.28233e-05	5.5887e-06	3.54268e-05	2.20378e-05	8.47138e-06	5.40287e-05	8.97134e-07	2.1979e-05	3.52598e-05	2.75875e-06	0.000125421	3.76519e-05	7.4094e-09	0.00013843	5.38542e-05	0.000431827	1.99685e-07	1.51851e-06	1.21133e-07	1.08655e-05	8.70349e-15	6.60901e-05
_INAEIQALK_.2	Apob	F7A3M3,E9Q414,E9Q1Y3,E9Q4G4	Apolipoprotein B-100 (Fragment),Apolipoprotein B-100,Apolipoprotein B-100 (Fragment),Apolipoprotein B-100 (Fragment)	6.83281e-09	2.38078e-05	4.93477e-11	1.45077e-09	4.84508e-10	6.27439e-07	1.24456e-12	1.56607e-13	7.59373e-09	2.09213e-25	6.48002e-13	9.28192e-14	3.41283e-06	2.71323e-14	6.25316e-09	9.12484e-08	4.79343e-06	5.47249e-08	1.05024e-06	2.7203e-19	1.42434e-05	2.01785e-18	4.18682e-09	1.16149e-31	2.28665e-06	5.51541e-08	3.77891e-15	5.36309e-06	2.08744e-06	3.35129e-05	1.01378e-12	1.49068e-05	4.05883e-07	1.00583e-06	2.03579e-14	6.25784e-05	1.35613e-08	1.92438e-26	1.18637e-05	1.45504e-07	3.48925e-15	2.16228e-18	1.81098e-12	7.847e-14	2.84635e-25	1.18701e-09
_IAELSIVAK_.2	Apob	F7A3M3,E9Q414,E9Q1Y3,E9Q4G4	Apolipoprotein B-100 (Fragment),Apolipoprotein B-100,Apolipoprotein B-100 (Fragment),Apolipoprotein B-100 (Fragment)	5.77339e-07	4.47373e-06	5.69973e-08	1.96396e-07	1.68055e-10	5.09134e-06	1.54896e-06	4.23267e-14	5.75062e-12	1.42508e-16	1.18237e-08	3.98461e-07	4.03547e-06	6.8251e-08	2.02753e-06	5.78917e-08	4.21688e-06	2.91371e-06	1.34954e-05	2.38855e-07	1.75517e-05	2.92489e-06	6.02211e-16	8.79956e-21	1.96487e-05	2.84356e-07	2.39918e-08	1.54122e-05	1.16989e-05	4.44388e-05	7.7561e-11	2.08889e-05	3.11088e-06	3.59703e-06	2.61772e-10	4.9228e-05	7.44178e-07	0.00907705	2.76278e-05	0.000122041	0.00118746	0.00619961	2.52276e-05	1.79551e-07	2.59475e-18	3.66355e-09
_PSLLIQK_.2	Apob	F7A3M3,E9Q414,E9Q1Y3,E9Q4G4	Apolipoprotein B-100 (Fragment),Apolipoprotein B-100,Apolipoprotein B-100 (Fragment),Apolipoprotein B-100 (Fragment)	0.000361771	3.42895e-05	6.80701e-05	0.000478283	6.35269e-05	9.18851e-05	3.08653e-05	0.000723336	0.000190787	3.47892e-05	0.00015983	0.000320484	0.00253708	0.000345396	6.93587e-05	0.000575808	0.000282878	3.339e-06	9.43135e-05	0.000188875	0.000917937	0.000366826	0.000601741	6.97151e-09	8.27876e-05	0.00047229	0.000231013	3.60019e-05	0.000608886	0.00256057	0.000470525	0.000134863	0.000285554	4.04219e-05	0.000327593	0.0027023	3.12419e-07	9.65299e-06	0.000245918	0.000162011	0.000124215	0.00398433	0.00188756	0.00019535	2.02986e-08	7.2494e-05
_LSISEQNAQR_.2	Apob	F7A3M3,E9Q414,E9Q1Y3,E9Q4G4	Apolipoprotein B-100 (Fragment),Apolipoprotein B-100,Apolipoprotein B-100 (Fragment),Apolipoprotein B-100 (Fragment)	0.00129083	4.14112e-05	0.002069	1.16181e-08	0.000236967	1.06403e-05	3.12902e-09	1.93863e-13	9.0953e-06	1.26521e-11	1.60057e-13	7.32187e-05	6.95512e-06	0.000183494	0.00250251	1.99016e-05	5.0153e-06	8.22961e-08	2.43482e-05	3.30709e-06	1.99306e-05	5.37833e-05	2.19002e-05	5.79366e-10	0.000179946	2.08261e-05	2.25046e-08	2.18549e-05	4.87943e-06	6.45968e-05	4.00142e-08	1.54729e-05	2.26198e-05	1.28594e-05	0.0059014	1.96951e-05	1.92886e-14	2.41217e-26	2.76469e-05	7.84802e-06	1.11193e-23	5.13547e-22	8.81771e-15	1.26247e-08	1.52542e-25	1.85237e-10
_GTLQHC[+57]DFNVEYNEDGLFK_.3	Apob	F7A3M3,E9Q414,E9Q1Y3,E9Q4G4	Apolipoprotein B-100 (Fragment),Apolipoprotein B-100,Apolipoprotein B-100 (Fragment),Apolipoprotein B-100 (Fragment)	1.82773e-05	2.86292e-05	1.66486e-07	4.28268e-08	2.10108e-08	2.86211e-06	5.68431e-06	7.30996e-13	9.80061e-10	3.88336e-12	9.45869e-09	4.40166e-05	5.13811e-06	3.32348e-13	2.0182e-07	0.00017826	6.09824e-06	2.95948e-08	2.38413e-06	7.38005e-17	1.90522e-05	5.13514e-16	2.1945e-05	4.25627e-20	6.78251e-06	2.62618e-06	2.90724e-05	1.33984e-05	1.55584e-05	4.92844e-05	2.37236e-05	1.04103e-05	3.98762e-05	4.71095e-07	0.000397044	0.00103293	0.000131415	0.00677312	0.000803116	0.000130351	0.000198268	0.00198903	0.000372538	0.000145952	2.71145e-09	0.002159
_HIYTISYTDLVVASYR_.3	Apob	F7A3M3,E9Q414,E9Q1Y3,E9Q4G4	Apolipoprotein B-100 (Fragment),Apolipoprotein B-100,Apolipoprotein B-100 (Fragment),Apolipoprotein B-100 (Fragment)	0.00073827	0.000349206	0.000306602	1.25639e-08	1.11974e-05	6.48768e-06	8.45075e-06	2.61994e-09	2.59673e-09	3.1642e-11	2.8634e-05	0.000110067	2.9302e-05	6.59118e-05	5.82601e-06	0.000296633	0.000316072	4.7562e-06	2.62662e-05	6.8925e-10	2.12736e-05	9.28503e-06	2.34082e-05	5.85864e-09	3.29397e-05	2.03841e-05	4.26606e-05	0.000454102	0.00119876	9.02744e-05	0.00011613	2.41561e-05	1.17856e-08	3.41094e-05	8.0733e-13	4.26014e-05	2.41417e-07	1.21287e-15	5.8795e-05	9.03569e-05	2.54436e-05	7.77477e-07	0.000134677	4.47092e-07	1.55762e-06	8.62704e-06
_SDSSGQYENFAASNK_.2	Apob	F7A3M3,E9Q414,E9Q1Y3,E9Q4G4	Apolipoprotein B-100 (Fragment),Apolipoprotein B-100,Apolipoprotein B-100 (Fragment),Apolipoprotein B-100 (Fragment)	2.64936e-10	4.71563e-08	1.163e-08	2.92151e-10	2.26016e-13	7.34639e-07	1.22694e-13	9.49751e-13	1.77125e-13	1.1917e-22	6.0791e-13	6.90067e-11	1.04783e-06	9.71588e-10	1.95602e-08	3.57063e-07	3.88508e-05	1.70898e-08	3.50191e-06	3.15234e-07	1.06116e-05	2.81883e-08	2.19539e-05	1.98102e-35	3.59775e-06	1.10262e-05	2.75519e-16	9.31556e-06	2.78637e-06	2.26921e-05	1.29792e-13	8.1771e-06	6.06131e-07	3.69682e-06	1.11608e-15	2.86482e-05	1.65138e-15	1.28693e-16	6.55917e-06	0.000140615	6.34853e-11	7.58811e-17	4.62676e-13	3.0855e-05	2.01157e-34	1.60764e-08
_TLSSEVLIPGFDVNFGTILR_.3	Apob	F7A3M3,E9Q414,E9Q1Y3,E9Q4G4	Apolipoprotein B-100 (Fragment),Apolipoprotein B-100,Apolipoprotein B-100 (Fragment),Apolipoprotein B-100 (Fragment)	5.52093e-07	2.90543e-07	4.04979e-10	6.92375e-11	3.37529e-10	5.21575e-06	3.03537e-11	1.7242e-20	3.24767e-10	4.86086e-23	1.79188e-16	6.87886e-13	2.81636e-06	9.53594e-18	2.4419e-08	1.18106e-16	8.23166e-08	1.63345e-08	9.00464e-07	3.24412e-15	1.24056e-05	1.5414e-13	1.15758e-33	3.28953e-33	8.82282e-06	3.4242e-07	1.15607e-11	1.32212e-05	3.52132e-06	4.24514e-05	4.57817e-11	9.63803e-06	2.89771e-10	8.76482e-08	2.16951e-16	3.15975e-05	5.57285e-17	5.07239e-18	4.62568e-06	2.40828e-06	1.74259e-12	3.41924e-16	2.4399e-12	3.32611e-18	4.83523e-37	1.16159e-14
_ALQEGNFQTPVFIVPLTDLR_.3	Apob	F7A3M3,E9Q414,E9Q1Y3,E9Q4G4	Apolipoprotein B-100 (Fragment),Apolipoprotein B-100,Apolipoprotein B-100 (Fragment),Apolipoprotein B-100 (Fragment)	6.89525e-16	6.6712e-14	1.16298e-20	2.77531e-27	2.76154e-17	2.81025e-08	1.70861e-16	1.59256e-24	7.29225e-22	5.23952e-24	8.10344e-26	6.69022e-15	8.62272e-07	7.03866e-18	6.97066e-12	5.23434e-24	5.52961e-08	5.61081e-11	3.31543e-12	1.85734e-29	1.382e-05	1.53862e-23	7.5312e-55	7.01635e-46	2.05043e-07	3.04341e-09	2.11145e-12	6.18927e-06	8.33221e-07	8.47833e-06	5.52402e-15	2.35503e-06	4.97571e-08	6.73693e-09	1.98204e-21	4.20363e-06	1.5871e-27	2.14774e-37	3.63668e-07	1.83945e-09	5.58583e-25	1.19355e-19	1.45569e-22	3.55438e-30	1.2889e-45	1.89738e-21
_ALQEGNFQTPVFIVPLTDLR_.2	Apob	F7A3M3,E9Q414,E9Q1Y3,E9Q4G4	Apolipoprotein B-100 (Fragment),Apolipoprotein B-100,Apolipoprotein B-100 (Fragment),Apolipoprotein B-100 (Fragment)	2.41572e-05	0.00043406	0.000155135	0.000200364	0.000952779	0.000234631	2.80909e-05	0.00534197	6.61461e-09	0.000640797	0.001283	0.00098186	0.00135047	0.000947391	8.3527e-05	0.00113862	0.000418558	0.000241673	0.00351097	9.82271e-05	0.00321612	Filtered	0.000271162	0.00041078	0.000257429	0.00226374	0.00180635	0.00289894	0.00232545	0.00152276	0.00243514	0.00117622	0.00100343	0.000908942	5.80188e-06	0.000601205	3.59865e-06	0.000726059	6.06694e-05	3.37711e-05	0.0005698	0.000727158	2.27598e-06	8.77784e-05	1.08606e-08	0.000214612
_VASNFPVDLSHYPR_.3	Apob	F7A3M3,E9Q414,E9Q1Y3,E9Q4G4	Apolipoprotein B-100 (Fragment),Apolipoprotein B-100,Apolipoprotein B-100 (Fragment),Apolipoprotein B-100 (Fragment)	1.2388e-08	4.9486e-08	1.69154e-06	1.0074e-10	3.85593e-06	5.5292e-06	1.5663e-07	1.8553e-09	8.96196e-09	8.06189e-11	2.23778e-05	4.50313e-05	1.21403e-05	3.34023e-05	4.03312e-07	0.000165857	4.08933e-06	1.10611e-06	1.68526e-05	4.84465e-11	1.97519e-05	5.2662e-08	2.1956e-05	1.2307e-17	2.32838e-05	3.08405e-05	3.82884e-05	5.78045e-05	1.20857e-05	7.32777e-05	1.19878e-06	2.19793e-05	1.91535e-05	4.05644e-05	4.9837e-22	2.03785e-05	6.74917e-17	2.76958e-34	1.88591e-06	8.06967e-05	5.40754e-19	3.57459e-25	8.20553e-19	1.47154e-14	2.62497e-41	7.50296e-14
_VASNFPVDLSHYPR_.2	Apob	F7A3M3,E9Q414,E9Q1Y3,E9Q4G4	Apolipoprotein B-100 (Fragment),Apolipoprotein B-100,Apolipoprotein B-100 (Fragment),Apolipoprotein B-100 (Fragment)	1.83445e-05	4.60734e-05	0.000169429	2.39007e-06	0.000494409	3.36382e-05	2.25163e-05	0.000191195	3.6633e-05	0.000625964	9.83828e-05	9.42891e-05	7.85704e-05	2.46037e-05	4.00207e-06	3.27356e-05	7.5795e-05	8.59655e-06	2.98251e-05	9.13572e-09	3.95651e-05	0.00156217	2.20811e-05	2.68008e-05	5.50036e-05	4.06294e-05	0.000903201	9.31953e-05	1.43793e-05	0.000103402	0.0015582	9.98136e-05	6.421e-05	0.00216349	5.81035e-12	9.87931e-05	0.000236425	0.00441493	9.42572e-05	0.000856474	0.00518902	Filtered	0.000271702	0.000230062	0.000967185	0.00139283
_YFVMNLIEDFK_.2	Apob	F7A3M3,E9Q414,E9Q1Y3,E9Q4G4	Apolipoprotein B-100 (Fragment),Apolipoprotein B-100,Apolipoprotein B-100 (Fragment),Apolipoprotein B-100 (Fragment)	1.16564e-11	8.71338e-11	4.73766e-12	2.62966e-15	3.29668e-16	2.78498e-07	1.13643e-13	2.39895e-23	7.16814e-18	1.67506e-25	4.91919e-20	5.11439e-14	4.53084e-07	3.44011e-17	3.5561e-10	1.1252e-09	1.62765e-08	9.87295e-12	2.78909e-06	3.11613e-27	1.02372e-05	2.74785e-19	8.11524e-31	1.22692e-34	3.42913e-06	5.3989e-10	1.087e-13	7.33237e-06	7.82211e-07	9.74756e-06	4.82897e-14	8.71047e-06	2.7438e-09	3.50182e-07	1.47935e-17	7.5745e-06	9.79948e-18	3.6964e-26	4.38687e-06	1.63916e-07	2.74227e-19	2.27593e-25	1.58356e-18	2.36514e-17	2.94939e-31	7.38562e-18
_YFVM[+16]NLIEDFK_.2	Apob	F7A3M3,E9Q414,E9Q1Y3,E9Q4G4	Apolipoprotein B-100 (Fragment),Apolipoprotein B-100,Apolipoprotein B-100 (Fragment),Apolipoprotein B-100 (Fragment)	2.19204e-05	0.000842182	0.000320486	0.00439389	2.15231e-05	0.000924645	0.00475493	3.96913e-06	0.00036917	0.00171384	0.00202619	0.00400971	0.000254252	0.00127835	3.82873e-05	0.000268651	0.000548831	1.42598e-06	7.16176e-05	8.96649e-05	0.00300995	0.00106989	0.000919095	0.000141584	4.3265e-05	0.000844379	0.00198963	5.5443e-05	0.000769439	0.000232441	Filtered	8.64455e-05	0.000531518	3.56533e-05	0.000253305	0.000420591	0.00155391	3.71339e-15	8.24708e-05	0.00588641	5.71236e-06	0.000101645	0.00580697	0.000385471	9.40998e-11	0.000150682
_LFSGSNTLHLVSTTK_.3	Apob	F7A3M3,E9Q414,E9Q1Y3,E9Q4G4	Apolipoprotein B-100 (Fragment),Apolipoprotein B-100,Apolipoprotein B-100 (Fragment),Apolipoprotein B-100 (Fragment)	1.34096e-06	3.545e-05	9.02725e-08	3.87887e-18	5.6223e-05	1.18279e-05	1.11379e-07	0.000202709	0.000152472	9.10677e-10	1.02194e-13	4.91994e-07	8.47824e-05	2.16385e-06	3.19076e-05	2.25202e-05	3.91272e-05	3.6411e-10	1.34197e-05	1.90597e-12	2.6814e-05	1.56446e-06	2.20078e-05	2.43441e-19	2.83905e-06	6.8114e-05	3.33205e-10	2.38885e-05	4.2565e-06	3.11591e-06	4.12828e-05	5.20457e-06	8.95828e-08	3.61213e-06	5.48843e-17	3.5221e-05	1.98803e-10	2.07499e-27	4.63834e-05	0.000188607	3.66834e-12	1.45061e-13	2.66481e-07	6.96213e-05	3.86146e-07	0.000107021
_LFSGSNTLHLVSTTK_.2	Apob	F7A3M3,E9Q414,E9Q1Y3,E9Q4G4	Apolipoprotein B-100 (Fragment),Apolipoprotein B-100,Apolipoprotein B-100 (Fragment),Apolipoprotein B-100 (Fragment)	0.000553144	2.39003e-05	0.000157144	4.16923e-06	0.000100004	6.1033e-05	4.39979e-05	0.00148547	9.95205e-05	4.45909e-06	9.97866e-09	4.95757e-05	7.69541e-05	0.00014388	6.82741e-06	6.58486e-05	2.30432e-06	1.24364e-06	7.78635e-05	4.60288e-06	2.04197e-05	0.000409075	2.21714e-05	7.0541e-19	0.000101458	4.33104e-05	4.14127e-05	2.75448e-05	1.54887e-05	6.10385e-05	9.97216e-06	1.84771e-05	0.000301948	0.000278674	1.06331e-06	0.000653971	7.89949e-05	1.99983e-07	0.000231478	0.000156142	0.000490511	Filtered	0.00191686	0.00118037	2.06637e-07	0.000214909
_NNALHFLTTSYNEAK_.3	Apob	F7A3M3,E9Q414,E9Q1Y3,E9Q4G4	Apolipoprotein B-100 (Fragment),Apolipoprotein B-100,Apolipoprotein B-100 (Fragment),Apolipoprotein B-100 (Fragment)	2.20634e-05	8.1592e-05	0.000130524	0.000249531	0.000160405	9.11586e-05	0.000421289	0.000747368	0.000314466	0.000775768	0.000111227	0.000526649	0.000394451	0.000407922	0.000135222	0.000266395	0.000146294	0.000152254	0.000198102	0.000797953	0.000712781	0.000493115	2.25823e-05	0.000118601	0.000233503	6.27918e-05	0.00030734	0.000233563	0.000150861	0.000215283	0.000230784	0.00102831	0.000476976	0.000815169	0.000263196	7.54509e-05	0.00527802	0.00786714	6.2017e-05	0.000124514	0.000733516	0.000594397	3.79521e-05	9.78208e-06	3.77112e-19	0.000194442
_NNALHFLTTSYNEAK_.2	Apob	F7A3M3,E9Q414,E9Q1Y3,E9Q4G4	Apolipoprotein B-100 (Fragment),Apolipoprotein B-100,Apolipoprotein B-100 (Fragment),Apolipoprotein B-100 (Fragment)	8.34057e-05	3.89489e-05	4.99935e-05	0.00168034	0.000768236	9.96149e-05	0.000613536	0.00368035	0.000193707	0.000760881	0.00112643	0.00444689	0.0015512	0.00113744	0.000310854	0.0026628	1.61328e-05	0.000620781	0.00178747	0.000483607	0.00247921	0.00386956	2.22018e-05	0.00211268	0.00200562	9.50726e-05	0.000136064	0.0011009	0.00087442	0.000465836	0.000187126	0.00558033	0.00162945	0.00390712	0.000111664	4.85042e-05	0.00107458	0.000300342	3.68105e-05	0.000979718	0.00403581	0.00846737	0.00180557	0.000514028	1.88474e-05	4.41049e-08
_ADLSGLYSPIK_.2	Apob	F7A3M3,E9Q414,E9Q1Y3,E9Q4G4	Apolipoprotein B-100 (Fragment),Apolipoprotein B-100,Apolipoprotein B-100 (Fragment),Apolipoprotein B-100 (Fragment)	2.98258e-10	0.000754645	9.44716e-05	3.93493e-17	4.00796e-06	1.46572e-05	1.41832e-11	3.42169e-06	5.76416e-11	1.2992e-23	1.28746e-12	1.00994e-11	7.2623e-07	4.67122e-15	5.98095e-10	2.46289e-09	5.79051e-08	7.57753e-09	9.29845e-10	2.32959e-17	7.67325e-06	1.05678e-15	1.10633e-39	3.4406e-24	0.000194489	2.37137e-09	5.29149e-19	9.8112e-06	1.33675e-06	8.65095e-06	3.89694e-11	2.21109e-05	6.68253e-10	1.32044e-07	0.000959418	0.00223891	0.00166631	4.6582e-17	7.28849e-05	1.45916e-05	0.00578009	1.32455e-06	0.00143245	0.000434503	0.00109525	1.21086e-15
_TQIQNIDIQQLAAEVK_.2	Apob	F7A3M3,E9Q414,E9Q1Y3,E9Q4G4	Apolipoprotein B-100 (Fragment),Apolipoprotein B-100,Apolipoprotein B-100 (Fragment),Apolipoprotein B-100 (Fragment)	1.29436e-06	8.63904e-06	5.19842e-05	2.44832e-07	7.27534e-07	3.25865e-05	6.77066e-06	7.94728e-11	2.0982e-10	9.69445e-09	2.39022e-07	5.98838e-05	0.000143522	0.000120314	4.45472e-07	0.000292031	6.9658e-05	9.04001e-06	2.13e-05	4.58627e-11	1.90522e-05	2.58629e-07	1.43022e-29	6.24063e-12	1.41788e-05	6.07826e-05	7.32468e-05	4.47718e-05	1.99161e-05	5.86599e-05	5.26999e-05	8.90424e-05	8.78564e-06	4.67571e-06	5.82572e-10	2.30124e-05	5.00686e-18	1.55833e-17	4.17544e-06	2.33529e-07	2.79951e-05	2.22847e-11	7.99692e-13	1.78147e-16	3.20017e-28	6.1674e-13
_TQIQNIDIQQLAAEVK_.3	Apob	F7A3M3,E9Q414,E9Q1Y3,E9Q4G4	Apolipoprotein B-100 (Fragment),Apolipoprotein B-100,Apolipoprotein B-100 (Fragment),Apolipoprotein B-100 (Fragment)	0.00130045	0.002959	0.000660542	5.35371e-05	0.00538863	0.00068062	9.74964e-05	Filtered	2.68363e-05	4.9229e-07	0.00154596	1.33503e-05	0.000997567	0.000663546	3.91904e-05	0.000373517	0.000275016	1.23931e-06	0.00308897	1.59805e-05	2.24776e-05	0.000118105	2.28198e-05	3.70217e-08	9.17544e-05	5.36104e-05	9.65893e-05	4.84024e-05	1.37718e-05	6.33011e-05	0.000840935	0.00144022	3.11622e-05	0.000486943	5.79771e-06	0.000329901	4.90383e-10	8.06274e-05	0.000885539	0.000518949	0.00200778	0.000504044	0.000597031	2.69218e-05	0.000850382	0.00114212
_VLDSIVHVTQK_.3	Apob	F7A3M3,E9Q414,E9Q1Y3,E9Q4G4	Apolipoprotein B-100 (Fragment),Apolipoprotein B-100,Apolipoprotein B-100 (Fragment),Apolipoprotein B-100 (Fragment)	4.27391e-07	4.45966e-11	1.64561e-09	3.48784e-24	5.51679e-21	3.75113e-08	1.37292e-13	1.081e-27	1.39816e-18	4.44682e-32	9.61197e-22	2.03666e-15	7.47424e-07	1.30119e-17	1.53295e-09	1.04554e-18	6.18252e-10	8.28017e-10	7.37299e-11	2.97786e-19	1.06666e-05	4.72065e-24	7.81424e-33	2.60911e-38	2.06403e-06	4.9458e-09	1.3736e-14	6.26218e-06	4.01987e-07	4.09456e-05	4.83596e-14	3.53813e-06	7.55687e-08	6.20541e-08	1.90204e-18	6.68589e-06	4.7566e-23	4.91789e-38	1.33022e-06	2.87543e-08	4.13169e-20	6.14471e-26	2.0296e-17	5.29164e-18	3.85478e-35	1.1559e-18
_VLDSIVHVTQK_.2	Apob	F7A3M3,E9Q414,E9Q1Y3,E9Q4G4	Apolipoprotein B-100 (Fragment),Apolipoprotein B-100,Apolipoprotein B-100 (Fragment),Apolipoprotein B-100 (Fragment)	1.32777e-05	7.65014e-06	0.000217244	2.42109e-05	0.000113388	9.92871e-06	0.000244812	0.000141458	0.00025708	6.40992e-05	0.000398617	0.000341187	0.000189364	9.74636e-05	6.54943e-05	0.000308321	0.000101779	1.6466e-05	0.000354795	0.000565991	2.09948e-05	0.000139513	0.000402724	8.04732e-11	1.57966e-05	0.000139004	0.000255997	5.80914e-05	1.4912e-05	0.000185455	0.000444828	9.78745e-05	0.000136878	8.85957e-06	0.00046084	7.51662e-05	0.000689236	0.000344859	0.000298462	0.000615479	0.000617912	4.94285e-10	4.96156e-06	0.00184428	0.00634447	0.00345
_GSHDSTISLTK_.2	Apob	F7A3M3,E9Q414,E9Q1Y3,E9Q4G4	Apolipoprotein B-100 (Fragment),Apolipoprotein B-100,Apolipoprotein B-100 (Fragment),Apolipoprotein B-100 (Fragment)	5.08677e-08	0.00202415	6.0885e-06	6.28417e-05	0.000211869	3.81095e-05	0.000254866	0.00547091	0.00111181	1.83333e-07	2.60426e-07	0.000420544	3.50296e-05	4.2991e-05	1.02038e-06	4.45004e-05	2.81664e-05	3.08206e-07	0.000402985	8.2797e-07	1.92952e-05	6.58161e-06	2.20912e-05	2.13619e-12	2.10098e-05	0.000100898	0.00117069	0.00309133	1.88e-05	Filtered	0.000853265	8.29806e-05	0.00141997	0.000587232	0.00112343	6.34354e-05	8.33568e-05	0.00832667	2.10368e-05	0.00051387	1.2474e-06	0.000283191	2.59414e-05	0.000112029	8.16933e-15	2.43724e-09
_DVTTGQLSGESNM[+16]R_.2	Apob	F7A3M3,E9Q414,E9Q1Y3,E9Q4G4	Apolipoprotein B-100 (Fragment),Apolipoprotein B-100,Apolipoprotein B-100 (Fragment),Apolipoprotein B-100 (Fragment)	0.000702412	0.000701049	0.000231778	6.17799e-08	0.000148055	0.00123313	0.000260145	0.0038221	0.00147807	8.83417e-05	0.000930366	0.000647004	0.000171718	0.00244385	0.000567653	0.000489757	0.000557804	7.99022e-07	0.000753702	3.85034e-05	0.000197496	0.000608066	2.3097e-05	0.000741408	0.000282999	0.000724435	0.000303755	0.00100227	0.000463556	0.000102132	0.000477835	0.000491601	0.000153674	0.000944001	0.000193472	0.000119481	3.20387e-06	6.25996e-12	0.000913406	0.000533408	0.000137757	0.000491114	2.84617e-08	0.00134197	0.00325289	0.000525244
_DVTTGQLSGESNMR_.2	Apob	F7A3M3,E9Q414,E9Q1Y3,E9Q4G4	Apolipoprotein B-100 (Fragment),Apolipoprotein B-100,Apolipoprotein B-100 (Fragment),Apolipoprotein B-100 (Fragment)	1.16504e-11	1.61652e-10	2.10836e-13	7.96979e-13	2.19811e-13	1.23367e-06	6.75917e-09	1.37275e-16	1.79164e-13	1.3728e-22	5.54453e-12	3.34224e-08	3.13428e-06	1.06711e-12	1.53386e-08	5.88444e-07	4.06821e-06	1.259e-07	2.92954e-07	1.46809e-14	1.47775e-05	2.8553e-14	1.37437e-07	2.20128e-22	3.62889e-05	7.1341e-07	1.23487e-07	1.0186e-05	1.07287e-05	4.61672e-05	5.98292e-08	1.54839e-05	2.11553e-06	3.91773e-06	0.000785332	2.60157e-05	6.91359e-06	Filtered	2.60518e-05	1.60779e-05	0.000118459	0.00339066	2.70554e-09	2.48678e-06	4.37383e-19	5.13594e-11
_LSQLETYAIQFDQYIK_.3	Apob	F7A3M3,E9Q414,E9Q1Y3,E9Q4G4	Apolipoprotein B-100 (Fragment),Apolipoprotein B-100,Apolipoprotein B-100 (Fragment),Apolipoprotein B-100 (Fragment)	0.000498994	0.00232147	6.38308e-05	4.71914e-05	0.000625076	0.00242427	0.00120044	0.0019701	0.000583467	0.00028708	9.84554e-05	0.00175489	0.00072271	0.00328046	0.0016628	0.00214404	0.000190774	3.51865e-06	0.000753949	0.000974317	0.00053162	0.000224828	0.000380287	0.000578057	3.30056e-05	6.43476e-05	0.00407421	0.000247955	0.000305853	6.13324e-05	0.000344762	0.000245932	0.000598905	0.000586588	0.000804233	2.97804e-05	2.01918e-09	4.54459e-05	0.000874391	0.000174544	3.15246e-09	0.00016	0.000210098	3.35413e-06	4.06025e-26	3.75693e-07
_LSQLETYAIQFDQYIK_.2	Apob	F7A3M3,E9Q414,E9Q1Y3,E9Q4G4	Apolipoprotein B-100 (Fragment),Apolipoprotein B-100,Apolipoprotein B-100 (Fragment),Apolipoprotein B-100 (Fragment)	4.75512e-06	1.06208e-05	1.99006e-08	8.51322e-17	4.86365e-12	2.75196e-06	3.10039e-08	1.22612e-06	1.74587e-11	3.40899e-20	1.20205e-12	3.19898e-05	0.000644495	7.28137e-07	5.94009e-08	2.15436e-07	4.22454e-06	7.21912e-10	6.16856e-06	1.01994e-09	1.12561e-05	5.7144e-11	2.19542e-05	1.90873e-24	3.38112e-06	3.56445e-06	0.000235593	7.34545e-05	9.54721e-06	4.22718e-05	5.48338e-08	2.18094e-05	3.22819e-07	1.25988e-06	Filtered	0.00302488	0.000309828	1.7465e-05	0.00275749	Filtered	0.000256622	0.000124984	0.00268587	0.000128547	0.00417889	0.00364969
_LIDLSIQNYHVFLR_.3	Apob	F7A3M3,E9Q414,E9Q1Y3,E9Q4G4	Apolipoprotein B-100 (Fragment),Apolipoprotein B-100,Apolipoprotein B-100 (Fragment),Apolipoprotein B-100 (Fragment)	6.84768e-10	2.61732e-08	2.86095e-11	3.37168e-16	6.43646e-16	4.61256e-06	4.62988e-06	6.38789e-17	6.51712e-18	2.05553e-19	1.15066e-14	1.13035e-10	3.45684e-06	3.72121e-13	1.93901e-08	1.08305e-09	1.39712e-07	5.97186e-11	1.70117e-07	2.08204e-13	9.17216e-06	1.33277e-08	1.07784e-13	1.81124e-23	2.20169e-06	8.57614e-08	4.87458e-06	6.46766e-06	2.1634e-06	2.22314e-05	2.00161e-13	4.50221e-06	3.66277e-09	1.15757e-07	4.54793e-08	3.23508e-05	2.55665e-07	9.00023e-09	1.61815e-05	6.70883e-06	2.98313e-08	5.33037e-07	3.64992e-06	3.45686e-07	5.88502e-11	3.57423e-07
_LIDLSIQNYHVFLR_.2	Apob	F7A3M3,E9Q414,E9Q1Y3,E9Q4G4	Apolipoprotein B-100 (Fragment),Apolipoprotein B-100,Apolipoprotein B-100 (Fragment),Apolipoprotein B-100 (Fragment)	Filtered	0.00453617	0.000624613	0.000779581	0.00108955	0.00122445	6.8647e-05	0.00114151	0.00154039	0.0012056	0.000336772	0.00024245	0.00225713	0.000378009	0.000854051	0.00127114	3.8085e-05	7.24912e-05	0.000984859	0.00117987	4.67659e-05	0.0020996	0.00024945	0.000617649	0.00122989	0.00115675	0.000556616	0.00228271	0.000683926	0.00434869	9.09929e-05	0.000335259	0.00579199	5.6824e-05	1.07076e-06	7.45485e-05	0.00267448	Filtered	3.91013e-05	0.000405259	8.9576e-05	Filtered	0.000224383	5.14221e-05	0.00202136	0.00537433
_NPNGYLLSLPVQELADR_.3	Apob	F7A3M3,E9Q414,E9Q1Y3,E9Q4G4	Apolipoprotein B-100 (Fragment),Apolipoprotein B-100,Apolipoprotein B-100 (Fragment),Apolipoprotein B-100 (Fragment)	0.00161481	0.000922087	0.000101647	0.00122123	0.00277372	0.00428123	0.00220336	0.000536401	0.00176217	0.00145417	0.00260849	0.0022695	0.00037147	0.000705034	0.00456925	0.00408578	0.000401755	9.31264e-05	0.000172675	0.00207849	0.00372596	0.00121869	0.000484806	0.000226378	0.000526646	0.00100114	Filtered	0.000174135	0.00225697	0.000475128	0.000963869	0.00380247	0.00466032	0.00198121	0.00120403	0.000158384	7.86108e-05	0.00638503	0.00117351	0.000502044	0.00164174	6.68558e-05	0.00173071	0.000335137	0.0007395	0.000697031
_NPNGYLLSLPVQELADR_.2	Apob	F7A3M3,E9Q414,E9Q1Y3,E9Q4G4	Apolipoprotein B-100 (Fragment),Apolipoprotein B-100,Apolipoprotein B-100 (Fragment),Apolipoprotein B-100 (Fragment)	0.000606531	0.000181893	0.000698926	6.05566e-06	0.000208621	1.56761e-05	6.93316e-05	0.000474074	1.2179e-05	5.4289e-08	0.000332607	0.000332748	0.000453545	0.000138256	6.68319e-06	0.000122303	0.000182593	4.50053e-05	0.000991387	0.00121523	0.000101847	1.95484e-06	2.21027e-05	4.29284e-08	6.04996e-05	3.36229e-05	0.000529811	8.57903e-05	3.71076e-05	8.55724e-05	0.00112509	0.000279604	0.00016681	0.00019161	0.00528403	0.00867337	0.00528404	0.000113141	6.25012e-05	0.000518474	1.31376e-05	0.00496041	0.00800347	5.58864e-05	0.00198576	0.000842593
_IAQLLQWEQSEQVK_.2	Apob	F7A3M3,E9Q414,E9Q1Y3,E9Q4G4	Apolipoprotein B-100 (Fragment),Apolipoprotein B-100,Apolipoprotein B-100 (Fragment),Apolipoprotein B-100 (Fragment)	0.000259685	0.000444373	0.00332531	1.62022e-05	3.76496e-08	5.21434e-06	2.21354e-08	0.000218489	4.88708e-09	3.0552e-16	0.00617232	5.23738e-09	3.11721e-05	1.95853e-05	0.000107179	0.000276704	3.32142e-05	8.9135e-05	0.000154621	0.000160872	0.000203368	0.000170245	0.000365368	2.11968e-07	0.000118275	0.000109629	4.17006e-05	0.000351098	1.18021e-05	5.31246e-05	1.52103e-05	1.02685e-05	6.2479e-05	1.16548e-05	7.72111e-06	0.000215169	0.000114775	0.000605577	1.89815e-05	0.000487742	0.00014851	1.80772e-13	7.17707e-13	9.04294e-05	9.08493e-08	0.000257279
_IAQLLQWEQSEQVK_.3	Apob	F7A3M3,E9Q414,E9Q1Y3,E9Q4G4	Apolipoprotein B-100 (Fragment),Apolipoprotein B-100,Apolipoprotein B-100 (Fragment),Apolipoprotein B-100 (Fragment)	0.000295555	0.000423324	0.000409451	0.000583395	0.00018888	Filtered	Profiled	0.00330359	0.00400603	0.00463765	0.000251898	0.00702133	0.000872619	0.000768018	0.000486026	0.00120254	0.00029411	9.32861e-05	0.000280129	1.63244e-11	0.00137493	0.00188244	0.00174755	0.000204665	9.67556e-05	7.34026e-05	0.000390865	1.67804e-05	0.00194206	0.00202967	0.00144426	0.000278006	3.83152e-05	0.00102996	1.56956e-05	0.00382847	0.00264323	0.000643356	0.00103602	0.00223322	0.000652125	0.000866642	0.000175376	0.00395269	0.00287804	0.000941505
_LQVATANNVSPYIK_.2	Apob	F7A3M3,E9Q414,E9Q1Y3,E9Q4G4	Apolipoprotein B-100 (Fragment),Apolipoprotein B-100,Apolipoprotein B-100 (Fragment),Apolipoprotein B-100 (Fragment)	0.00116972	0.00057746	0.000177115	2.60692e-05	0.00121834	0.00181784	0.00258891	0.00225	0.00101726	3.63649e-06	1.6474e-17	0.000155235	0.00316872	0.000893544	0.000197562	0.0017611	0.000497358	3.53441e-06	0.00120768	0.000635906	5.36447e-05	0.0010404	2.21116e-05	8.02867e-05	7.76701e-05	0.000624635	0.000362655	5.86669e-05	0.000279268	4.09489e-05	0.000132062	2.19566e-05	5.3678e-05	7.57615e-05	Filtered	0.00485764	0.000134037	2.98325e-22	0.00464619	0.00335844	0.00712472	1.45996e-19	Filtered	0.00236452	0.00208373	0.0075679
_NQDVHTINLPFFK_.3	Apob	F7A3M3,E9Q414,E9Q1Y3,E9Q4G4	Apolipoprotein B-100 (Fragment),Apolipoprotein B-100,Apolipoprotein B-100 (Fragment),Apolipoprotein B-100 (Fragment)	1.54886e-10	9.17882e-08	5.1817e-11	4.48435e-20	5.60894e-18	5.52298e-08	8.36803e-14	2.88017e-19	1.44994e-20	4.0914e-27	3.57573e-26	4.79594e-14	6.46272e-08	3.65507e-17	1.795e-09	1.30292e-23	1.21524e-08	4.19465e-10	4.56408e-10	1.51468e-23	8.30098e-06	1.60212e-20	2.67926e-50	4.21158e-31	1.47186e-06	7.68758e-09	2.82405e-16	6.87325e-06	6.73144e-07	1.50068e-05	4.32412e-15	4.70443e-06	2.41139e-10	5.51516e-07	1.23484e-15	1.15126e-05	5.55705e-23	2.86367e-34	2.01067e-06	1.01956e-08	2.38297e-18	4.49806e-29	1.1867e-17	3.3882e-24	2.94984e-34	6.87827e-18
_NQDVHTINLPFFK_.2	Apob	F7A3M3,E9Q414,E9Q1Y3,E9Q4G4	Apolipoprotein B-100 (Fragment),Apolipoprotein B-100,Apolipoprotein B-100 (Fragment),Apolipoprotein B-100 (Fragment)	0.000612831	0.00169573	0.00233552	0.000237927	0.000411182	0.0010397	0.000252566	0.00420266	0.00107757	0.00141347	7.15678e-06	0.000443067	0.000964964	0.00134265	0.000160999	0.00160232	0.00381716	0.00217398	0.000143888	0.00108237	0.00118079	0.00121863	0.000452244	0.000392522	0.00036312	0.00156236	0.00171232	0.0013952	0.000746527	0.0017887	0.000863486	0.00193444	0.000653093	0.00234032	0.00120875	0.00358383	0.000846834	0.0018446	0.00144189	0.00126479	0.000470385	0.00044334	0.00174427	0.000499615	0.00258823	0.00804503
_VNNQLTLDSHTK_.3	Apob	F7A3M3,E9Q414,E9Q1Y3,E9Q4G4	Apolipoprotein B-100 (Fragment),Apolipoprotein B-100,Apolipoprotein B-100 (Fragment),Apolipoprotein B-100 (Fragment)	8.41265e-05	0.000287857	0.00634472	0.000278608	2.03402e-05	1.62992e-05	0.000293781	7.59404e-06	0.00389643	0.000431352	0.000129932	3.22121e-05	0.00115352	3.80178e-05	4.00295e-05	0.000974632	2.36816e-05	1.13659e-05	2.69919e-05	3.90779e-05	6.33792e-05	0.000678422	2.2077e-05	8.53204e-06	4.46656e-05	8.05898e-05	0.000725864	2.97008e-05	0.000506445	0.00430646	0.00176191	2.21663e-05	0.000215874	2.49938e-05	0.0013742	0.000636616	0.000143509	0.000444905	0.000333856	0.000167437	0.000130892	0.00174126	0.000123626	9.00336e-05	0.000167397	0.00128722
_VNNQLTLDSHTK_.2	Apob	F7A3M3,E9Q414,E9Q1Y3,E9Q4G4	Apolipoprotein B-100 (Fragment),Apolipoprotein B-100,Apolipoprotein B-100 (Fragment),Apolipoprotein B-100 (Fragment)	4.00177e-06	0.00260909	0.000207576	0.000174845	0.000180215	5.39062e-05	0.000485777	0.000457493	0.00271228	0.000681792	4.58813e-05	5.22686e-05	Profiled	2.40139e-07	4.30289e-05	0.000602957	2.37109e-05	3.48542e-06	3.97907e-05	0.000166019	0.000503765	7.69437e-07	2.22258e-05	1.63176e-07	9.28507e-05	0.00160465	0.00114192	5.79159e-05	0.000110385	Filtered	0.000101854	2.19782e-05	0.000519515	5.59343e-05	0.000537304	0.000144235	0.00242565	0.00923972	5.41603e-05	0.000120343	2.91241e-06	0.00347056	0.00133487	0.00385909	2.68174e-14	0.000493437
_SASLPMFDPVSVK_.2	Apob	F7A3M3,E9Q414,E9Q1Y3,E9Q4G4	Apolipoprotein B-100 (Fragment),Apolipoprotein B-100,Apolipoprotein B-100 (Fragment),Apolipoprotein B-100 (Fragment)	6.19895e-08	8.46288e-06	0.000440729	1.03559e-05	5.3395e-09	7.81535e-08	0.000148845	1.2556e-06	5.02998e-22	0.000641498	6.05185e-05	2.83989e-25	0.000134307	8.90322e-05	1.16317e-07	0.000203306	1.44062e-08	1.43196e-06	2.69906e-05	0.000138276	0.00046088	5.71071e-11	0.00176399	1.53539e-08	8.44711e-05	0.000120003	6.29017e-05	3.17266e-05	0.00106893	5.04165e-05	0.000152584	6.49731e-06	0.000174146	0.00021278	0.000129038	0.000338878	0.00130587	0.00405176	0.0030769	0.000120914	0.00059755	0.0050872	5.49648e-07	0.000268107	0.000934043	1.76009e-16
_SASLPM[+16]FDPVSVK_.2	Apob	F7A3M3,E9Q414,E9Q1Y3,E9Q4G4	Apolipoprotein B-100 (Fragment),Apolipoprotein B-100,Apolipoprotein B-100 (Fragment),Apolipoprotein B-100 (Fragment)	1.37504e-05	0.00230729	0.000241418	0.00115559	8.7466e-05	0.000455051	0.000686849	0.0019207	8.0569e-05	2.5589e-05	0.00264729	0.00109902	0.00247018	0.00107514	4.11565e-05	0.00755919	0.00418502	0.000104735	0.000670155	0.000189127	0.00203835	0.00325076	0.00502903	0.00128802	0.00215481	0.00197726	0.00257798	0.000467215	0.00281251	0.00402425	Filtered	0.00335566	0.00135959	4.82324e-05	0.00335171	7.64201e-05	0.000169751	8.60331e-15	0.00439161	0.000199586	6.07484e-10	0.00458661	0.000432613	0.00094049	1.04013e-15	0.00547327
_DHFSLQAQYR_.2	Apob	F7A3M3,E9Q414,E9Q1Y3,E9Q4G4	Apolipoprotein B-100 (Fragment),Apolipoprotein B-100,Apolipoprotein B-100 (Fragment),Apolipoprotein B-100 (Fragment)	7.41135e-06	0.000677826	5.38006e-08	1.06934e-06	0.000189098	3.04627e-05	3.67177e-06	6.33829e-07	3.83207e-05	2.26031e-10	2.80219e-05	9.9903e-05	0.000185939	2.59556e-05	3.07807e-05	0.000223669	0.00018137	6.73262e-06	2.69908e-05	3.03279e-11	2.16983e-05	4.37807e-06	2.24163e-05	7.20044e-13	0.000149971	5.65158e-05	1.37057e-10	3.35288e-05	3.76006e-06	1.33618e-05	6.2447e-05	1.66036e-05	1.09178e-05	8.66775e-06	6.74808e-12	1.58352e-05	5.37349e-15	3.43529e-14	2.07751e-05	3.7915e-05	4.9997e-14	8.3921e-12	8.43943e-10	1.25685e-07	3.13125e-12	1.22112e-10
_DHFSLQAQYR_.3	Apob	F7A3M3,E9Q414,E9Q1Y3,E9Q4G4	Apolipoprotein B-100 (Fragment),Apolipoprotein B-100,Apolipoprotein B-100 (Fragment),Apolipoprotein B-100 (Fragment)	0.000854775	0.000302163	0.00182068	5.59537e-07	3.85955e-08	1.29586e-05	0.00171297	0.00330235	0.00326427	0.00164058	0.000806351	0.00542383	0.00139486	0.000481592	0.0002728	Filtered	0.000186571	1.14829e-06	2.69894e-05	0.00329158	0.0035725	0.00237312	2.22009e-05	1.2246e-07	3.88353e-05	Filtered	0.0012012	0.00202912	0.00719333	6.29161e-05	0.00708726	0.00128283	0.00195507	0.000948332	3.31271e-07	0.000116551	0.000147205	1.88976e-21	0.000261241	0.000164584	4.49661e-08	9.07953e-09	7.42832e-05	0.000166823	0.000913166	0.000177541
_GLPYPQTLQDHLNSLSELNLLK_.3	Apob	F7A3M3,E9Q414,E9Q1Y3,E9Q4G4	Apolipoprotein B-100 (Fragment),Apolipoprotein B-100,Apolipoprotein B-100 (Fragment),Apolipoprotein B-100 (Fragment)	6.78791e-09	1.93236e-11	1.94853e-19	2.45684e-17	1.27804e-16	2.49346e-07	2.01932e-11	1.21688e-21	1.92794e-22	6.41448e-25	3.34053e-09	1.07943e-12	1.47733e-06	2.4037e-16	7.37651e-10	5.87903e-20	3.86763e-10	7.21797e-11	1.09728e-07	1.5721e-25	8.94316e-06	8.00179e-19	5.62976e-27	7.60059e-30	3.10403e-06	2.74022e-08	9.46764e-16	4.7617e-06	1.00372e-07	1.42204e-05	2.21441e-14	8.49473e-06	1.60796e-10	4.85305e-08	0.000158611	0.0016875	0.000694509	0.000858547	0.000472895	0.00135091	6.94943e-05	0.00190666	7.49124e-07	0.000335074	0.00084451	0.0042976
_INWEEEAASR_.2	Apob	F7A3M3,E9Q414,E9Q1Y3,E9Q4G4	Apolipoprotein B-100 (Fragment),Apolipoprotein B-100,Apolipoprotein B-100 (Fragment),Apolipoprotein B-100 (Fragment)	0.00254098	0.0059901	0.00151835	3.64297e-05	0.000969162	0.000177321	1.03917e-05	0.000484708	1.26261e-05	0.000951276	0.00189108	4.8356e-05	3.55342e-05	2.04937e-05	0.000372699	9.92369e-05	0.00181077	8.22641e-05	0.000638388	0.00244312	1.42491e-05	0.00191206	2.21245e-05	5.80552e-07	6.95941e-05	7.77423e-07	7.08376e-05	3.8909e-05	1.35929e-05	9.13449e-05	2.75352e-06	2.19764e-05	0.00103615	0.000459101	0.00217868	0.00425357	0.00656822	Filtered	5.71925e-05	0.00058449	Filtered	0.00779941	0.00801786	0.00611079	0.00246098	0.00249827
_DHFQDTLEDVRDR_.3	Apob	F7A3M3,E9Q414,E9Q1Y3,E9Q4G4	Apolipoprotein B-100 (Fragment),Apolipoprotein B-100,Apolipoprotein B-100 (Fragment),Apolipoprotein B-100 (Fragment)	2.12895e-07	1.50183e-09	5.81703e-09	5.96873e-15	2.63578e-15	1.38484e-07	1.92018e-11	2.37431e-18	8.82189e-15	1.91566e-19	1.73512e-17	6.37524e-11	4.20728e-07	4.72718e-13	1.88997e-09	3.50756e-12	5.52697e-08	1.37317e-09	1.03998e-09	5.69361e-16	1.18342e-05	1.84361e-21	6.09582e-13	6.63427e-24	1.39804e-06	1.67929e-08	2.9194e-12	5.24889e-06	1.65617e-06	3.64633e-05	5.47268e-13	7.30028e-06	1.7225e-09	4.96001e-07	1.13878e-13	1.89305e-05	3.11402e-15	2.01735e-18	1.68372e-05	1.02091e-07	8.79774e-15	2.1181e-14	3.25298e-14	2.18952e-15	7.48912e-30	8.57076e-13
_DHFQDTLEDVRDR_.2	Apob	F7A3M3,E9Q414,E9Q1Y3,E9Q4G4	Apolipoprotein B-100 (Fragment),Apolipoprotein B-100,Apolipoprotein B-100 (Fragment),Apolipoprotein B-100 (Fragment)	0.00184755	0.00142237	0.00022559	1.62103e-05	0.000358026	0.000225393	5.42808e-05	0.00284989	0.000101245	1.26294e-08	3.21523e-05	0.000137954	0.000127331	8.10204e-05	3.33769e-05	0.000229415	0.000148957	9.73043e-06	8.31994e-05	6.98539e-07	0.000215904	5.30485e-05	7.33402e-05	0.000317568	8.89721e-05	0.000124241	0.000131049	4.89506e-05	0.000803271	0.000149438	0.000215489	0.000310954	0.000121403	9.4002e-05	0.00286248	0.0076362	0.00710052	Filtered	0.000850218	0.000421074	0.00479305	0.00846752	Filtered	0.00190602	0.00748512	0.000467651
_ITEVSLVGHLSYDK_.3	Apob	F7A3M3,E9Q414,E9Q1Y3,E9Q4G4	Apolipoprotein B-100 (Fragment),Apolipoprotein B-100,Apolipoprotein B-100 (Fragment),Apolipoprotein B-100 (Fragment)	1.37828e-07	4.61369e-06	6.39075e-07	2.14426e-14	3.99137e-12	1.52197e-06	8.20498e-07	3.43888e-14	2.52798e-12	4.93379e-07	6.05841e-09	1.91683e-06	1.32763e-05	7.98668e-07	3.19172e-07	6.10784e-09	1.47802e-06	9.85502e-08	2.33653e-05	7.54665e-08	1.98368e-05	6.71647e-08	2.18913e-05	5.03546e-21	1.73711e-05	3.58749e-05	2.94978e-05	3.00495e-05	7.94647e-06	3.91127e-05	7.93143e-07	2.07257e-05	2.65018e-06	1.87013e-06	1.52646e-07	7.83005e-05	2.91673e-08	2.17934e-24	5.96012e-05	0.000159907	4.53627e-08	1.65287e-15	5.97424e-12	3.16297e-05	7.0665e-24	0.00020189
_ITEVSLVGHLSYDK_.2	Apob	F7A3M3,E9Q414,E9Q1Y3,E9Q4G4	Apolipoprotein B-100 (Fragment),Apolipoprotein B-100,Apolipoprotein B-100 (Fragment),Apolipoprotein B-100 (Fragment)	0.0014267	0.00144771	0.000540023	0.000992455	0.00452489	0.000647154	0.000475969	0.00145005	0.00139009	0.00137113	0.00584003	0.00275876	Filtered	0.00291184	0.00129528	0.000874015	0.00134834	0.000874799	0.00750977	0.00546121	0.00206185	0.00110987	Filtered	0.000110211	0.0010251	0.00148928	0.0059757	0.000987062	0.00471146	0.000300246	0.00448795	0.000860706	0.000673425	0.00112598	0.000530965	0.000463158	0.00014829	0.00437722	0.00318869	0.000477538	0.000290692	0.000209654	0.000880876	0.000471124	0.00152107	0.000787017
_AFDYHQFVDK_.3	Apob	F7A3M3,E9Q414,E9Q1Y3,E9Q4G4	Apolipoprotein B-100 (Fragment),Apolipoprotein B-100,Apolipoprotein B-100 (Fragment),Apolipoprotein B-100 (Fragment)	9.01222e-09	3.68592e-06	4.82264e-08	4.11401e-10	7.47357e-06	2.11962e-06	6.9582e-08	1.24618e-16	4.79664e-08	9.19074e-20	8.22173e-09	4.0468e-17	0.000194121	2.69808e-09	3.1204e-05	0.000401213	0.000169575	2.90933e-07	9.52564e-06	6.4215e-11	2.53303e-05	0.00052405	2.19466e-05	6.95576e-11	8.64691e-06	9.58377e-05	0.000401097	3.74059e-05	3.34528e-05	5.13464e-05	2.17075e-07	5.85535e-06	0.00424009	8.90719e-06	1.57418e-10	3.64578e-05	3.86305e-08	5.68743e-18	0.00036364	0.000136884	1.24657e-15	3.83012e-20	1.34077e-11	1.04871e-10	1.92316e-11	0.00103324
_AFDYHQFVDK_.2	Apob	F7A3M3,E9Q414,E9Q1Y3,E9Q4G4	Apolipoprotein B-100 (Fragment),Apolipoprotein B-100,Apolipoprotein B-100 (Fragment),Apolipoprotein B-100 (Fragment)	0.00771311	Filtered	0.00605132	Filtered	0.00369685	0.00200584	0.000799215	Filtered	0.00968597	0.00446246	0.00299668	0.000563976	Filtered	0.00544082	0.000234565	0.00990198	0.00918258	0.000430754	Filtered	0.00370124	0.00192349	0.00546184	0.00241167	0.000240082	0.00328675	0.000866855	0.00474626	0.000425866	0.00515745	0.000319729	0.00126663	0.00345371	0.00495564	Profiled	0.000266856	0.000665572	0.00261217	Filtered	0.00176701	Filtered	0.000611767	0.00060277	1.88254e-07	0.000167261	0.00129667	Filtered
_GLLTFETSSALGPQM[+16]SATVHLDSK_.3	Apob	F7A3M3,E9Q414,E9Q1Y3,E9Q4G4	Apolipoprotein B-100 (Fragment),Apolipoprotein B-100,Apolipoprotein B-100 (Fragment),Apolipoprotein B-100 (Fragment)	0.00250074	0.000538875	0.00151002	8.56179e-05	0.000790873	0.000502283	0.00394597	0.00216743	0.000641223	0.00497948	0.00126132	0.00904196	0.00262216	0.00123607	0.000656025	0.00228362	0.00178744	0.000110137	0.000993913	0.0026253	Filtered	0.000405371	0.00642121	0.00099589	0.000713592	0.00109299	0.00630218	0.00084175	0.00628527	0.00114907	0.00880481	0.000341389	0.00065847	0.00150677	0.000364744	6.75826e-05	1.4395e-07	1.88207e-13	0.000584273	0.000426223	7.21196e-05	0.000222102	4.18355e-05	0.000171161	0.00643102	0.0012655
_NFVASHIANILNSEELYVQDLK_.3	Apob	F7A3M3,E9Q414,E9Q1Y3,E9Q4G4	Apolipoprotein B-100 (Fragment),Apolipoprotein B-100,Apolipoprotein B-100 (Fragment),Apolipoprotein B-100 (Fragment)	1.31467e-17	2.57352e-13	1.56683e-22	5.49719e-25	2.24785e-21	7.21127e-08	7.06768e-15	0.000295826	0.00230229	9.00901e-07	1.90172e-26	1.20642e-05	Filtered	0.000183153	6.48122e-09	0.00866722	Filtered	2.58368e-12	3.7049e-09	4.17796e-05	0.00353796	1.45993e-27	Filtered	7.66835e-09	4.37767e-05	0.00719723	0.0027551	0.00568611	Filtered	Filtered	Filtered	2.12887e-05	0.00720874	1.22667e-06	7.34107e-28	2.32337e-05	4.86222e-26	2.32457e-45	1.83146e-07	5.10365e-08	8.781e-28	8.26845e-33	5.98323e-26	1.67481e-21	1.28805e-40	1.30065e-24
_ITDNDVLIAIDSAK_.2	Apob	F7A3M3,E9Q414,E9Q1Y3,E9Q4G4	Apolipoprotein B-100 (Fragment),Apolipoprotein B-100,Apolipoprotein B-100 (Fragment),Apolipoprotein B-100 (Fragment)	2.14619e-05	1.44901e-05	7.50085e-07	1.46789e-09	2.3588e-13	3.03177e-05	1.82668e-05	4.45642e-06	0.000185031	7.18554e-16	2.55606e-08	6.23217e-10	1.80467e-05	2.29735e-07	1.85628e-06	0.000365061	4.24799e-05	3.36013e-11	0.000182796	1.8846e-06	0.000117215	4.63713e-05	2.21378e-05	1.14038e-14	9.28949e-05	1.364e-05	0.000204245	2.3281e-05	0.000661698	0.000169183	1.70089e-05	2.05654e-05	0.000102527	9.92845e-06	5.08321e-11	8.25495e-05	1.41906e-13	1.25288e-25	5.99748e-05	0.000102808	1.57532e-21	8.69435e-17	6.14827e-07	0.000170903	8.61091e-16	0.00983391
_ITDNDVLIAIDSAK_.3	Apob	F7A3M3,E9Q414,E9Q1Y3,E9Q4G4	Apolipoprotein B-100 (Fragment),Apolipoprotein B-100,Apolipoprotein B-100 (Fragment),Apolipoprotein B-100 (Fragment)	2.40708e-05	0.00112109	7.04679e-05	0.00095839	0.00435733	0.000151086	0.00157433	0.00169588	0.0034227	0.000366938	0.00156001	7.15152e-05	0.000429219	5.46068e-05	8.44542e-05	0.00591665	0.000964915	1.1711e-05	3.09816e-05	0.00172434	0.0022998	0.00102099	0.00622307	0.00710425	0.000689804	0.000258472	0.00331881	0.0016455	0.00261224	Filtered	0.00141796	0.000785825	Filtered	2.52227e-05	5.5206e-06	0.00280662	Filtered	7.0098e-09	Filtered	0.00616965	9.18991e-05	3.31186e-06	0.000617735	0.00390697	0.00739189	Filtered
_YENYELTLK_.2	Apob	F7A3M3,E9Q414,E9Q1Y3,E9Q4G4	Apolipoprotein B-100 (Fragment),Apolipoprotein B-100,Apolipoprotein B-100 (Fragment),Apolipoprotein B-100 (Fragment)	Filtered	0.00295863	Filtered	0.000564769	0.000118982	6.6397e-05	0.000204419	0.00597855	2.82531e-08	4.7341e-05	0.00139955	0.00275449	0.00244952	Filtered	0.0010454	0.000489516	0.0039781	0.00310914	0.00197339	0.00251401	0.00130285	0.00165018	2.20505e-05	0.000343312	0.000101658	1.85595e-05	9.32475e-05	0.0005462	0.00162267	0.00302866	0.00138987	2.19775e-05	0.00688365	6.92656e-05	0.00399556	0.00655643	6.85795e-08	1.72131e-11	0.000755832	0.000159997	8.93261e-11	1.69921e-22	0.000539242	Filtered	0.0086738	0.00208257
_FSTPEFTLLNTFHVHSFTIDLLEIK_.4	Apob	F7A3M3,E9Q414,E9Q1Y3,E9Q4G4	Apolipoprotein B-100 (Fragment),Apolipoprotein B-100,Apolipoprotein B-100 (Fragment),Apolipoprotein B-100 (Fragment)	0.00222476	0.00725626	Filtered	0.00771418	0.000298898	8.02885e-05	8.17975e-05	Filtered	0.00220449	2.09747e-05	0.00144726	0.000795046	0.00238165	2.74294e-05	3.75449e-05	Filtered	0.000444196	0.00634029	2.69866e-05	0.000760182	0.00385745	0.000707151	0.000437157	0.00157881	0.00420719	7.22953e-05	0.000670317	0.000780003	0.000652373	0.00412562	0.000826782	0.00496448	0.00389159	0.000908756	0.000416422	0.00116939	0.00147377	0.000296366	0.000239868	0.00128025	0.00119357	0.000980034	0.00103727	0.0039668	0.00374799	0.000201889
_NHLQVYSYFFTK_.3	Apob	F7A3M3,E9Q414,E9Q1Y3,E9Q4G4	Apolipoprotein B-100 (Fragment),Apolipoprotein B-100,Apolipoprotein B-100 (Fragment),Apolipoprotein B-100 (Fragment)	0.00212718	0.00191589	0.00769203	4.28964e-08	3.75575e-05	0.00109249	Filtered	6.90503e-09	3.47095e-06	0.000294838	5.48631e-09	0.00163283	0.00383019	3.81679e-08	0.0059873	0.000944028	0.000124824	0.000746377	0.000440707	1.1464e-06	0.000406976	0.00141765	0.00464132	4.02973e-22	3.29462e-05	7.89053e-06	0.000659262	0.00017374	Filtered	0.00131989	Filtered	2.21651e-05	Filtered	3.07964e-06	0.000799745	0.000719699	2.09723e-05	0.00611559	5.70232e-05	0.000827383	1.16976e-05	1.91402e-10	0.00215462	6.22261e-05	0.00348267	0.000242432
_NHLQVYSYFFTK_.2	Apob	F7A3M3,E9Q414,E9Q1Y3,E9Q4G4	Apolipoprotein B-100 (Fragment),Apolipoprotein B-100,Apolipoprotein B-100 (Fragment),Apolipoprotein B-100 (Fragment)	0.00385823	0.00670264	Filtered	0.00336573	Filtered	0.00214063	0.00270597	Filtered	0.00259358	0.00104962	0.000642158	0.00298753	Profiled	0.00108877	0.000114915	0.00127565	0.000579276	Profiled	0.00297606	0.000158128	5.99574e-05	0.00305247	2.24199e-05	8.25227e-05	0.000974983	0.000228571	0.000822126	0.000302302	0.000731321	6.13895e-05	0.00017519	0.000192545	0.0016585	0.000648496	4.61277e-07	0.00742499	0.00101925	0.00339176	0.00195092	0.00383498	0.00524696	1.93823e-06	0.000959461	0.00181094	0.00246451	0.0088002
_TTANLHAPIFSMNFK_.3	Apob	F7A3M3,E9Q414,E9Q1Y3,E9Q4G4	Apolipoprotein B-100 (Fragment),Apolipoprotein B-100,Apolipoprotein B-100 (Fragment),Apolipoprotein B-100 (Fragment)	2.01091e-05	3.14457e-05	0.000144537	3.45527e-06	9.24423e-05	1.24626e-05	3.50397e-06	0.000457482	3.54992e-06	5.95572e-08	6.19787e-10	3.77122e-05	1.0158e-05	7.23136e-09	2.91884e-05	2.22007e-07	4.36572e-06	9.06204e-08	1.2528e-05	2.55891e-15	1.56001e-05	1.27706e-09	1.44667e-06	1.23278e-11	1.3161e-05	2.3369e-05	8.13329e-05	2.79796e-05	1.11677e-05	5.25351e-05	9.14509e-10	2.17851e-05	2.84418e-05	1.87852e-06	8.63942e-10	3.6293e-05	1.43995e-11	0.00438597	8.88272e-05	0.000157823	1.20287e-08	0.000461097	1.49945e-08	3.98449e-14	4.55986e-27	0.000264944
_TTANLHAPIFSM[+16]NFK_.3	Apob	F7A3M3,E9Q414,E9Q1Y3,E9Q4G4	Apolipoprotein B-100 (Fragment),Apolipoprotein B-100,Apolipoprotein B-100 (Fragment),Apolipoprotein B-100 (Fragment)	0.00102247	0.00587466	0.00828943	1.65161e-06	0.00133715	0.000149052	0.00315981	0.000662286	Filtered	0.00101066	8.24689e-05	0.00414196	0.00142537	0.00153735	0.00702924	Filtered	Filtered	9.99131e-05	0.000885284	Profiled	0.0025826	7.14187e-05	0.00626241	9.71867e-05	0.00112506	Filtered	0.00970743	0.000243185	0.00443806	0.00381385	Filtered	0.00153597	Filtered	7.14585e-05	1.06467e-12	0.000428701	6.60664e-05	6.9341e-05	5.6194e-05	0.000213387	0.000104513	2.40838e-11	2.22389e-10	8.61843e-06	1.55363e-12	6.14546e-06
_GLWDWQGEAHLDITSPALTDFHLYYK_.4	Apob	F7A3M3,E9Q414,E9Q1Y3,E9Q4G4	Apolipoprotein B-100 (Fragment),Apolipoprotein B-100,Apolipoprotein B-100 (Fragment),Apolipoprotein B-100 (Fragment)	5.10838e-05	4.25602e-05	0.000128907	0.000225588	0.000166583	0.00187758	0.000174223	0.000743944	0.00369449	Profiled	Filtered	0.00601256	0.00497571	0.00800381	0.000111756	0.00613826	Filtered	Profiled	2.69909e-05	0.00270479	0.000622832	Profiled	0.0030037	0.0013145	Filtered	0.000278958	0.000703795	0.00825579	0.000283273	0.00180565	0.000523672	0.00180988	0.00689156	0.0091943	0.000804173	0.00095542	0.00528225	Filtered	0.0024932	0.00125836	0.00165458	0.00147961	0.00354045	0.000287925	0.000967453	0.0040544
_LTLPDFHVPEITIPEFTIPNVNLK_.3	Apob	F7A3M3,E9Q414,E9Q1Y3,E9Q4G4	Apolipoprotein B-100 (Fragment),Apolipoprotein B-100,Apolipoprotein B-100 (Fragment),Apolipoprotein B-100 (Fragment)	6.34425e-08	2.33566e-05	9.92701e-09	4.01497e-19	3.4934e-08	1.14295e-05	3.28884e-12	2.78607e-15	4.43018e-20	2.72786e-24	1.32817e-15	3.2039e-12	4.76272e-06	1.37973e-07	2.20634e-08	1.04609e-07	3.9905e-07	2.82966e-08	3.15239e-06	1.49747e-12	1.36265e-05	8.96707e-09	6.87465e-18	8.03762e-27	4.46118e-06	1.01857e-07	9.76312e-12	1.21598e-05	1.21824e-06	5.19029e-05	1.64012e-15	9.67788e-06	0.000127599	2.09057e-05	5.28616e-10	8.45712e-05	1.23118e-06	2.90956e-16	5.01802e-05	9.57309e-05	7.99735e-12	1.31055e-17	4.65267e-05	1.11077e-05	6.87858e-11	8.4038e-08
_LTLPDFHVPEITIPEFTIPNVNLK_.4	Apob	F7A3M3,E9Q414,E9Q1Y3,E9Q4G4	Apolipoprotein B-100 (Fragment),Apolipoprotein B-100,Apolipoprotein B-100 (Fragment),Apolipoprotein B-100 (Fragment)	2.07529e-05	0.00119937	0.000945949	9.67318e-08	0.000225102	8.09472e-06	0.000895204	0.0037359	2.34723e-05	1.44568e-10	0.00109497	4.851e-06	1.19714e-05	0.00690052	0.000108337	0.00060204	0.000206402	4.8561e-07	2.69885e-05	6.61465e-05	0.00019581	0.00159736	2.20305e-05	0.000505575	7.96842e-05	0.000243088	5.26117e-05	1.69568e-05	3.11763e-05	0.000990123	2.04185e-05	0.000183486	0.00963684	0.00257973	0.000569887	0.00554427	Filtered	Filtered	0.00116722	0.00122589	0.00120158	0.00348244	0.00170773	Profiled	0.00165286	0.00829386
_FSLESLTSYFSIESFTK_.2	Apob	F7A3M3,E9Q414,E9Q1Y3,E9Q4G4	Apolipoprotein B-100 (Fragment),Apolipoprotein B-100,Apolipoprotein B-100 (Fragment),Apolipoprotein B-100 (Fragment)	0.00102044	0.00082148	0.00140417	0.000452327	0.00293531	0.00100138	0.00170835	0.00169591	0.000629735	0.000885011	0.000963488	0.0010488	0.00797335	0.00167927	0.000424795	0.00131442	0.000376712	0.000151492	0.000130642	0.00247494	0.00364523	0.000907797	0.000366031	0.00098605	0.000917816	0.000634052	0.00105489	0.000565806	0.000659846	0.00113055	0.00245676	0.00499747	0.000695394	0.000121772	Filtered	0.00285435	0.00572817	0.00748753	0.000812985	0.00123121	0.000556792	0.00175428	0.00385342	0.000276748	2.04924e-06	0.00598454
_MGLSDFHIPDNLFLK_.3	Apob	F7A3M3,E9Q414,E9Q1Y3,E9Q4G4	Apolipoprotein B-100 (Fragment),Apolipoprotein B-100,Apolipoprotein B-100 (Fragment),Apolipoprotein B-100 (Fragment)	1.99592e-13	1.7643e-09	7.9937e-13	3.53416e-15	1.03352e-18	2.24446e-07	7.11851e-16	1.91649e-22	1.71591e-15	1.64251e-23	5.81026e-19	4.49387e-13	4.19691e-07	2.75612e-14	1.72966e-09	1.49725e-11	5.26803e-09	4.21441e-11	3.60487e-08	1.08057e-23	8.08192e-06	3.51698e-17	5.61356e-27	5.81318e-28	8.57877e-07	3.51752e-08	6.2796e-15	6.31133e-06	1.3339e-06	9.12154e-06	2.31615e-14	2.29965e-06	2.72672e-08	3.68298e-07	8.1772e-18	1.21254e-05	6.85982e-18	3.97485e-22	1.73032e-06	6.56653e-08	2.57861e-17	7.63385e-20	1.00688e-13	4.8168e-16	8.21585e-36	7.04449e-21
_M[+16]GLSDFHIPDNLFLK_.3	Apob	F7A3M3,E9Q414,E9Q1Y3,E9Q4G4	Apolipoprotein B-100 (Fragment),Apolipoprotein B-100,Apolipoprotein B-100 (Fragment),Apolipoprotein B-100 (Fragment)	1.24988e-05	0.000246763	9.3763e-05	5.56683e-05	0.000220312	0.00166474	0.000224154	0.00352183	0.000947471	7.30455e-05	0.000384986	0.000171822	0.00202661	0.000952025	0.00038033	0.00544464	0.000400817	7.03904e-05	0.00058256	0.000722318	0.00239161	0.00113274	0.000452221	0.00105215	0.000118618	Profiled	0.000589878	0.000539021	0.00344672	0.00869619	0.00145292	0.00434226	0.00588014	0.00078843	1.3433e-07	0.000324947	8.66943e-06	8.5007e-16	1.34994e-05	0.000172543	4.4709e-05	0.000105048	4.08865e-09	5.5382e-06	8.24663e-18	1.68992e-06
_MGLSDFHIPDNLFLK_.2	Apob	F7A3M3,E9Q414,E9Q1Y3,E9Q4G4	Apolipoprotein B-100 (Fragment),Apolipoprotein B-100,Apolipoprotein B-100 (Fragment),Apolipoprotein B-100 (Fragment)	3.55015e-05	2.06903e-05	3.41971e-07	4.01406e-05	1.42909e-05	0.00352245	2.73081e-05	0.000311401	0.00035536	0.000874186	9.59746e-05	0.000183144	2.41358e-05	0.00293549	0.000195926	0.00134685	0.000305202	0.000587241	0.00961305	0.00178874	2.40663e-05	0.00122464	0.00186657	0.000336596	0.000229926	0.000250838	0.00141407	0.000440659	0.000535773	0.000235422	0.00218919	6.29101e-05	0.000110771	0.00105486	Filtered	0.00693067	0.00720895	Filtered	0.00403601	0.00036291	0.00601868	0.00847825	Filtered	Filtered	Filtered	0.00992757
_VESQHVGSSILTANGR_.3	Apob	F7A3M3,E9Q414,E9Q1Y3,E9Q4G4	Apolipoprotein B-100 (Fragment),Apolipoprotein B-100,Apolipoprotein B-100 (Fragment),Apolipoprotein B-100 (Fragment)	0.000712845	0.00214271	0.000287766	7.0985e-05	0.00133939	0.000600983	0.00153583	0.00346711	0.000251054	0.00128261	0.00073237	0.00223381	0.000179776	0.00196224	0.00128775	0.00276506	0.00175961	0.000830671	0.000925078	0.00196266	0.00523156	0.000535946	0.000613758	0.00315619	0.00247069	0.00185839	0.000322858	Filtered	0.000670457	8.18678e-05	0.000820122	0.00309852	0.000193807	0.00258411	6.18422e-07	6.16924e-05	0.000674741	0.00160853	0.00241036	0.000198459	0.00168481	0.00294445	0.00150511	0.000193032	1.73622e-06	0.000259995
_VESQHVGSSILTANGR_.2	Apob	F7A3M3,E9Q414,E9Q1Y3,E9Q4G4	Apolipoprotein B-100 (Fragment),Apolipoprotein B-100,Apolipoprotein B-100 (Fragment),Apolipoprotein B-100 (Fragment)	2.18456e-05	9.74971e-06	0.000144557	1.03334e-05	0.00988363	0.00266541	1.59807e-05	0.00041905	7.10553e-05	1.22503e-10	0.000427888	6.16719e-05	0.00017659	0.000121099	0.000325856	0.000807441	4.43386e-05	0.00273214	0.00190173	0.0018639	0.000260465	0.00220108	0.00126563	0.00177093	0.00441911	5.94002e-05	0.000212541	0.00135618	0.000337546	Filtered	2.9331e-05	0.00418186	7.95414e-05	0.00314359	1.33966e-07	0.00109476	0.00366755	Filtered	0.0014133	0.000448356	0.00198372	Filtered	Filtered	0.000441559	0.000639056	3.12328e-07
_MSTQVEQFVSR_.2	Apob	F7A3M3,E9Q414,E9Q1Y3,E9Q4G4	Apolipoprotein B-100 (Fragment),Apolipoprotein B-100,Apolipoprotein B-100 (Fragment),Apolipoprotein B-100 (Fragment)	1.41571e-06	6.51597e-08	8.5894e-08	6.66085e-11	4.2524e-12	3.47349e-05	1.42765e-05	1.33794e-05	8.03166e-14	7.90978e-22	3.39091e-06	2.55889e-06	3.06608e-05	0.000103701	7.15562e-07	0.000120906	4.23371e-05	9.65988e-06	2.69918e-05	7.32458e-07	1.76107e-05	4.27544e-10	2.19498e-05	1.77379e-07	2.52479e-05	1.53667e-08	1.47807e-09	2.4024e-05	4.22114e-07	2.78315e-05	9.46757e-09	1.02276e-05	3.0549e-10	6.44498e-08	0.00227393	9.07098e-05	0.00561128	0.00283106	1.12881e-05	1.03599e-05	0.000274905	3.02829e-06	2.01797e-05	5.82116e-05	0.00123131	7.23044e-06
_M[+16]STQVEQFVSR_.2	Apob	F7A3M3,E9Q414,E9Q1Y3,E9Q4G4	Apolipoprotein B-100 (Fragment),Apolipoprotein B-100,Apolipoprotein B-100 (Fragment),Apolipoprotein B-100 (Fragment)	0.000923794	0.000450753	0.00149417	0.00343504	0.000592964	0.000746102	0.00373178	0.00143257	0.00199956	0.00210009	0.00239357	0.00153992	Filtered	0.00291757	0.0025033	0.00851482	0.00192686	0.000365622	Filtered	0.00693277	Filtered	0.00146665	0.00598839	0.00113373	0.00082467	0.00233601	Filtered	0.00299944	0.000293805	Filtered	0.00585578	0.0040063	0.00192304	0.000583724	0.00420315	0.00230039	9.11679e-05	1.61208e-09	Filtered	Filtered	0.00167629	0.00544774	0.00142128	0.00966749	0.00694756	0.00213372
_SPVLQDIAGYLLK_.2	Apob	F7A3M3,E9Q414,E9Q1Y3,E9Q4G4	Apolipoprotein B-100 (Fragment),Apolipoprotein B-100,Apolipoprotein B-100 (Fragment),Apolipoprotein B-100 (Fragment)	3.63808e-09	2.03029e-07	8.35236e-13	2.00251e-18	2.74113e-13	9.3309e-07	1.20241e-11	1.43876e-16	1.51392e-14	3.99465e-27	4.79675e-15	2.32558e-09	2.10095e-06	1.61228e-12	3.26175e-09	3.7542e-08	1.47676e-06	2.10687e-08	1.39393e-07	3.24654e-22	1.55899e-05	8.46932e-21	1.80862e-06	6.11777e-26	5.13854e-06	9.67643e-08	9.09813e-08	1.46904e-05	2.55434e-06	3.43105e-05	1.53023e-14	7.72067e-06	1.65287e-07	6.06556e-07	5.1628e-14	1.30215e-05	1.11261e-15	1.83226e-23	1.52996e-05	7.9574e-07	1.84591e-12	7.24099e-15	1.19127e-14	1.70012e-06	3.19462e-28	7.30358e-09
_SPVLQDIAGYLLK_.3	Apob	F7A3M3,E9Q414,E9Q1Y3,E9Q4G4	Apolipoprotein B-100 (Fragment),Apolipoprotein B-100,Apolipoprotein B-100 (Fragment),Apolipoprotein B-100 (Fragment)	0.0021738	0.000761723	0.00349078	0.0013869	0.000796821	0.00110043	0.000252116	0.000984026	0.000231346	0.00140591	0.000395088	0.000521769	0.00142407	0.00140131	0.000258305	0.000310337	0.00127424	9.68089e-05	0.000651171	0.00173924	0.0011414	0.002111	0.00162059	0.000319768	0.00255657	0.00150201	0.00150168	0.00188602	0.002267	0.000898029	0.00170621	0.00123266	0.00114298	0.00419797	Filtered	0.00952828	0.00111534	0.00155385	0.00385136	Filtered	0.00247364	0.00533278	Filtered	Filtered	Filtered	0.00339772
_IDFLNNYALFLSPR_.2	Apob	F7A3M3,E9Q414,E9Q1Y3,E9Q4G4	Apolipoprotein B-100 (Fragment),Apolipoprotein B-100,Apolipoprotein B-100 (Fragment),Apolipoprotein B-100 (Fragment)	2.6857e-06	0.000313616	6.37061e-06	4.51709e-10	3.24625e-05	2.88224e-05	5.71438e-05	2.61169e-15	1.10921e-15	2.64906e-23	1.6734e-05	6.23505e-05	0.000445639	1.94508e-05	5.75762e-05	4.00026e-05	1.13527e-06	2.61844e-05	0.000198584	0.000154598	2.00788e-05	0.000100848	6.67316e-05	0.00016392	0.00010459	7.16358e-05	4.73392e-06	8.71407e-05	9.77352e-06	5.35812e-05	1.4754e-17	2.97093e-05	0.000236768	0.000750594	0.00133874	0.00140497	0.000422177	0.000422486	3.4697e-05	0.000175782	3.86023e-05	0.00031401	0.00301214	4.71939e-05	0.000562381	0.000168205
_IDFLNNYALFLSPR_.3	Apob	F7A3M3,E9Q414,E9Q1Y3,E9Q4G4	Apolipoprotein B-100 (Fragment),Apolipoprotein B-100,Apolipoprotein B-100 (Fragment),Apolipoprotein B-100 (Fragment)	0.00107993	0.00557724	Filtered	0.00542234	0.00517493	0.000530496	0.000286678	0.00377674	0.00165513	0.00165002	9.91578e-05	0.000418637	0.000930472	0.00402984	0.00989487	0.000255786	0.000638574	7.35607e-05	0.000424701	9.23229e-05	0.00311044	0.00194189	0.00186049	Filtered	0.00302836	0.000101484	0.00160631	0.000132643	0.00360275	0.00760646	0.00395075	0.00127393	0.00035966	3.91929e-05	Filtered	Filtered	0.00194549	Filtered	Filtered	0.00276971	0.00306801	0.00678664	Filtered	0.00288607	Filtered	0.00197587
_AALTEVSLGSIYQAMILGADSK_.3	Apob	F7A3M3,E9Q414,E9Q1Y3,E9Q4G4	Apolipoprotein B-100 (Fragment),Apolipoprotein B-100,Apolipoprotein B-100 (Fragment),Apolipoprotein B-100 (Fragment)	0.00150414	0.00134869	0.00248546	0.000379203	0.00015259	7.6971e-06	7.07476e-07	3.51527e-13	2.27318e-13	1.19584e-20	0.000156302	0.000238039	0.000100873	3.6309e-05	5.52315e-06	0.000372413	2.83206e-05	1.05707e-07	0.000156723	1.14147e-05	0.0001656	2.08209e-07	2.18593e-05	0.000297863	6.07489e-05	0.00163449	Filtered	3.34822e-05	0.00293254	0.000247718	0.000631966	2.21649e-05	0.000227822	3.14024e-06	0.00062065	0.000828708	0.00151333	0.00268715	0.00238149	0.000224473	0.00335796	0.00305504	0.00102869	0.00985165	0.00589372	0.00109888
_ITSFMENYR_.2	Apob	F7A3M3,E9Q414,E9Q1Y3,E9Q4G4	Apolipoprotein B-100 (Fragment),Apolipoprotein B-100,Apolipoprotein B-100 (Fragment),Apolipoprotein B-100 (Fragment)	1.99789e-05	2.62388e-05	0.00124574	5.93446e-05	9.93068e-05	2.27995e-05	2.28666e-08	0.000347932	9.06437e-08	1.9301e-08	0.000308584	0.000340134	4.92254e-05	2.56924e-05	3.19735e-05	0.000840727	7.34218e-05	1.0148e-05	2.7861e-05	0.000475624	0.000195179	0.000671401	2.91014e-05	0.000243683	9.13482e-05	2.61368e-05	4.81665e-05	2.514e-05	0.000283635	4.53209e-05	0.00012564	5.52597e-05	0.00013962	4.04198e-05	0.000349319	0.000993307	0.000539174	0.00784706	0.00125663	0.000300887	2.18079e-10	0.000456698	0.000138229	0.000132386	1.08907e-07	0.00149641
_ITSFM[+16]ENYR_.2	Apob	F7A3M3,E9Q414,E9Q1Y3,E9Q4G4	Apolipoprotein B-100 (Fragment),Apolipoprotein B-100,Apolipoprotein B-100 (Fragment),Apolipoprotein B-100 (Fragment)	0.00415718	Filtered	0.0062452	Filtered	Filtered	Filtered	0.00958683	Filtered	0.00819645	Profiled	0.00204713	0.00219575	0.00243626	Filtered	0.000262679	0.00428012	0.00535393	0.000212542	0.000187548	0.00267597	0.000958351	0.00146076	0.00150474	0.000735699	0.000257752	0.00673995	0.00179929	0.000673095	0.00132714	0.00256612	0.00202329	0.000127223	Profiled	0.00196723	0.00253094	0.00489097	0.00142902	0.00342004	0.00554659	0.000234102	Filtered	0.00359085	0.00370968	Filtered	0.000833362	0.000226502
_LAAYLLLMK_.2	Apob	F7A3M3,E9Q414,E9Q1Y3,E9Q4G4	Apolipoprotein B-100 (Fragment),Apolipoprotein B-100,Apolipoprotein B-100 (Fragment),Apolipoprotein B-100 (Fragment)	1.59259e-10	2.24403e-09	3.56022e-21	7.9326e-12	1.28952e-14	6.0236e-07	1.65293e-12	1.0331e-15	1.80908e-13	2.02519e-24	4.82277e-10	4.17503e-09	3.29965e-07	7.29437e-14	4.15508e-07	4.25644e-17	3.56531e-08	1.64593e-10	7.6861e-06	3.15227e-19	1.67583e-05	2.24758e-27	5.12243e-06	5.95187e-23	2.72386e-06	1.1747e-06	1.85294e-07	1.57469e-05	5.34297e-06	1.89416e-05	9.65929e-08	1.23066e-05	7.69667e-07	3.03731e-06	2.12768e-09	1.11075e-05	2.02807e-08	0.000562485	3.17916e-05	6.77927e-06	4.53335e-12	0.000157546	5.1155e-09	3.5513e-13	1.7154e-24	1.05802e-06
_LAAYLLLM[+16]K_.2	Apob	F7A3M3,E9Q414,E9Q1Y3,E9Q4G4	Apolipoprotein B-100 (Fragment),Apolipoprotein B-100,Apolipoprotein B-100 (Fragment),Apolipoprotein B-100 (Fragment)	Filtered	Filtered	0.00963144	0.00584576	0.000201818	Profiled	Filtered	Filtered	Filtered	0.00647023	Profiled	0.000920285	0.00220121	Filtered	Filtered	Profiled	0.00482567	1.04912e-05	0.000790125	0.000245609	0.0044327	0.000520153	0.00727062	0.0012663	0.00254638	0.000764746	0.00923831	0.00277604	0.00688432	0.00318498	0.00280935	0.000966198	0.00910497	0.00556305	0.000583366	0.000221513	2.95054e-07	3.83533e-05	0.000456107	0.000193143	Profiled	0.000155566	0.00151919	0.00143666	0.00186431	0.00139033
_YHLEYVSSELRK_.3	Apob	F7A3M3,E9Q414,E9Q1Y3,E9Q4G4	Apolipoprotein B-100 (Fragment),Apolipoprotein B-100,Apolipoprotein B-100 (Fragment),Apolipoprotein B-100 (Fragment)	0.00258803	Filtered	0.00175708	4.2464e-05	3.32974e-05	0.00775626	0.00667228	0.000913558	0.00041183	0.00291262	0.000360561	0.000936081	0.00375789	0.00588048	0.000789791	0.00178166	0.000232592	1.33643e-05	0.00140423	0.00123865	0.00125838	0.000146282	0.000843452	0.00337076	0.00438772	0.00301562	0.00139642	0.00145532	0.00379396	0.00154442	0.000286769	0.00187679	0.00100912	0.00164141	0.0042398	5.70001e-05	5.4368e-06	7.8235e-05	5.35724e-05	0.000429907	1.86078e-06	2.8737e-09	2.52054e-08	0.000171138	1.21289e-07	0.00343613
_YHLEYVSSELRK_.4	Apob	F7A3M3,E9Q414,E9Q1Y3,E9Q4G4	Apolipoprotein B-100 (Fragment),Apolipoprotein B-100,Apolipoprotein B-100 (Fragment),Apolipoprotein B-100 (Fragment)	Filtered	0.0050173	0.000310494	0.00611462	Filtered	0.000505416	8.90207e-05	0.000580667	0.00113098	0.000319587	0.00387164	6.34719e-05	2.53757e-05	0.00456275	0.000191115	0.000197587	0.00101428	0.00213162	0.000471477	0.000159632	2.94029e-05	Filtered	2.19096e-05	0.000643983	0.001426	7.92291e-05	4.52266e-05	0.000542106	0.000128173	5.46075e-05	8.64233e-05	5.12103e-05	0.000105829	0.00116566	0.00808207	0.00344983	Filtered	Filtered	0.00486664	0.0078177	0.000602485	0.00350051	Filtered	0.00590017	Filtered	0.0058555
_VLQHNAQFSNDQEEIR_.3	Apob	F7A3M3,E9Q414,E9Q1Y3,E9Q4G4	Apolipoprotein B-100 (Fragment),Apolipoprotein B-100,Apolipoprotein B-100 (Fragment),Apolipoprotein B-100 (Fragment)	4.54575e-12	1.83843e-08	1.28999e-08	4.12477e-07	3.0591e-12	1.63092e-06	5.57197e-11	7.68843e-12	7.71382e-09	6.95672e-18	4.82301e-10	2.32986e-06	1.24549e-05	5.63795e-06	7.35584e-06	0.00017965	8.65098e-06	1.74524e-06	1.73957e-05	9.2319e-07	1.879e-05	4.09405e-08	2.19055e-05	1.00883e-08	5.32214e-06	9.70489e-05	2.33385e-05	1.71102e-05	8.53541e-06	4.99069e-05	3.44862e-05	2.12463e-05	3.74203e-05	9.89087e-06	1.77489e-09	4.74496e-05	7.34904e-15	2.57476e-15	3.30775e-05	5.97556e-05	3.28434e-13	4.86198e-17	4.66774e-13	9.16782e-09	6.534e-23	1.96787e-08
_VLQHNAQFSNDQEEIR_.2	Apob	F7A3M3,E9Q414,E9Q1Y3,E9Q4G4	Apolipoprotein B-100 (Fragment),Apolipoprotein B-100,Apolipoprotein B-100 (Fragment),Apolipoprotein B-100 (Fragment)	0.000218817	0.000423271	9.50657e-05	0.000229357	0.00725985	0.000357308	0.00466428	0.0015081	0.0010307	2.98324e-05	0.00865516	0.000424679	Filtered	0.00588005	0.000147482	0.000443196	0.000154869	0.00114894	0.00119354	0.00297375	0.00151378	0.0066596	0.00213811	0.0031866	0.00167865	0.000950963	0.00276865	6.09312e-05	0.00316539	0.0050473	0.00130339	Filtered	0.0039266	0.00765267	0.00487562	0.00149614	0.00590402	Filtered	0.00388717	0.00928439	Filtered	0.0066824	0.00354066	0.000394362	0.000649172	0.00050236
_NALENSQFPTIMDFR_.2	Apob	F7A3M3,E9Q414,E9Q1Y3,E9Q4G4	Apolipoprotein B-100 (Fragment),Apolipoprotein B-100,Apolipoprotein B-100 (Fragment),Apolipoprotein B-100 (Fragment)	8.157e-10	3.79488e-07	4.31864e-12	1.48108e-17	8.51395e-09	3.70619e-06	2.24378e-13	3.92652e-09	3.71646e-15	8.32659e-27	9.73368e-08	3.37596e-15	8.49597e-07	1.67891e-09	2.14734e-07	4.9478e-05	1.32535e-06	6.60174e-08	2.26839e-06	2.22702e-19	1.29202e-05	4.43266e-14	1.14861e-31	1.05475e-20	2.04208e-06	8.9967e-07	7.15706e-07	1.20823e-05	7.6306e-06	3.38699e-05	1.90712e-10	1.60995e-05	1.21734e-06	5.34933e-06	1.91552e-10	7.22487e-05	8.48434e-12	0.000673455	3.31261e-05	5.36872e-06	5.44329e-15	1.01865e-11	4.59652e-14	6.41682e-10	1.66682e-28	4.02755e-06
_NALENSQFPTIMDFR_.3	Apob	F7A3M3,E9Q414,E9Q1Y3,E9Q4G4	Apolipoprotein B-100 (Fragment),Apolipoprotein B-100,Apolipoprotein B-100 (Fragment),Apolipoprotein B-100 (Fragment)	0.00175446	0.0061151	0.00132845	0.000326907	0.000174271	0.000653744	5.61185e-05	0.000572827	0.000852883	9.90787e-10	0.00485347	0.000508908	0.00473448	0.00129788	0.000124718	0.000259553	0.00029619	1.61907e-05	0.000293263	9.4349e-05	0.00249547	0.00137849	0.00021882	0.000673598	0.000501061	0.0023922	0.00480185	0.000548644	0.00109765	0.000958298	0.00347728	0.00151315	0.00111038	2.57729e-05	6.76739e-06	0.00012479	0.00589361	0.00555978	0.00112989	0.000150762	1.67983e-05	0.00797374	8.43807e-08	0.000173749	4.46423e-10	1.14874e-07
_NALENSQFPTIM[+16]DFR_.2	Apob	F7A3M3,E9Q414,E9Q1Y3,E9Q4G4	Apolipoprotein B-100 (Fragment),Apolipoprotein B-100,Apolipoprotein B-100 (Fragment),Apolipoprotein B-100 (Fragment)	0.00499622	Filtered	Profiled	Profiled	0.000392801	Filtered	0.000732354	Filtered	0.00914051	0.00125786	0.00434766	0.000344487	Profiled	Profiled	Profiled	Profiled	Profiled	0.00114819	Profiled	0.0060277	0.00573389	0.000776013	Profiled	Profiled	0.00137745	Profiled	Filtered	Profiled	Profiled	Filtered	Profiled	Profiled	Profiled	0.000173315	0.00227205	0.0081584	0.000510602	0.00447425	0.00060036	0.00466146	0.000569428	0.00158725	0.00154729	0.00134164	0.0024569	0.00940593
_LSFWGEHTGQLYSK_.3	Apob	F7A3M3,E9Q414,E9Q1Y3,E9Q4G4	Apolipoprotein B-100 (Fragment),Apolipoprotein B-100,Apolipoprotein B-100 (Fragment),Apolipoprotein B-100 (Fragment)	7.08076e-05	2.16242e-05	0.000197213	2.57343e-05	9.64658e-05	5.38189e-05	0.000133783	0.000419962	1.23381e-05	1.43774e-07	4.18813e-05	0.000140137	3.53218e-05	0.000222779	0.000192024	0.000263325	3.31787e-05	4.55521e-07	1.4446e-05	0.000106281	1.76062e-05	9.75086e-10	2.68489e-05	3.88283e-05	4.95925e-05	3.05468e-05	5.64609e-05	6.815e-05	0.000383432	6.65315e-05	4.97398e-07	2.11776e-05	7.22164e-05	1.52702e-05	3.43323e-06	5.87377e-05	4.68325e-07	3.8299e-05	1.93727e-05	3.99386e-05	3.57135e-08	9.06461e-07	7.38653e-05	1.49613e-07	3.0081e-23	1.5914e-16
_LSFWGEHTGQLYSK_.2	Apob	F7A3M3,E9Q414,E9Q1Y3,E9Q4G4	Apolipoprotein B-100 (Fragment),Apolipoprotein B-100,Apolipoprotein B-100 (Fragment),Apolipoprotein B-100 (Fragment)	0.00265124	0.00160382	0.00389658	0.000816723	0.00438973	0.000624521	0.000255109	0.000642694	0.00101496	5.49681e-05	0.00146049	0.000449768	0.000553413	0.000435941	0.000685086	0.000649581	0.000573163	0.000670562	0.000399115	0.000313057	0.00161935	0.00126876	0.000963731	0.000576048	0.000257596	0.000915513	0.00129122	0.00294497	0.00146845	0.000470089	0.000504963	0.00222513	0.00100765	0.000912559	Filtered	0.00609194	0.00993815	Filtered	0.00403586	0.0028582	0.00720331	0.00936498	0.00621959	Filtered	0.000546734	0.00109366
_HSIVVPLGM[+16]FYEFILNNVNSWDR_.3	Apob	F7A3M3,E9Q414,E9Q1Y3,E9Q4G4	Apolipoprotein B-100 (Fragment),Apolipoprotein B-100,Apolipoprotein B-100 (Fragment),Apolipoprotein B-100 (Fragment)	0.000313628	Filtered	0.00450986	3.80095e-05	0.000167182	0.000136742	0.000299046	Filtered	0.000240847	0.000384835	0.00697059	0.00168988	0.00139708	0.000439141	0.000170356	0.000574412	0.00216616	0.000141114	0.000886608	0.00328944	0.00152245	0.00108646	0.00430208	0.00113406	0.000163867	0.00760929	0.00149082	0.00330133	Filtered	0.00553011	Filtered	0.00160688	Filtered	0.00675111	0.00813453	0.000723659	9.99285e-05	0.000292562	0.00352129	Filtered	0.00171586	0.000720745	Filtered	0.00530839	0.00840329	0.00476871
_IEGNLIFDPSSYLPR_.2	Apob	F7A3M3,E9Q414,E9Q1Y3,E9Q4G4	Apolipoprotein B-100 (Fragment),Apolipoprotein B-100,Apolipoprotein B-100 (Fragment),Apolipoprotein B-100 (Fragment)	1.39477e-12	6.64869e-12	3.00932e-12	8.96768e-21	1.19204e-16	5.37136e-07	1.61953e-15	2.64045e-27	6.13909e-19	1.85079e-22	2.91876e-14	4.67918e-11	6.15394e-08	9.09112e-06	1.87426e-07	8.24487e-10	2.49048e-08	2.36965e-09	2.80159e-06	1.92675e-19	1.23308e-05	1.33946e-16	3.46342e-24	1.1663e-32	4.55587e-06	1.4707e-07	1.42564e-16	1.1021e-05	1.70358e-07	1.06335e-05	5.16609e-13	1.17589e-05	3.17462e-11	1.51855e-06	2.24786e-17	1.84528e-05	1.44627e-09	2.46847e-23	8.2407e-05	2.71447e-06	1.20957e-08	3.14857e-12	2.3759e-12	4.16694e-08	5.21878e-23	7.15627e-05
_IEGNLIFDPSSYLPR_.3	Apob	F7A3M3,E9Q414,E9Q1Y3,E9Q4G4	Apolipoprotein B-100 (Fragment),Apolipoprotein B-100,Apolipoprotein B-100 (Fragment),Apolipoprotein B-100 (Fragment)	0.000699454	0.00259015	0.0024328	0.00424574	0.00379415	0.0056216	0.00869109	Profiled	0.00043217	0.00146379	0.00177941	Filtered	0.00393199	0.00168049	0.000314474	0.00139945	Filtered	0.00163065	0.00526638	0.00112844	0.00177865	0.00797004	0.000529927	0.000161244	0.00157309	0.00187254	0.00257496	0.00447839	0.001612	0.000219765	Filtered	0.0028461	0.00265314	0.00155099	0.00141923	0.00117974	0.00457847	Filtered	0.00355146	0.00906273	0.00434231	0.00434148	0.00484359	0.00114909	Filtered	0.000682918
_LPFFYSEPVNVLNGLEVNDAVDKPQEFTIIAVVK_.4	Apob	F7A3M3,E9Q414,E9Q1Y3,E9Q4G4	Apolipoprotein B-100 (Fragment),Apolipoprotein B-100,Apolipoprotein B-100 (Fragment),Apolipoprotein B-100 (Fragment)	5.19474e-06	6.91798e-05	3.43443e-07	7.65096e-10	1.7925e-06	8.20839e-06	2.38142e-06	0.00147378	3.547e-12	0.000353109	6.21516e-05	1.01628e-07	6.61537e-06	6.57842e-05	8.80893e-05	0.000133914	0.000123686	2.80937e-07	1.54749e-05	1.03696e-15	1.59165e-05	0.00040905	2.19067e-05	2.72031e-05	7.31613e-05	7.84229e-06	5.72206e-05	5.58801e-05	0.000213759	0.000167922	0.000495152	0.000117115	0.0012472	0.000255124	1.97992e-11	Filtered	0.000194211	0.00463223	7.77405e-05	0.000356605	Filtered	1.21462e-05	0.000220237	1.87898e-09	4.76242e-06	0.000233907
_LPFFYSEPVNVLNGLEVNDAVDKPQEFTIIAVVK_.3	Apob	F7A3M3,E9Q414,E9Q1Y3,E9Q4G4	Apolipoprotein B-100 (Fragment),Apolipoprotein B-100,Apolipoprotein B-100 (Fragment),Apolipoprotein B-100 (Fragment)	0.00363707	0.00955339	0.00480442	0.00360854	0.0011217	0.00308474	0.00219423	0.0036742	0.0025396	0.00260327	0.00202403	0.00650883	0.00593591	0.00357075	0.000319787	0.000384222	0.000556423	0.00168991	Filtered	Filtered	0.000912619	Filtered	0.00750003	0.000245343	0.0055781	0.000874202	0.00261772	Filtered	Filtered	0.00122285	0.00554556	0.000417165	0.00680467	0.000716931	0.000400177	Filtered	Filtered	0.00387811	0.00936772	Filtered	Filtered	Filtered	Filtered	0.00303042	0.00349569	Filtered
_NSEEFAAAMSR_.2	Apob	F7A3M3,E9Q414,E9Q1Y3,E9Q4G4	Apolipoprotein B-100 (Fragment),Apolipoprotein B-100,Apolipoprotein B-100 (Fragment),Apolipoprotein B-100 (Fragment)	0.00112631	0.000689835	0.000326973	0.000999852	0.000816718	9.10046e-05	5.24285e-05	0.000181906	3.64402e-10	9.04937e-05	0.00142403	0.000133912	9.50799e-05	0.00043041	7.59201e-05	0.000638749	1.06534e-05	0.000890202	0.00129046	0.000339908	1.5032e-05	0.000738828	2.19335e-05	9.83005e-10	0.000232277	7.18897e-06	3.18779e-06	1.03142e-05	1.17545e-05	0.000124924	0.000150189	0.000246956	1.24615e-06	0.000449264	0.000226099	0.00154212	0.00508121	Filtered	0.00298869	0.00161622	0.000854466	0.000509281	0.000485106	0.000392892	0.00128153	0.000700736
_NSEEFAAAM[+16]SR_.2	Apob	F7A3M3,E9Q414,E9Q1Y3,E9Q4G4	Apolipoprotein B-100 (Fragment),Apolipoprotein B-100,Apolipoprotein B-100 (Fragment),Apolipoprotein B-100 (Fragment)	0.00218218	0.00961207	0.000530745	0.000780824	0.00962041	0.00166308	0.00122143	0.00452524	Filtered	0.00187081	0.00171206	0.00402086	0.00463739	0.00654801	0.0020454	Filtered	Filtered	Profiled	Profiled	Filtered	0.00491771	0.00438455	0.00414765	Filtered	Filtered	Filtered	Filtered	Filtered	Filtered	0.00276517	Filtered	Filtered	Filtered	0.00318761	0.0081696	0.00462532	Filtered	2.56803e-08	0.00624258	0.00713509	Filtered	0.000390845	0.00494917	Filtered	0.00572788	0.000904017
_MLHEYANGLLDHR_.3	Apob	F7A3M3,E9Q414,E9Q1Y3,E9Q4G4	Apolipoprotein B-100 (Fragment),Apolipoprotein B-100,Apolipoprotein B-100 (Fragment),Apolipoprotein B-100 (Fragment)	2.23614e-05	5.45927e-05	0.00105395	2.06938e-06	4.85004e-05	1.65413e-05	1.43893e-06	0.000468187	1.36815e-11	4.5409e-08	3.0188e-07	0.000206952	5.66762e-07	4.07677e-13	3.45267e-07	6.12188e-06	1.00981e-05	0.000116134	0.000229786	0.000267572	2.10579e-05	0.000347431	1.31963e-15	2.5724e-12	2.79533e-05	0.00038538	5.93631e-05	0.00042364	0.000397784	0.00436126	1.26291e-05	8.33049e-06	0.000240417	2.31927e-06	0.000890407	4.20549e-05	8.44671e-08	0.00342198	6.4171e-06	3.92631e-06	1.9335e-11	0.00102838	0.000472214	2.222e-12	3.24132e-14	1.94809e-13
_MLHEYANGLLDHR_.4	Apob	F7A3M3,E9Q414,E9Q1Y3,E9Q4G4	Apolipoprotein B-100 (Fragment),Apolipoprotein B-100,Apolipoprotein B-100 (Fragment),Apolipoprotein B-100 (Fragment)	0.00316852	0.00631012	0.00026431	0.000383242	0.000140827	2.1283e-05	3.15306e-07	0.000859524	1.31456e-08	6.03235e-05	4.42451e-09	0.00108499	7.42852e-05	6.16401e-06	0.000108865	0.00097911	4.08586e-05	0.000632985	0.000420544	0.000257769	9.59619e-05	0.000387736	0.000222612	0.000484291	0.000192391	3.51669e-05	Filtered	0.000849382	0.000310607	0.000410421	7.44997e-05	0.000174481	0.00032374	0.000508516	0.00213257	0.000250885	7.31969e-06	0.000743693	0.00307926	0.000704991	5.71187e-06	0.000200951	0.000653827	0.00031039	0.00162922	0.00102819
_M[+16]LHEYANGLLDHR_.3	Apob	F7A3M3,E9Q414,E9Q1Y3,E9Q4G4	Apolipoprotein B-100 (Fragment),Apolipoprotein B-100,Apolipoprotein B-100 (Fragment),Apolipoprotein B-100 (Fragment)	0.000632217	0.00140769	0.000606477	0.00041477	Filtered	0.00395594	0.000255228	0.00559659	8.85186e-05	0.000801394	0.00769126	0.00231614	0.00591314	0.00497464	0.00386517	0.00383599	0.00113856	0.00332704	Filtered	0.00137594	0.00556149	Filtered	0.00339502	0.00388616	0.00308242	0.00292227	0.00772521	0.00564	0.00840847	0.00332836	0.00963417	0.00805537	Filtered	0.00606091	0.00272084	0.00056956	2.14151e-05	4.65597e-22	0.00244385	0.00247004	1.88039e-05	1.88959e-05	0.00224922	Filtered	0.00018986	0.00256355
_MLHEYANGLLDHR_.2	Apob	F7A3M3,E9Q414,E9Q1Y3,E9Q4G4	Apolipoprotein B-100 (Fragment),Apolipoprotein B-100,Apolipoprotein B-100 (Fragment),Apolipoprotein B-100 (Fragment)	Filtered	Filtered	0.000861411	0.00244837	Filtered	Filtered	0.000599659	0.00378178	Filtered	0.00975256	0.00957845	0.00018978	0.00246601	Filtered	0.00815808	0.00717871	Filtered	0.000946273	Filtered	0.00200479	5.14583e-05	0.00666543	0.000181326	0.00235742	0.00720933	0.00381624	0.000673059	0.000477165	0.000592219	Filtered	Filtered	0.00186921	0.00146222	0.0040023	Filtered	0.0074244	Filtered	Filtered	0.00718321	0.00536053	Filtered	Filtered	Filtered	0.00469843	0.00169924	Filtered
_LDHTHSLNIAGLSLDFFSK_.3	Apob	F7A3M3,E9Q414,E9Q1Y3,E9Q4G4	Apolipoprotein B-100 (Fragment),Apolipoprotein B-100,Apolipoprotein B-100 (Fragment),Apolipoprotein B-100 (Fragment)	1.54337e-05	7.00448e-05	0.0002434	0.000290823	7.32985e-05	0.00441251	6.05715e-05	7.63443e-05	0.000116481	5.27776e-14	0.000150287	4.78025e-08	0.000123904	0.000115399	3.31976e-05	2.51942e-05	2.22807e-05	4.59937e-06	3.11266e-05	0.000156505	2.07448e-05	0.00020871	2.19116e-05	3.20257e-17	3.07991e-05	1.24366e-05	4.85322e-05	5.82659e-05	1.29035e-05	4.99348e-05	3.5648e-05	2.14677e-05	0.000121234	0.000128294	5.28739e-16	1.54997e-05	0.00013062	0.00474528	4.59249e-05	2.20049e-05	4.03687e-07	6.65657e-08	1.77361e-10	0.000211993	5.06963e-15	1.41073e-07
_LDHTHSLNIAGLSLDFFSK_.4	Apob	F7A3M3,E9Q414,E9Q1Y3,E9Q4G4	Apolipoprotein B-100 (Fragment),Apolipoprotein B-100,Apolipoprotein B-100 (Fragment),Apolipoprotein B-100 (Fragment)	9.95152e-08	6.89875e-06	3.85969e-06	0.00164784	0.000156337	4.28225e-05	4.56799e-05	0.000371019	1.50851e-05	1.89879e-05	5.69802e-05	5.32637e-05	1.29337e-05	1.31531e-07	5.36827e-06	7.90201e-06	0.000148646	2.34148e-06	2.05109e-05	1.07471e-10	2.04194e-05	8.29856e-10	2.20079e-05	4.95102e-09	1.81531e-05	1.86246e-05	1.98242e-06	2.25724e-05	1.06825e-05	4.75048e-05	5.99852e-05	2.52095e-05	8.80904e-06	0.000987446	3.40938e-06	4.5085e-05	1.93555e-05	6.99938e-16	6.25528e-05	1.48051e-05	1.01404e-08	8.02822e-10	1.20199e-09	3.54331e-05	1.93388e-16	2.3653e-07
_LDHTHSLNIAGLSLDFFSK_.2	Apob	F7A3M3,E9Q414,E9Q1Y3,E9Q4G4	Apolipoprotein B-100 (Fragment),Apolipoprotein B-100,Apolipoprotein B-100 (Fragment),Apolipoprotein B-100 (Fragment)	Filtered	Profiled	Filtered	Filtered	Filtered	Filtered	0.00403948	Filtered	0.00134143	Filtered	Filtered	0.00280407	0.00679114	0.00407573	0.00599348	Filtered	0.0091573	0.00794857	0.00366987	Filtered	Filtered	Filtered	4.53183e-05	0.00447506	0.00225438	0.000716107	0.000977006	0.00256527	0.00281071	0.00963891	0.00278885	0.00414201	0.00460279	0.00304071	Filtered	0.00605542	Filtered	Filtered	Filtered	0.00371253	Profiled	Filtered	Filtered	Filtered	Filtered	Filtered
_GMISLLEAM[+16]R_.2	Apob	F7A3M3,E9Q414,E9Q1Y3,E9Q4G4	Apolipoprotein B-100 (Fragment),Apolipoprotein B-100,Apolipoprotein B-100 (Fragment),Apolipoprotein B-100 (Fragment)	1.48037e-06	0.000415522	3.58751e-05	9.72452e-07	0.000113817	1.07631e-05	1.31037e-07	0.000416383	4.73189e-06	8.93152e-10	8.73516e-06	3.23709e-09	0.000144297	1.63538e-05	1.86653e-06	6.48283e-07	2.73783e-05	9.0374e-06	9.90352e-06	2.41605e-07	2.07986e-05	2.55544e-09	2.20002e-05	3.07525e-25	2.01434e-05	3.84416e-05	0.00144728	1.28918e-05	6.83317e-06	5.39272e-05	1.4853e-06	1.53339e-05	0.000344093	1.05573e-05	1.36888e-15	3.44667e-05	4.54381e-09	5.60328e-18	5.07504e-06	0.000156007	2.37975e-11	1.33885e-22	8.99692e-13	2.97725e-06	5.5101e-27	2.53501e-07
_GMISLLEAMR_.2	Apob	F7A3M3,E9Q414,E9Q1Y3,E9Q4G4	Apolipoprotein B-100 (Fragment),Apolipoprotein B-100,Apolipoprotein B-100 (Fragment),Apolipoprotein B-100 (Fragment)	1.44271e-14	1.28073e-10	9.97517e-13	1.77679e-17	1.5477e-21	7.7275e-08	1.20863e-16	2.86359e-31	7.63893e-19	5.81665e-37	2.02792e-21	7.73748e-20	3.77556e-08	2.36215e-19	2.37424e-10	4.45614e-18	3.24218e-09	1.35554e-08	4.59812e-09	2.74899e-21	7.55348e-06	7.8872e-12	1.45087e-50	1.46074e-31	9.6209e-07	5.92728e-11	1.29473e-20	4.95634e-06	1.51398e-06	7.9288e-06	2.61462e-17	3.36929e-06	3.7802e-10	1.75918e-06	7.77496e-21	1.36363e-05	2.79783e-13	0.00392333	1.15608e-06	1.01859e-07	2.2995e-20	3.81134e-23	4.62581e-18	1.08903e-15	7.01361e-34	1.85487e-22
_GM[+16]ISLLEAM[+16]R_.2	Apob	F7A3M3,E9Q414,E9Q1Y3,E9Q4G4	Apolipoprotein B-100 (Fragment),Apolipoprotein B-100,Apolipoprotein B-100 (Fragment),Apolipoprotein B-100 (Fragment)	Filtered	0.00594404	Filtered	0.00100809	0.00361097	Filtered	0.00294767	Filtered	Filtered	Filtered	0.00776874	0.00821905	Filtered	0.0056122	Filtered	Filtered	Filtered	0.001157	Filtered	Filtered	Filtered	0.00859092	Filtered	0.0056666	Filtered	Filtered	Filtered	Filtered	Filtered	Filtered	Filtered	0.009763	Filtered	0.00594203	0.00959729	0.0020716	0.00279321	0.00996386	Filtered	0.00878031	Filtered	Filtered	0.0070015	Filtered	0.00592808	0.00132538
_PQEFTIIAVVK_.2	Apob	F7A3M3,E9Q414,E9Q1Y3,E9Q4G4	Apolipoprotein B-100 (Fragment),Apolipoprotein B-100,Apolipoprotein B-100 (Fragment),Apolipoprotein B-100 (Fragment)	0.00102773	0.0020569	0.00125061	0.000443988	0.00537294	0.000557073	0.000267119	Filtered	9.34938e-05	0.00260417	0.00155205	0.00173097	0.00261257	Filtered	0.000471869	0.00955257	0.00310354	1.31347e-05	0.00280811	0.000583031	0.000736599	0.000689179	0.000509284	1.07674e-06	8.20619e-05	0.000438008	Filtered	0.000434623	0.0022423	0.000597965	0.00134181	0.000305022	0.00111035	0.000731567	0.00242922	0.00603444	0.00198653	Filtered	0.00961887	0.00410602	0.00335843	0.00894936	0.000861507	0.000686802	0.00340046	0.00624389
_FTTILSSLQGFLER_.3	Apob	F7A3M3,E9Q414,E9Q1Y3,E9Q4G4	Apolipoprotein B-100 (Fragment),Apolipoprotein B-100,Apolipoprotein B-100 (Fragment),Apolipoprotein B-100 (Fragment)	0.00546444	0.00557548	0.00288011	0.00126545	0.00229486	Filtered	0.00104858	0.000595278	0.00114372	0.0079031	0.00588538	0.00142763	0.00454189	0.00202295	Filtered	0.00274153	0.000299127	0.00495042	0.000473542	0.00176273	0.00533818	0.000483726	Filtered	0.00383011	0.00911008	0.00181899	0.00191635	0.00446914	0.00482275	0.00964875	Filtered	0.00146494	0.0011979	0.000803723	0.00586144	0.0011857	0.00790532	Filtered	0.00804327	0.000367349	Filtered	0.00278144	Filtered	0.00024206	0.00409193	0.00455816
_YSPLLLENELNAELGLSGASMK_.3	Apob	F7A3M3,E9Q414,E9Q1Y3,E9Q4G4	Apolipoprotein B-100 (Fragment),Apolipoprotein B-100,Apolipoprotein B-100 (Fragment),Apolipoprotein B-100 (Fragment)	7.67069e-08	1.33935e-05	8.0458e-07	9.43184e-13	1.95035e-08	3.10155e-06	1.27196e-07	1.6442e-16	1.07301e-10	1.20698e-29	5.72139e-08	1.16396e-05	2.3793e-06	9.20889e-10	4.17233e-07	6.93525e-08	7.70427e-07	2.16758e-09	1.2807e-05	3.39318e-15	1.37846e-05	7.08623e-10	4.76835e-06	6.67773e-25	4.7159e-06	1.94842e-06	1.16234e-05	1.98602e-05	5.61215e-06	5.23807e-05	9.25059e-07	1.59498e-05	1.23252e-07	4.48781e-06	4.83872e-11	3.37518e-05	1.59721e-09	1.72115e-18	4.62141e-05	8.06391e-05	1.94053e-09	6.92962e-15	8.70573e-10	1.65349e-10	1.06877e-24	6.43518e-06
_YSPLLLENELNAELGLSGASM[+16]K_.3	Apob	F7A3M3,E9Q414,E9Q1Y3,E9Q4G4	Apolipoprotein B-100 (Fragment),Apolipoprotein B-100,Apolipoprotein B-100 (Fragment),Apolipoprotein B-100 (Fragment)	0.000185303	0.00153836	0.00217891	0.000689053	0.00171224	0.00171585	0.00612215	0.00406948	0.000622206	0.000383776	0.00452098	0.000790624	0.00169873	0.00221399	8.93017e-05	0.00190875	0.000223484	0.000285465	0.000928473	0.00107356	0.000953202	0.00127455	0.00167255	4.96905e-05	0.000187897	0.000971885	0.00220413	6.23052e-05	0.000491272	0.000231428	0.000811363	0.000127089	8.62031e-05	0.000743946	1.95392e-08	2.6791e-05	4.10085e-17	1.18181e-30	6.00702e-05	0.000126423	7.36395e-10	4.13374e-14	9.71168e-10	7.76555e-07	4.32985e-12	0.000206468
_YSPLLLENELNAELGLSGASMK_.2	Apob	F7A3M3,E9Q414,E9Q1Y3,E9Q4G4	Apolipoprotein B-100 (Fragment),Apolipoprotein B-100,Apolipoprotein B-100 (Fragment),Apolipoprotein B-100 (Fragment)	Filtered	Filtered	Profiled	0.000272835	Profiled	Filtered	Filtered	Filtered	0.00293589	Filtered	0.00390114	0.00267828	0.00519191	Filtered	0.000415397	0.0092112	0.00380509	Profiled	0.0083463	Profiled	0.00370692	Profiled	0.000748342	Filtered	0.00226248	0.00288853	Filtered	0.00658465	0.00262783	0.00481803	Filtered	0.00317993	Filtered	0.0027949	Filtered	Filtered	Filtered	Filtered	Filtered	Filtered	Filtered	Filtered	Filtered	Filtered	Filtered	Filtered
_TIDQILSSELQWPLPEMYLR_.3	Apob	F7A3M3,E9Q414,E9Q1Y3,E9Q4G4	Apolipoprotein B-100 (Fragment),Apolipoprotein B-100,Apolipoprotein B-100 (Fragment),Apolipoprotein B-100 (Fragment)	0.00138544	0.00125517	0.00035914	0.000874682	0.00107159	8.76611e-05	0.000146295	0.000942722	0.00114944	0.000857798	0.000644096	0.000646916	0.00286207	0.00265281	0.00187277	0.00208565	0.000678315	0.000930641	0.000619021	0.00049278	0.00193603	0.000334959	3.55344e-05	0.000167756	7.96918e-05	0.000931722	0.000925509	0.000706575	0.00256134	0.00180629	0.00503371	5.47275e-05	0.000498574	0.00146804	0.0066569	0.0037288	0.00367614	Filtered	0.00116832	0.00430927	0.00220438	0.00810344	0.0018236	0.000268685	0.00165068	0.00249841
_TIDQILSSELQWPLPEM[+16]YLR_.3	Apob	F7A3M3,E9Q414,E9Q1Y3,E9Q4G4	Apolipoprotein B-100 (Fragment),Apolipoprotein B-100,Apolipoprotein B-100 (Fragment),Apolipoprotein B-100 (Fragment)	Filtered	Filtered	0.00495508	Filtered	Filtered	Filtered	Filtered	Filtered	Filtered	Profiled	0.00528838	Filtered	Filtered	Filtered	0.00671122	0.00743701	0.00411698	0.000676598	Filtered	Filtered	Filtered	Filtered	0.00385276	0.00162741	Filtered	Filtered	Filtered	0.00783579	Filtered	0.000826968	Filtered	0.00447964	Filtered	0.00201668	0.00706937	Filtered	0.000750411	0.00563548	0.00765187	0.000242221	0.0037987	4.50158e-06	0.000668253	0.000664716	0.00114944	0.00127466
_LLLSGAQTLQGIPQMVVQAIR_.3	Apob	F7A3M3,E9Q414,E9Q1Y3,E9Q4G4	Apolipoprotein B-100 (Fragment),Apolipoprotein B-100,Apolipoprotein B-100 (Fragment),Apolipoprotein B-100 (Fragment)	3.8008e-11	1.67416e-10	3.62667e-19	3.25871e-05	6.10761e-15	3.0096e-08	7.80413e-19	7.22466e-28	3.83681e-20	1.48778e-24	2.848e-11	8.47664e-15	3.48099e-09	1.15272e-13	1.30667e-10	5.09314e-10	2.85399e-10	0.000269637	1.60213e-05	3.85857e-27	8.18948e-06	2.7067e-21	2.81868e-51	5.2808e-26	6.06274e-05	1.89654e-10	5.57437e-08	5.91905e-06	2.98889e-06	4.58164e-05	1.77913e-10	2.83981e-06	1.95546e-13	0.000939416	3.62403e-25	2.88732e-05	2.35692e-05	0.00661767	4.21362e-06	1.40425e-05	6.29753e-18	5.70096e-13	9.40981e-16	9.88864e-22	7.32824e-40	1.47861e-20
_LLLSGAQTLQGIPQM[+16]VVQAIR_.3	Apob	F7A3M3,E9Q414,E9Q1Y3,E9Q4G4	Apolipoprotein B-100 (Fragment),Apolipoprotein B-100,Apolipoprotein B-100 (Fragment),Apolipoprotein B-100 (Fragment)	Filtered	Filtered	0.00390084	0.00769579	0.00556656	Filtered	Filtered	0.00879784	Filtered	Filtered	Filtered	Filtered	Filtered	Filtered	0.00530221	Profiled	Filtered	0.0018684	0.00895314	0.00878422	Filtered	Filtered	Filtered	0.00506171	Filtered	Filtered	0.00996758	Filtered	Filtered	Profiled	Filtered	0.00639149	Filtered	0.00655156	0.000647653	0.00168662	Profiled	2.08006e-06	0.00223823	0.00376182	0.0017723	0.000540629	0.00562926	0.00275703	Filtered	0.00883133
_MDNIYSGDK_.2	Apob	F7A3M3,E9Q414,E9Q1Y3,E9Q4G4	Apolipoprotein B-100 (Fragment),Apolipoprotein B-100,Apolipoprotein B-100 (Fragment),Apolipoprotein B-100 (Fragment)	0.00194886	0.00752987	0.00884053	0.00103504	0.000397007	0.00386035	0.000245091	0.000428201	0.000479541	2.9019e-05	0.00079796	0.000305929	0.000399658	0.00074227	0.000106464	0.000490365	0.000178734	1.38073e-05	0.0030544	0.000590244	0.000220111	0.00152855	0.000104396	0.000235984	0.000135236	9.47675e-05	0.000245856	0.000116437	0.000670526	0.00461228	0.000440439	0.000288981	0.000356173	0.000162141	0.00139774	3.78392e-05	7.83298e-06	6.41119e-19	0.000305322	0.000131963	0.00012055	0.000419128	4.02132e-08	0.000158909	6.19411e-12	0.00310811
_M[+16]DNIYSGDK_.2	Apob	F7A3M3,E9Q414,E9Q1Y3,E9Q4G4	Apolipoprotein B-100 (Fragment),Apolipoprotein B-100,Apolipoprotein B-100 (Fragment),Apolipoprotein B-100 (Fragment)	0.00928403	Filtered	Filtered	Profiled	Profiled	Filtered	Filtered	Filtered	Filtered	Filtered	Filtered	Profiled	Filtered	Filtered	Filtered	Filtered	Profiled	Profiled	Profiled	Filtered	0.00450006	Profiled	0.00554621	Profiled	Profiled	Profiled	Filtered	Profiled	Filtered	Filtered	Filtered	Filtered	Filtered	Profiled	Filtered	0.00514361	0.000380099	3.67288e-06	0.00136348	0.00557095	0.000561488	0.000325689	0.00182313	0.000142667	0.00421074	0.00316847
_DTYQNLYEEMLAQK_.2	Apob	F7A3M3,E9Q414,E9Q1Y3,E9Q4G4	Apolipoprotein B-100 (Fragment),Apolipoprotein B-100,Apolipoprotein B-100 (Fragment),Apolipoprotein B-100 (Fragment)	2.32089e-05	0.000293737	0.00048569	0.00388523	0.000365717	0.000130563	8.85907e-05	0.000509856	0.000876053	0.000269731	5.10432e-05	0.00198295	0.00253147	0.00180329	5.69428e-05	0.000843825	9.3469e-05	1.13905e-05	4.53547e-05	0.000184476	0.00058229	0.00195949	2.22488e-05	4.5925e-09	0.00104088	0.000253475	0.000421239	0.00130402	0.00183236	6.61799e-05	0.000608743	2.19765e-05	0.000954701	0.00160258	1.81397e-05	0.000181346	0.00126574	Filtered	5.91473e-05	0.000167319	Filtered	0.000834597	0.00421735	0.0020856	1.15244e-05	0.00252944
_DTYQNLYEEMLAQK_.3	Apob	F7A3M3,E9Q414,E9Q1Y3,E9Q4G4	Apolipoprotein B-100 (Fragment),Apolipoprotein B-100,Apolipoprotein B-100 (Fragment),Apolipoprotein B-100 (Fragment)	Filtered	Filtered	Filtered	0.0087387	0.00959025	0.00199532	0.00214128	Filtered	0.00173237	0.0036417	0.00202001	0.00542537	0.00613188	Filtered	0.000218158	0.00222494	8.1246e-05	0.000431778	0.00572434	0.000743212	0.000950547	0.000883903	7.13263e-05	1.86895e-06	0.000907438	0.00296736	0.00119274	0.000140617	0.000424142	7.30592e-05	0.000202293	0.00147666	0.0037725	0.00128432	0.000824978	0.000845901	3.7189e-08	Filtered	0.000217061	0.000135319	4.20177e-10	0.000416537	6.57155e-05	1.09964e-08	0.000147653	0.00923662
_DTYQNLYEEM[+16]LAQK_.2	Apob	F7A3M3,E9Q414,E9Q1Y3,E9Q4G4	Apolipoprotein B-100 (Fragment),Apolipoprotein B-100,Apolipoprotein B-100 (Fragment),Apolipoprotein B-100 (Fragment)	Filtered	Filtered	0.00417861	0.00168247	Profiled	Filtered	Filtered	0.00357729	0.0085643	0.00342389	0.0049789	0.00392101	Filtered	0.00920688	Filtered	Filtered	Filtered	0.0006223	Filtered	0.009807	Filtered	0.00261498	Filtered	Filtered	0.00607624	0.00465402	Filtered	0.00729877	Filtered	Filtered	Filtered	Filtered	Filtered	Filtered	Filtered	Profiled	Filtered	Filtered	Filtered	0.00388878	Filtered	0.00695729	Filtered	0.00530665	Filtered	0.00514189
_TILFDTFVNGVAPVEK_.2	Apob	F7A3M3,E9Q414,E9Q1Y3,E9Q4G4	Apolipoprotein B-100 (Fragment),Apolipoprotein B-100,Apolipoprotein B-100 (Fragment),Apolipoprotein B-100 (Fragment)	1.34471e-10	0.000360364	2.5598e-08	0.00044234	2.82236e-12	5.61141e-07	1.99666e-06	0.00023397	2.0772e-12	1.3257e-07	6.81388e-05	5.91783e-14	2.20992e-06	7.95633e-06	2.0965e-09	5.55359e-06	1.15103e-06	1.6217e-05	4.19909e-05	5.98585e-06	1.92467e-05	1.16723e-16	2.21553e-05	7.82412e-08	8.11118e-05	1.73536e-05	2.37021e-05	5.506e-05	4.8706e-06	2.92865e-06	2.34187e-05	0.000119105	3.66671e-05	6.93977e-06	6.32984e-17	9.16498e-06	2.34189e-11	0.000480651	2.78121e-05	9.24089e-05	4.19336e-10	4.73774e-16	0.000197442	2.72552e-14	1.52771e-17	5.13495e-19
_TILFDTFVNGVAPVEK_.3	Apob	F7A3M3,E9Q414,E9Q1Y3,E9Q4G4	Apolipoprotein B-100 (Fragment),Apolipoprotein B-100,Apolipoprotein B-100 (Fragment),Apolipoprotein B-100 (Fragment)	Filtered	Filtered	Filtered	0.00186579	0.00779661	Filtered	Filtered	Filtered	0.00848963	0.00130834	0.0037134	Filtered	Filtered	Filtered	0.000275977	Filtered	Filtered	0.000653727	Filtered	0.00449195	Filtered	0.00575665	Filtered	0.000232362	0.00134238	Profiled	Filtered	0.00188891	Filtered	0.000692576	Filtered	0.00917747	Filtered	Filtered	0.00956978	0.00432701	Filtered	Filtered	Filtered	Filtered	0.00249032	Filtered	Filtered	0.000472229	0.0022199	0.000242704
_EEYFDPSM[+16]VGWTVK_.2	Apob	F7A3M3,E9Q414,E9Q1Y3,E9Q4G4	Apolipoprotein B-100 (Fragment),Apolipoprotein B-100,Apolipoprotein B-100 (Fragment),Apolipoprotein B-100 (Fragment)	Filtered	0.00363386	0.00113772	0.00421295	0.000864186	0.00468057	0.00342824	0.00154521	0.00408635	Filtered	0.00685341	Filtered	Filtered	0.00799583	0.00535776	0.00344057	0.00457139	0.000894255	0.00129599	0.00248851	0.00513006	Filtered	0.00669945	0.000960692	0.000416564	0.000515292	Filtered	0.0029788	0.00134595	0.000273268	0.000509672	0.00187724	0.0011929	0.000531955	0.00112335	0.0053823	0.00348491	0.00599064	Filtered	Filtered	0.00296933	0.00296278	0.00314234	0.00170855	0.00224037	0.00817458
_EEYFDPSMVGWTVK_.2	Apob	F7A3M3,E9Q414,E9Q1Y3,E9Q4G4	Apolipoprotein B-100 (Fragment),Apolipoprotein B-100,Apolipoprotein B-100 (Fragment),Apolipoprotein B-100 (Fragment)	0.00374701	0.00791283	Profiled	0.000746858	Filtered	0.000958478	0.00284261	0.00990615	0.000128305	0.0003747	Profiled	0.00291281	0.00230971	Filtered	Profiled	Filtered	0.00125506	0.00599275	0.0072511	0.000688067	0.00236256	0.00178937	0.00415246	0.00209228	0.00183161	0.00624705	0.0013074	0.00697895	0.000643522	0.00116079	Filtered	0.00637566	0.00947707	Filtered	Profiled	0.00442849	Filtered	Filtered	Profiled	0.00345021	0.00451302	Filtered	Filtered	0.000786683	0.00880517	Filtered
_SSVQMNTNFFHESGLEAR_.3	Apob	F7A3M3,E9Q414,E9Q1Y3,E9Q4G4	Apolipoprotein B-100 (Fragment),Apolipoprotein B-100,Apolipoprotein B-100 (Fragment),Apolipoprotein B-100 (Fragment)	1.97585e-07	1.54958e-06	1.83755e-15	3.22545e-05	1.30572e-10	3.50303e-06	1.17071e-09	2.21009e-25	2.06807e-08	5.35728e-21	1.07397e-13	4.44603e-05	8.53786e-07	6.98407e-07	1.571e-06	1.16024e-06	1.05704e-06	6.146e-10	1.17099e-07	2.03889e-11	2.067e-05	2.56478e-12	5.63951e-10	9.26893e-27	1.21175e-05	1.42322e-08	2.35053e-08	1.69819e-05	4.92361e-06	5.53305e-05	9.51642e-10	8.07986e-06	4.47553e-08	8.92245e-07	5.1915e-15	1.50443e-05	3.7907e-17	1.24179e-15	5.84722e-05	3.08572e-07	1.72045e-14	3.26352e-08	2.69762e-16	2.15804e-15	2.3567e-29	3.97087e-12
_SSVQM[+16]NTNFFHESGLEAR_.3	Apob	F7A3M3,E9Q414,E9Q1Y3,E9Q4G4	Apolipoprotein B-100 (Fragment),Apolipoprotein B-100,Apolipoprotein B-100 (Fragment),Apolipoprotein B-100 (Fragment)	Filtered	Filtered	Filtered	Filtered	Filtered	Filtered	Filtered	Filtered	Filtered	Filtered	Filtered	Filtered	Filtered	Filtered	Filtered	Filtered	Filtered	Filtered	Filtered	Filtered	Filtered	Filtered	Filtered	Filtered	Filtered	Filtered	Filtered	Filtered	Filtered	Filtered	Filtered	Filtered	Filtered	Filtered	0.000374399	0.00838584	0.00118021	0.00014404	0.00509452	Filtered	0.000115762	0.000936995	0.000160184	0.00507303	0.0020631	0.00847752
_VTVVIDWLQDILTQM[+16]K_.2	Apob	F7A3M3,E9Q414,E9Q1Y3,E9Q4G4	Apolipoprotein B-100 (Fragment),Apolipoprotein B-100,Apolipoprotein B-100 (Fragment),Apolipoprotein B-100 (Fragment)	0.00721016	Filtered	0.00345116	0.000884517	Filtered	0.000498242	0.00405554	Profiled	Profiled	0.00239324	0.00473502	0.00457606	Filtered	Filtered	0.0010126	0.00544525	Filtered	0.000666516	Filtered	0.00870911	Filtered	Profiled	Filtered	0.00203041	0.00321992	Profiled	Profiled	Profiled	Filtered	Filtered	Filtered	Filtered	Profiled	0.0025924	0.000197262	0.000418746	6.97563e-05	0.000962418	0.00705981	0.00136417	0.000470953	0.00084923	0.00278302	0.00119861	0.000498036	0.00216348
_VTVVIDWLQDILTQM[+16]K_.3	Apob	F7A3M3,E9Q414,E9Q1Y3,E9Q4G4	Apolipoprotein B-100 (Fragment),Apolipoprotein B-100,Apolipoprotein B-100 (Fragment),Apolipoprotein B-100 (Fragment)	0.000858524	0.000325029	Filtered	0.000142031	0.000180152	0.000626277	0.000257771	0.000908178	0.000521811	9.52408e-05	0.00111541	0.000291861	0.00301559	0.00101645	4.5717e-05	0.00410378	7.67838e-05	7.27332e-05	0.000181924	0.000255849	Filtered	0.00366372	0.000207783	0.000498896	0.00051491	0.000496902	0.000343455	0.00393003	Filtered	0.00509766	Filtered	0.00136209	0.000966639	0.00202887	0.000786886	0.0020772	9.59364e-05	Filtered	0.00463568	0.00605645	Filtered	0.00217028	Filtered	Filtered	0.00117218	0.00603461
_VTVVIDWLQDILTQMK_.2	Apob	F7A3M3,E9Q414,E9Q1Y3,E9Q4G4	Apolipoprotein B-100 (Fragment),Apolipoprotein B-100,Apolipoprotein B-100 (Fragment),Apolipoprotein B-100 (Fragment)	0.00575562	0.000409787	2.72887e-05	1.60497e-05	0.00215162	Filtered	Filtered	0.00407107	0.00552592	Filtered	0.000898296	0.000171578	Filtered	0.00850348	0.000127713	3.9686e-05	0.000475005	2.27727e-05	0.000205001	Filtered	0.00760739	4.34302e-05	0.000426155	0.0057881	0.00238073	0.000393911	0.00157337	5.58033e-05	Filtered	0.00702579	0.00118407	0.00211559	0.00422255	0.00161875	0.00887746	Filtered	Filtered	Filtered	Filtered	Filtered	Filtered	0.00188982	Filtered	0.00551909	Filtered	Filtered
_TMEQVMPALK_.2	Apob	F7A3M3,E9Q414,E9Q1Y3,E9Q4G4	Apolipoprotein B-100 (Fragment),Apolipoprotein B-100,Apolipoprotein B-100 (Fragment),Apolipoprotein B-100 (Fragment)	6.32029e-06	3.59649e-05	3.43359e-05	4.89874e-05	1.47836e-05	3.02337e-05	8.73231e-06	2.41785e-05	0.000792041	0.000178098	4.53784e-07	6.2826e-05	0.000251565	0.000460178	5.34707e-06	0.00131861	0.000146547	1.4804e-05	0.000380185	0.000213163	0.000689182	2.13806e-05	8.24764e-05	0.000143939	8.88441e-05	4.62471e-05	0.000292773	0.000111784	8.08207e-06	0.000100805	0.000189619	0.000130253	1.04247e-05	1.13844e-05	0.00626593	0.000766817	0.00117509	Filtered	0.0019901	0.00200806	0.00401041	0.0053754	0.00294646	0.00965782	6.36738e-07	0.0010028
_TM[+16]EQVMPALK_.2	Apob	F7A3M3,E9Q414,E9Q1Y3,E9Q4G4	Apolipoprotein B-100 (Fragment),Apolipoprotein B-100,Apolipoprotein B-100 (Fragment),Apolipoprotein B-100 (Fragment)	0.00145651	0.00245063	0.00688768	0.00112786	0.000831585	0.00558431	0.00278177	Filtered	0.000760792	0.000269014	0.00300779	0.00249731	0.00037351	0.00212575	0.000255283	0.00394162	0.000331401	0.0012748	0.000189297	0.00253415	0.00624841	0.000571392	0.00362675	0.000407335	0.00262764	Filtered	0.00100638	0.00299777	0.00901191	0.00221508	0.00721612	0.00278842	0.00904506	0.0021626	0.00200426	0.00160756	0.0043285	Filtered	0.000337539	0.000572076	Filtered	Filtered	0.00110446	0.00147904	0.000493265	0.000154517
_TM[+16]EQVM[+16]PALK_.2	Apob	F7A3M3,E9Q414,E9Q1Y3,E9Q4G4	Apolipoprotein B-100 (Fragment),Apolipoprotein B-100,Apolipoprotein B-100 (Fragment),Apolipoprotein B-100 (Fragment)	Filtered	Filtered	Filtered	Filtered	Filtered	Filtered	Filtered	Filtered	Filtered	Filtered	Filtered	Filtered	Filtered	Filtered	Filtered	Filtered	0.00397126	Filtered	Filtered	Filtered	Filtered	Filtered	Filtered	0.00553926	Filtered	Filtered	Filtered	0.00618178	Filtered	0.00699051	Filtered	Filtered	Filtered	Filtered	0.000656513	0.00418619	0.00523096	Profiled	Filtered	Filtered	Filtered	0.00280711	0.00898932	Filtered	Filtered	Filtered
_VQFPGYAGTYTVDELYTIVMK_.3	Apob	F7A3M3,E9Q414,E9Q1Y3,E9Q4G4	Apolipoprotein B-100 (Fragment),Apolipoprotein B-100,Apolipoprotein B-100 (Fragment),Apolipoprotein B-100 (Fragment)	0.00202341	0.000586563	0.000777109	0.000991805	0.00242584	0.000794548	0.000673924	0.00387477	0.0023203	0.00407947	Filtered	0.00035089	0.00204658	0.0018171	0.000161459	0.00249253	0.000123943	0.00151939	0.000390267	0.000956434	0.00014628	0.00602812	2.20878e-05	0.00176741	0.00433899	0.000592754	0.0018614	0.000615736	0.00312987	0.000201442	0.000200601	0.000104479	0.00427873	0.000194118	0.00213055	0.00050696	0.000338771	0.00517424	0.00022274	0.00313222	0.00197671	0.000175676	Filtered	0.000324858	0.00247629	0.00538803
_VQFPGYAGTYTVDELYTIVM[+16]K_.3	Apob	F7A3M3,E9Q414,E9Q1Y3,E9Q4G4	Apolipoprotein B-100 (Fragment),Apolipoprotein B-100,Apolipoprotein B-100 (Fragment),Apolipoprotein B-100 (Fragment)	0.00813315	Filtered	Filtered	0.00898353	Filtered	Filtered	Filtered	Filtered	Filtered	Filtered	0.0092269	0.00487332	Filtered	Filtered	0.00841133	Filtered	0.00497754	0.00431748	0.0060815	Filtered	Filtered	Filtered	Filtered	0.00874854	Filtered	Filtered	Filtered	Filtered	Filtered	0.000352844	Filtered	0.00435595	Filtered	Filtered	0.0010578	0.0053756	Profiled	0.00577283	0.00896113	0.0018994	Filtered	0.00691496	0.00310859	0.000546311	0.00253814	Filtered
_ALREEYFDPSMVGWTVK_.3	Apob	F7A3M3,E9Q414,E9Q1Y3,E9Q4G4	Apolipoprotein B-100 (Fragment),Apolipoprotein B-100,Apolipoprotein B-100 (Fragment),Apolipoprotein B-100 (Fragment)	1.21533e-09	1.38464e-07	4.97437e-05	1.44428e-05	4.69527e-07	3.57145e-07	2.91681e-11	1.85249e-09	4.19762e-15	1.98241e-11	6.00721e-15	5.70303e-07	1.40335e-06	6.67718e-15	5.04953e-08	3.35149e-11	1.37679e-06	6.24655e-08	2.56495e-07	2.19923e-14	7.56459e-06	3.87678e-17	3.6412e-08	1.16215e-21	2.34207e-06	1.07473e-06	3.97225e-05	1.08293e-05	4.49276e-06	2.58805e-05	2.9868e-11	1.06272e-05	2.03363e-07	1.60825e-07	1.70895e-05	0.000539218	0.000405666	Filtered	4.90809e-05	0.000114996	0.000419042	5.65898e-05	0.000120314	2.82789e-08	8.20807e-14	2.07983e-11
_ALREEYFDPSM[+16]VGWTVK_.3	Apob	F7A3M3,E9Q414,E9Q1Y3,E9Q4G4	Apolipoprotein B-100 (Fragment),Apolipoprotein B-100,Apolipoprotein B-100 (Fragment),Apolipoprotein B-100 (Fragment)	Filtered	Filtered	0.00320426	Filtered	0.00477772	Filtered	Filtered	Profiled	0.00827047	Filtered	0.00345821	0.0055926	Profiled	Filtered	Filtered	0.00290969	0.00447355	0.00458198	0.00355799	0.00678868	Filtered	0.00562855	Filtered	0.00404274	0.00758814	0.00773543	Filtered	0.00288404	0.00149746	Filtered	Profiled	0.00440198	Filtered	0.00767744	Filtered	Filtered	Filtered	Filtered	0.00851378	Filtered	Filtered	Filtered	Filtered	Filtered	Filtered	Filtered
_SLQELLQMDGK_.2	Apob	F7A3M3,E9Q414,E9Q1Y3,E9Q4G4	Apolipoprotein B-100 (Fragment),Apolipoprotein B-100,Apolipoprotein B-100 (Fragment),Apolipoprotein B-100 (Fragment)	0.000461138	0.000156795	0.000171193	3.9545e-05	0.000746712	2.3898e-05	0.000457838	0.000263127	0.000287431	3.70684e-07	0.000212296	6.36341e-05	0.00235965	8.4612e-05	1.71e-06	0.000224974	3.9488e-05	1.0002e-05	0.00143607	2.38651e-05	0.00146389	6.44309e-06	0.000241908	1.56266e-05	7.61859e-05	0.000173091	0.000150467	3.59922e-05	0.000135719	9.4427e-05	0.00463888	2.19766e-05	0.000107251	2.94546e-05	0.000549748	0.000481913	0.000195237	Filtered	0.000992104	0.000144848	0.000142759	0.000430002	0.000209051	0.000145929	3.05561e-08	0.00031659
_SLQELLQM[+16]DGK_.2	Apob	F7A3M3,E9Q414,E9Q1Y3,E9Q4G4	Apolipoprotein B-100 (Fragment),Apolipoprotein B-100,Apolipoprotein B-100 (Fragment),Apolipoprotein B-100 (Fragment)	Filtered	Filtered	Filtered	Filtered	Filtered	Filtered	Filtered	Filtered	Filtered	Filtered	Profiled	Profiled	0.00789935	Filtered	Filtered	Filtered	Filtered	0.00779139	Filtered	Filtered	Filtered	Filtered	Filtered	Filtered	Filtered	Filtered	Filtered	Filtered	Filtered	Filtered	Filtered	0.00657451	Filtered	0.00710032	Filtered	0.00498638	Filtered	0.00658207	Filtered	0.00551551	0.00614368	Filtered	Filtered	0.00381954	Filtered	0.00422658
_GESQFEALNFDFQAQAQFLELNPHPPVLK_.4	Apob	F7A3M3,E9Q414,E9Q1Y3,E9Q4G4	Apolipoprotein B-100 (Fragment),Apolipoprotein B-100,Apolipoprotein B-100 (Fragment),Apolipoprotein B-100 (Fragment)	Filtered	Filtered	Filtered	Filtered	0.00595561	0.00302665	0.0090869	Filtered	0.00507423	Filtered	Filtered	0.00181489	0.00334298	Filtered	0.000448537	0.0050598	0.00101169	Filtered	Filtered	0.00122358	0.00489986	Filtered	0.000876749	0.00134576	0.000259131	Filtered	Filtered	0.00272274	0.0033914	Filtered	0.000673065	Filtered	0.000914164	Filtered	0.00628587	0.00364755	0.00436432	0.00917024	0.00332246	0.000490266	0.000473277	0.00190407	0.009102	0.000929639	Filtered	Filtered
_LLFQM[+16]DSSATAYGSTISK_.2	Apob	F7A3M3,E9Q414,E9Q1Y3,E9Q4G4	Apolipoprotein B-100 (Fragment),Apolipoprotein B-100,Apolipoprotein B-100 (Fragment),Apolipoprotein B-100 (Fragment)	Filtered	Filtered	0.00914746	0.00872791	Filtered	Filtered	Filtered	Filtered	Filtered	Filtered	0.00662767	Filtered	Filtered	Filtered	0.00955533	Filtered	Filtered	0.00435864	0.00910579	Filtered	Filtered	0.00634934	Filtered	0.00401622	Filtered	Filtered	Filtered	Filtered	Filtered	Filtered	Filtered	0.00277	Filtered	0.00717788	0.000842746	0.00307703	0.00105119	4.70666e-07	0.00283179	0.00412615	0.000752818	3.59402e-06	8.06296e-05	0.000695533	0.000482352	0.00127399
_YEVDQHIQVLMDK_.3	Apob	F7A3M3,E9Q414,E9Q1Y3,E9Q4G4	Apolipoprotein B-100 (Fragment),Apolipoprotein B-100,Apolipoprotein B-100 (Fragment),Apolipoprotein B-100 (Fragment)	2.31048e-05	0.00154096	2.11341e-08	1.29981e-06	3.86227e-07	8.1431e-05	7.73002e-06	0.000150767	9.70156e-05	5.27521e-09	8.35825e-05	0.000306145	0.00328671	0.000518723	3.38804e-05	2.17936e-05	0.00219147	6.25486e-05	2.5129e-05	2.76599e-05	0.00116367	1.33411e-06	2.97107e-05	1.62222e-06	9.12272e-05	4.17319e-05	0.000119866	2.16469e-05	0.000610795	0.000122446	0.000108808	1.91016e-05	3.94118e-06	3.21279e-05	0.000156302	5.65458e-05	1.66218e-05	0.00174184	0.000118689	0.000288018	6.03419e-05	5.23118e-06	4.97809e-07	0.000406003	1.83075e-13	0.000510249
_YEVDQHIQVLM[+16]DK_.3	Apob	F7A3M3,E9Q414,E9Q1Y3,E9Q4G4	Apolipoprotein B-100 (Fragment),Apolipoprotein B-100,Apolipoprotein B-100 (Fragment),Apolipoprotein B-100 (Fragment)	0.0010139	0.00314925	0.00353054	0.000744556	0.00112607	0.000609975	0.000235868	Filtered	0.00289647	0.00267923	0.00520151	0.000522058	0.00425854	0.00129777	4.68604e-05	0.00132207	0.000895963	0.000165978	0.000377231	4.70371e-05	0.00306466	0.000634487	0.00538917	0.00116157	0.000296331	0.00392389	0.00920069	0.00171223	0.00365694	0.00238274	0.00206231	0.000531194	Filtered	0.0010745	0.00326477	0.000123114	0.00014563	6.07806e-12	7.42773e-05	0.000189322	0.000131215	0.000135568	0.00176672	4.22519e-05	4.92562e-09	0.00303398
_YEVDQHIQVLM[+16]DK_.2	Apob	F7A3M3,E9Q414,E9Q1Y3,E9Q4G4	Apolipoprotein B-100 (Fragment),Apolipoprotein B-100,Apolipoprotein B-100 (Fragment),Apolipoprotein B-100 (Fragment)	0.00937275	0.00819632	Filtered	Filtered	0.00496565	Filtered	Filtered	0.00424286	0.00845177	Filtered	Filtered	Filtered	0.00508426	0.00238204	0.00733377	0.00604053	Filtered	0.00873244	Filtered	0.00695094	Filtered	0.00115564	Filtered	0.00460902	0.00985103	0.00582667	0.00373846	Filtered	0.00955028	0.00403266	Filtered	Filtered	0.00837289	Filtered	Filtered	Filtered	Filtered	Filtered	Filtered	Filtered	Filtered	Filtered	Filtered	Filtered	Filtered	Filtered
_YEVDQHIQVLMDK_.2	Apob	F7A3M3,E9Q414,E9Q1Y3,E9Q4G4	Apolipoprotein B-100 (Fragment),Apolipoprotein B-100,Apolipoprotein B-100 (Fragment),Apolipoprotein B-100 (Fragment)	Filtered	Filtered	0.0070183	Filtered	Filtered	0.000314872	Filtered	0.00181375	0.00675301	0.00292297	0.00854477	0.00235251	Filtered	Filtered	0.00146382	Filtered	0.00877998	0.00576801	0.00878641	Filtered	Filtered	Filtered	Filtered	Filtered	0.00667794	Profiled	Filtered	Filtered	Filtered	0.00891423	0.00254146	Filtered	0.00140673	0.0028539	Filtered	Filtered	Filtered	Filtered	Filtered	Filtered	Filtered	Filtered	Filtered	Filtered	Filtered	Filtered
_YYEIEENMVELIK_.2	Apob	F7A3M3,E9Q414,E9Q1Y3,E9Q4G4	Apolipoprotein B-100 (Fragment),Apolipoprotein B-100,Apolipoprotein B-100 (Fragment),Apolipoprotein B-100 (Fragment)	1.4882e-05	0.00010068	5.7161e-05	0.000317436	0.000324236	0.000216988	0.000310363	0.00356439	0.000557204	3.12916e-05	0.000671457	0.00300606	0.00829686	0.00231394	0.00232177	Filtered	0.00236735	0.000486707	0.000209298	0.00701267	0.00413457	0.00105236	Filtered	0.00273534	0.00052259	0.0064544	Filtered	0.000878406	Filtered	0.00675705	0.00307427	0.00768682	Filtered	0.000354604	1.74201e-05	4.42464e-05	2.54436e-06	0.00176991	0.000105049	0.000988763	3.5453e-07	9.58191e-08	8.69076e-16	1.76206e-05	1.05269e-14	2.26586e-09
_YYEIEENM[+16]VELIK_.2	Apob	F7A3M3,E9Q414,E9Q1Y3,E9Q4G4	Apolipoprotein B-100 (Fragment),Apolipoprotein B-100,Apolipoprotein B-100 (Fragment),Apolipoprotein B-100 (Fragment)	Filtered	Filtered	Filtered	Filtered	Filtered	Filtered	Filtered	Filtered	Filtered	Filtered	Filtered	Filtered	Filtered	0.0075323	0.00967913	Filtered	Filtered	0.00113932	0.00628217	Filtered	Filtered	Filtered	Filtered	Filtered	Filtered	Filtered	Filtered	Filtered	Filtered	Filtered	Filtered	Filtered	Filtered	Filtered	Filtered	0.00941632	0.00338479	0.00477814	Filtered	Filtered	Filtered	0.00488508	Filtered	Filtered	Filtered	Filtered
_QMDAIDVTMHLDQLR_.3	Apob	F7A3M3,E9Q414,E9Q1Y3,E9Q4G4	Apolipoprotein B-100 (Fragment),Apolipoprotein B-100,Apolipoprotein B-100 (Fragment),Apolipoprotein B-100 (Fragment)	2.13544e-05	0.000520989	0.000579548	0.000279106	0.000703508	0.000161138	0.000113015	0.000389267	1.65671e-07	0.000274349	0.00177253	0.000234036	0.000400022	0.000839655	0.0026199	0.000763432	0.000299913	0.000352969	0.000597607	0.000582675	0.000837083	0.00214584	0.0019511	0.000284975	0.00062577	0.000127886	0.0029848	2.06346e-05	0.00112431	0.000363469	0.000603332	2.21128e-05	0.00251647	0.000909902	0.000414347	0.00338311	0.000947711	Filtered	0.000687183	0.000309431	0.00310224	0.00533553	0.00516616	0.000251799	2.63521e-06	0.00131697
_QM[+16]DAIDVTMHLDQLR_.3	Apob	F7A3M3,E9Q414,E9Q1Y3,E9Q4G4	Apolipoprotein B-100 (Fragment),Apolipoprotein B-100,Apolipoprotein B-100 (Fragment),Apolipoprotein B-100 (Fragment)	Filtered	Filtered	Filtered	Filtered	Filtered	Filtered	Filtered	Filtered	Filtered	0.00694582	0.00624714	Filtered	Filtered	Filtered	Filtered	Filtered	Filtered	Filtered	Filtered	Filtered	Filtered	Filtered	Filtered	Filtered	Filtered	Filtered	Filtered	Filtered	Filtered	Filtered	Filtered	Filtered	Filtered	Filtered	0.00420439	0.0026248	0.00604539	Filtered	0.00625402	0.00550309	0.0034689	Filtered	0.00890366	0.00695144	Filtered	0.00796095
_LDLAGSLDGQLWDLEAIFLPVYGK_.3	Apob	F7A3M3,E9Q414,E9Q1Y3,E9Q4G4	Apolipoprotein B-100 (Fragment),Apolipoprotein B-100,Apolipoprotein B-100 (Fragment),Apolipoprotein B-100 (Fragment)	Filtered	0.00154413	Filtered	Filtered	Filtered	Filtered	0.00127296	0.00720495	0.00107071	0.00590249	Filtered	0.00483932	0.0018431	3.17718e-05	0.00682403	0.00606177	Filtered	0.000878449	0.000258163	0.00033183	0.00433325	0.00439248	Filtered	5.18927e-06	0.00956987	0.00775476	5.33434e-05	Filtered	Filtered	0.00948378	0.000795152	0.00064157	0.004001	0.00288535	Filtered	Filtered	0.000178204	4.17415e-08	0.00123909	0.00463119	Filtered	0.00491642	0.00459176	Filtered	0.000586464	0.000338044
_MEHEGEIVFDGK_.3	Apob	F7A3M3,E9Q414,E9Q1Y3,E9Q4G4	Apolipoprotein B-100 (Fragment),Apolipoprotein B-100,Apolipoprotein B-100 (Fragment),Apolipoprotein B-100 (Fragment)	2.58696e-08	1.82203e-06	1.25766e-08	6.79469e-11	2.63883e-15	1.43542e-06	3.94111e-09	1.4007e-18	1.31247e-12	6.30058e-20	1.22172e-13	1.83979e-05	7.17219e-06	7.05633e-10	1.95692e-07	1.71159e-09	2.47534e-06	1.89907e-08	2.40727e-06	1.63244e-11	1.56326e-05	5.93011e-10	2.1842e-05	6.65399e-16	1.59341e-05	1.58715e-05	6.76856e-09	1.56364e-05	3.35914e-06	5.28927e-05	1.27144e-06	1.84677e-05	2.39372e-06	6.98596e-06	Filtered	2.84504e-05	0.00143204	0.00817209	1.48716e-05	4.58982e-06	5.44454e-12	0.000614429	7.19265e-06	0.00016651	4.80822e-17	1.15366e-11
_MEHEGEIVFDGK_.2	Apob	F7A3M3,E9Q414,E9Q1Y3,E9Q4G4	Apolipoprotein B-100 (Fragment),Apolipoprotein B-100,Apolipoprotein B-100 (Fragment),Apolipoprotein B-100 (Fragment)	2.36669e-05	0.000155848	0.000117143	2.05401e-05	0.000148352	1.04097e-05	3.72495e-05	1.4895e-11	1.82977e-08	6.89099e-16	3.28661e-07	4.65236e-05	0.000509191	4.46678e-05	7.38586e-06	0.000135954	3.8794e-05	2.25571e-07	2.05698e-05	3.22702e-05	2.80037e-05	3.0657e-07	2.21463e-05	1.58173e-08	3.56275e-05	5.75944e-05	0.00124366	3.16694e-05	1.2662e-05	0.000290711	3.31697e-05	2.49272e-05	2.1681e-05	4.86607e-06	0.0071955	4.62371e-05	Filtered	Filtered	0.00139871	0.000128307	0.0042967	0.00376959	1.68016e-07	0.000430934	0.000595664	0.001163
_M[+16]EHEGEIVFDGK_.2	Apob	F7A3M3,E9Q414,E9Q1Y3,E9Q4G4	Apolipoprotein B-100 (Fragment),Apolipoprotein B-100,Apolipoprotein B-100 (Fragment),Apolipoprotein B-100 (Fragment)	Filtered	Filtered	Filtered	Filtered	Filtered	Filtered	Filtered	Filtered	Filtered	Filtered	Filtered	Filtered	Filtered	Filtered	Filtered	Filtered	Filtered	Filtered	Filtered	Filtered	Filtered	Filtered	0.0080238	Filtered	Filtered	Filtered	Filtered	Filtered	Filtered	Filtered	Filtered	Filtered	Filtered	Filtered	Filtered	Filtered	Filtered	Filtered	Filtered	Filtered	Filtered	Filtered	Filtered	Filtered	Filtered	Filtered
_LSNDLMGSYAEMK_.2	Apob	F7A3M3,E9Q414,E9Q1Y3,E9Q4G4	Apolipoprotein B-100 (Fragment),Apolipoprotein B-100,Apolipoprotein B-100 (Fragment),Apolipoprotein B-100 (Fragment)	2.36676e-06	1.50396e-05	6.12856e-09	6.76157e-08	4.16878e-06	5.8692e-06	4.61845e-06	9.82864e-12	2.17181e-08	1.69584e-12	3.30015e-07	1.52137e-06	6.0294e-06	4.36149e-08	5.21356e-06	1.47004e-05	3.95311e-06	2.97234e-07	2.43312e-05	2.22074e-10	2.03624e-05	6.07733e-06	2.18438e-05	2.69331e-17	2.7287e-05	0.000347238	3.41813e-08	3.43201e-05	8.03265e-05	4.72473e-05	7.33132e-07	1.91846e-05	3.50957e-06	9.79126e-06	1.72102e-07	2.07981e-05	4.73133e-10	0.00087505	2.75705e-05	5.43296e-07	3.29429e-07	8.81858e-06	1.31185e-09	9.6274e-10	4.74538e-26	1.57201e-10
_LSNDLM[+16]GSYAEMK_.2	Apob	F7A3M3,E9Q414,E9Q1Y3,E9Q4G4	Apolipoprotein B-100 (Fragment),Apolipoprotein B-100,Apolipoprotein B-100 (Fragment),Apolipoprotein B-100 (Fragment)	Filtered	0.00633513	Filtered	0.000611699	0.0015222	0.000947046	0.000157277	0.00182308	0.00100467	0.00106591	0.00099108	0.000435196	0.00366063	0.00230578	0.00462062	0.00189388	0.0012616	0.00590622	0.00650423	0.0037751	0.00403606	0.000713614	0.00411955	0.000505459	0.000195895	0.00373692	0.00480126	0.000201526	0.0073177	0.0010375	0.00231718	0.00503023	Filtered	0.00041662	0.00143597	0.000607969	0.00497253	Filtered	0.0042636	0.00167399	Filtered	0.00516438	0.00290446	0.000349034	7.85224e-09	0.000279315
_LSNDLMGSYAEM[+16]K_.2	Apob	F7A3M3,E9Q414,E9Q1Y3,E9Q4G4	Apolipoprotein B-100 (Fragment),Apolipoprotein B-100,Apolipoprotein B-100 (Fragment),Apolipoprotein B-100 (Fragment)	0.00821389	Filtered	Filtered	Filtered	Profiled	Filtered	Filtered	Filtered	Filtered	Filtered	Filtered	Filtered	Filtered	Filtered	Filtered	Filtered	Filtered	Filtered	Filtered	Profiled	Filtered	Filtered	Filtered	Filtered	Filtered	Filtered	Filtered	Filtered	Filtered	Filtered	Filtered	Profiled	Filtered	Profiled	0.00699515	0.00230706	0.00883741	0.00201323	0.000528486	0.000591747	Filtered	0.00118606	0.00391188	0.000798343	0.00372823	0.00231588
_LSNDLM[+16]GSYAEM[+16]K_.2	Apob	F7A3M3,E9Q414,E9Q1Y3,E9Q4G4	Apolipoprotein B-100 (Fragment),Apolipoprotein B-100,Apolipoprotein B-100 (Fragment),Apolipoprotein B-100 (Fragment)	Filtered	Filtered	Filtered	Filtered	Filtered	Filtered	Filtered	Filtered	Filtered	Filtered	Filtered	Filtered	Filtered	Filtered	Filtered	Filtered	Filtered	Filtered	Filtered	Filtered	Filtered	Filtered	Filtered	Filtered	Filtered	Filtered	Filtered	Filtered	Filtered	Filtered	Filtered	Filtered	Filtered	Filtered	Filtered	Filtered	Filtered	Filtered	Filtered	Filtered	Filtered	Filtered	Filtered	Filtered	Filtered	Filtered
_NITDFAEQYSIQNWAESIK_.3	Apob	F7A3M3,E9Q414,E9Q1Y3,E9Q4G4	Apolipoprotein B-100 (Fragment),Apolipoprotein B-100,Apolipoprotein B-100 (Fragment),Apolipoprotein B-100 (Fragment)	Filtered	Filtered	Filtered	Filtered	0.00515713	Filtered	Filtered	Filtered	0.00681105	Filtered	Filtered	Filtered	0.00169978	Filtered	Filtered	Filtered	0.00510427	0.00294129	Filtered	0.00814314	0.0060444	Filtered	Filtered	0.0048251	0.00950946	Filtered	Filtered	0.00946804	Filtered	0.00464413	Filtered	Filtered	Filtered	Filtered	0.00925976	0.00793195	Filtered	Filtered	0.00973187	0.00643612	0.00342147	0.00589771	0.00804731	0.0018514	0.00854003	0.0042668
_NITDFAEQYSIQNWAESIK_.2	Apob	F7A3M3,E9Q414,E9Q1Y3,E9Q4G4	Apolipoprotein B-100 (Fragment),Apolipoprotein B-100,Apolipoprotein B-100 (Fragment),Apolipoprotein B-100 (Fragment)	0.00145714	0.00329115	0.00177527	0.00112998	0.000487727	0.00109287	0.00138552	0.00398369	0.00108024	0.000309565	0.00082889	0.000560301	0.00423986	0.00152876	7.81487e-05	0.00107273	0.00153479	0.000539014	2.84021e-05	0.000513476	0.00322896	Filtered	Filtered	0.000206854	0.00838576	0.000324739	0.00547666	0.00199334	Profiled	0.000794165	0.000364282	0.00156173	0.000657545	0.00168792	Filtered	0.00606126	0.00173348	Filtered	Filtered	Filtered	Filtered	Filtered	Filtered	Filtered	Filtered	Filtered
[truncated: 4,549 more rows]
[truncated: 220 more columns]
