# Supplementary material for: Blockade of High-Fat Diet Proteomic Phenotypes Using Exercise as Prevention or Treatment
Source: Mol Cell Proteomics. 2020 Dec 19;20:100027. doi: 10.1074/mcp.TIR120.002343 (PMC7950115; doi:10.1074/mcp.TIR120.002343)
Supplement: Supplemental Data 3 [file mmc3.xlsx]

## Sheet: ST3
Supplementary Table 3 - Spectronaut protein-level data table (long-format)
Protein Accessions	Gene Name	Protein Descriptions	Number Of Stripped Sequences Used For Quantification	Number Of Precursors Used For Quantification	Quantity	Qvalue	Experiment	Diet	Exercise	Replicate
P07724	Alb	Serum albumin	3	6	147346128	3.22448e-14	Prevention	Chow	END	2
P07724	Alb	Serum albumin	3	6	140378864	3.22448e-14	Prevention	Chow	END	1
P07724	Alb	Serum albumin	3	6	138794048	3.22448e-14	Prevention	Chow	HIIT	11
P07724	Alb	Serum albumin	3	6	131479928	3.22448e-14	Prevention	Chow	NONE	7
P07724	Alb	Serum albumin	3	6	130790216	3.22448e-14	Prevention	Chow	NONE	4
P07724	Alb	Serum albumin	3	6	129698416	3.22448e-14	Prevention	Chow	NONE	11
P07724	Alb	Serum albumin	3	6	128502032	3.22448e-14	Prevention	Chow	HIIT	4
P07724	Alb	Serum albumin	3	6	127629600	3.22448e-14	Prevention	Chow	END	10
P07724	Alb	Serum albumin	3	6	125398672	3.22448e-14	Prevention	Chow	HIIT	3
P07724	Alb	Serum albumin	3	6	120728336	3.22448e-14	Prevention	Chow	HIIT	10
P07724	Alb	Serum albumin	3	6	113566440	3.22448e-14	Prevention	Chow	NONE	12
P07724	Alb	Serum albumin	3	6	112757040	3.22448e-14	Prevention	Chow	NONE	1
P07724	Alb	Serum albumin	3	6	112256896	3.22448e-14	Prevention	Chow	HIIT	6
P07724	Alb	Serum albumin	3	6	107733824	3.22448e-14	Prevention	HFD	HIIT	2
P07724	Alb	Serum albumin	3	6	106505544	3.22448e-14	Prevention	Chow	NONE	3
P07724	Alb	Serum albumin	3	6	106183008	3.22448e-14	Prevention	Chow	NONE	4
P07724	Alb	Serum albumin	3	6	105842976	3.22448e-14	Prevention	HFD	NONE	4
P07724	Alb	Serum albumin	3	6	105053216	3.22448e-14	Prevention	HFD	END	10
P07724	Alb	Serum albumin	3	6	104536856	3.22448e-14	Prevention	HFD	HIIT	1
P07724	Alb	Serum albumin	3	6	103996736	3.22448e-14	Prevention	Chow	END	6
P07724	Alb	Serum albumin	3	6	103881040	3.22448e-14	Prevention	Chow	NONE	2
P07724	Alb	Serum albumin	3	6	102409872	3.22448e-14	Prevention	Chow	NONE	5
P07724	Alb	Serum albumin	3	6	101728040	3.22448e-14	Prevention	Chow	HIIT	7
P07724	Alb	Serum albumin	3	6	101723312	3.22448e-14	Prevention	HFD	NONE	11
P07724	Alb	Serum albumin	3	6	101388424	3.22448e-14	Prevention	Chow	END	7
P07724	Alb	Serum albumin	3	6	99133120	3.22448e-14	Prevention	Chow	END	5
P07724	Alb	Serum albumin	3	6	98810264	3.22448e-14	Prevention	Chow	END	3
P07724	Alb	Serum albumin	3	6	98147992	3.22448e-14	Prevention	Chow	NONE	10
P07724	Alb	Serum albumin	3	6	97974360	3.22448e-14	Prevention	HFD	END	3
P07724	Alb	Serum albumin	3	6	97350792	3.22448e-14	Prevention	HFD	END	11
P07724	Alb	Serum albumin	3	6	96773840	3.22448e-14	Prevention	Chow	NONE	8
P07724	Alb	Serum albumin	3	6	96395456	3.22448e-14	Prevention	Chow	NONE	6
P07724	Alb	Serum albumin	3	6	95363760	3.22448e-14	Prevention	Chow	END	8
P07724	Alb	Serum albumin	3	6	94687776	3.22448e-14	Prevention	Chow	END	11
P07724	Alb	Serum albumin	3	6	94545832	3.22448e-14	Prevention	Chow	END	4
P07724	Alb	Serum albumin	3	6	92529544	3.22448e-14	Prevention	Chow	HIIT	5
P07724	Alb	Serum albumin	3	6	92261080	3.22448e-14	Prevention	HFD	NONE	9
P07724	Alb	Serum albumin	3	6	92089496	3.22448e-14	Prevention	HFD	END	8
P07724	Alb	Serum albumin	3	6	91714608	3.22448e-14	Prevention	HFD	END	5
P07724	Alb	Serum albumin	3	6	90586144	3.22448e-14	Prevention	HFD	HIIT	8
P07724	Alb	Serum albumin	3	6	90417688	3.22448e-14	Prevention	Chow	HIIT	9
P07724	Alb	Serum albumin	3	6	89968536	3.22448e-14	Prevention	Chow	END	4
P07724	Alb	Serum albumin	3	6	89891048	3.22448e-14	Prevention	HFD	HIIT	5
P07724	Alb	Serum albumin	3	6	89374352	3.22448e-14	Prevention	HFD	END	9
P07724	Alb	Serum albumin	3	6	89097536	3.22448e-14	Prevention	Chow	HIIT	8
P07724	Alb	Serum albumin	3	6	87005304	3.22448e-14	Prevention	HFD	NONE	12
P07724	Alb	Serum albumin	3	6	86167464	3.22448e-14	Prevention	HFD	END	1
P07724	Alb	Serum albumin	3	6	83123320	3.22448e-14	Prevention	HFD	HIIT	3
P07724	Alb	Serum albumin	3	6	82133552	3.22448e-14	Prevention	HFD	NONE	3
P07724	Alb	Serum albumin	3	6	82067688	3.22448e-14	Prevention	Chow	HIIT	2
P07724	Alb	Serum albumin	3	6	80041712	3.22448e-14	Prevention	HFD	END	2
P07724	Alb	Serum albumin	3	6	80030864	3.22448e-14	Prevention	HFD	NONE	5
P07724	Alb	Serum albumin	3	6	79586264	3.22448e-14	Prevention	Chow	HIIT	1
P07724	Alb	Serum albumin	3	6	79457264	3.22448e-14	Prevention	HFD	HIIT	7
P07724	Alb	Serum albumin	3	6	79215040	3.22448e-14	Prevention	HFD	NONE	10
P07758,D3YZL0,A0A0A0MQA3	Serpina1a	Alpha-1-antitrypsin 1-1,Alpha-1-antitrypsin 1-1 (Fragment),Alpha-1-antitrypsin 1-1	3	7	78717448	3.22448e-14	Treatment	Chow	END	3
P07724	Alb	Serum albumin	3	6	78113568	3.22448e-14	Prevention	HFD	NONE	8
P07758,D3YZL0,A0A0A0MQA3	Serpina1a	Alpha-1-antitrypsin 1-1,Alpha-1-antitrypsin 1-1 (Fragment),Alpha-1-antitrypsin 1-1	3	7	78039312	3.22448e-14	Treatment	Chow	END	10
P07724	Alb	Serum albumin	3	6	77509112	3.22448e-14	Prevention	HFD	END	6
P07724	Alb	Serum albumin	3	6	76652144	3.22448e-14	Prevention	HFD	NONE	7
P07724	Alb	Serum albumin	3	6	75451680	3.22448e-14	Prevention	HFD	NONE	2
P07724	Alb	Serum albumin	3	6	75424008	3.22448e-14	Prevention	HFD	END	4
P07758,D3YZL0,A0A0A0MQA3	Serpina1a	Alpha-1-antitrypsin 1-1,Alpha-1-antitrypsin 1-1 (Fragment),Alpha-1-antitrypsin 1-1	3	7	75246272	3.22448e-14	Treatment	Chow	HIIT	11
P07724	Alb	Serum albumin	3	6	72226448	3.22448e-14	Prevention	HFD	NONE	1
P07758,D3YZL0,A0A0A0MQA3	Serpina1a	Alpha-1-antitrypsin 1-1,Alpha-1-antitrypsin 1-1 (Fragment),Alpha-1-antitrypsin 1-1	3	7	71426096	3.22448e-14	Treatment	Chow	HIIT	2
P07758,D3YZL0,A0A0A0MQA3	Serpina1a	Alpha-1-antitrypsin 1-1,Alpha-1-antitrypsin 1-1 (Fragment),Alpha-1-antitrypsin 1-1	3	7	71387632	3.22448e-14	Treatment	Chow	NONE	11
Q00623,A0A1L1STX7	Apoa1	Apolipoprotein A-I,Apolipoprotein A-I (Fragment)	3	7	70916024	3.22448e-14	Prevention	HFD	HIIT	5
P07758,D3YZL0,A0A0A0MQA3	Serpina1a	Alpha-1-antitrypsin 1-1,Alpha-1-antitrypsin 1-1 (Fragment),Alpha-1-antitrypsin 1-1	3	7	69916736	3.22448e-14	Treatment	Chow	NONE	1
P07724	Alb	Serum albumin	3	6	69079576	3.22448e-14	Prevention	HFD	END	7
Q00623,A0A1L1STX7	Apoa1	Apolipoprotein A-I,Apolipoprotein A-I (Fragment)	3	7	68713544	3.22448e-14	Prevention	HFD	END	10
P07758,D3YZL0,A0A0A0MQA3	Serpina1a	Alpha-1-antitrypsin 1-1,Alpha-1-antitrypsin 1-1 (Fragment),Alpha-1-antitrypsin 1-1	3	7	67978024	3.22448e-14	Treatment	Chow	END	9
P07724	Alb	Serum albumin	3	6	67723160	3.22448e-14	Prevention	HFD	HIIT	6
Q00623,A0A1L1STX7	Apoa1	Apolipoprotein A-I,Apolipoprotein A-I (Fragment)	3	7	67635000	3.22448e-14	Prevention	HFD	NONE	12
P07758,D3YZL0,A0A0A0MQA3	Serpina1a	Alpha-1-antitrypsin 1-1,Alpha-1-antitrypsin 1-1 (Fragment),Alpha-1-antitrypsin 1-1	3	7	66353960	3.22448e-14	Treatment	Chow	HIIT	10
P07758,D3YZL0,A0A0A0MQA3	Serpina1a	Alpha-1-antitrypsin 1-1,Alpha-1-antitrypsin 1-1 (Fragment),Alpha-1-antitrypsin 1-1	3	7	65670676	3.22448e-14	Treatment	Chow	NONE	4
P07758,D3YZL0,A0A0A0MQA3	Serpina1a	Alpha-1-antitrypsin 1-1,Alpha-1-antitrypsin 1-1 (Fragment),Alpha-1-antitrypsin 1-1	3	7	65574472	3.22448e-14	Treatment	Chow	HIIT	12
P07758,D3YZL0,A0A0A0MQA3	Serpina1a	Alpha-1-antitrypsin 1-1,Alpha-1-antitrypsin 1-1 (Fragment),Alpha-1-antitrypsin 1-1	3	7	65538948	3.22448e-14	Treatment	Chow	END	12
P07758,D3YZL0,A0A0A0MQA3	Serpina1a	Alpha-1-antitrypsin 1-1,Alpha-1-antitrypsin 1-1 (Fragment),Alpha-1-antitrypsin 1-1	3	7	64920604	3.22448e-14	Treatment	Chow	NONE	9
P07758,D3YZL0,A0A0A0MQA3	Serpina1a	Alpha-1-antitrypsin 1-1,Alpha-1-antitrypsin 1-1 (Fragment),Alpha-1-antitrypsin 1-1	3	7	64846300	3.22448e-14	Treatment	Chow	END	7
P07758,D3YZL0,A0A0A0MQA3	Serpina1a	Alpha-1-antitrypsin 1-1,Alpha-1-antitrypsin 1-1 (Fragment),Alpha-1-antitrypsin 1-1	3	7	64152388	3.22448e-14	Treatment	Chow	END	2
Q00623,A0A1L1STX7	Apoa1	Apolipoprotein A-I,Apolipoprotein A-I (Fragment)	3	7	64131480	3.22448e-14	Prevention	HFD	NONE	4
P07758,D3YZL0,A0A0A0MQA3	Serpina1a	Alpha-1-antitrypsin 1-1,Alpha-1-antitrypsin 1-1 (Fragment),Alpha-1-antitrypsin 1-1	3	7	64109552	3.22448e-14	Treatment	Chow	END	11
P07758,D3YZL0,A0A0A0MQA3	Serpina1a	Alpha-1-antitrypsin 1-1,Alpha-1-antitrypsin 1-1 (Fragment),Alpha-1-antitrypsin 1-1	3	7	63263052	3.22448e-14	Treatment	Chow	END	1
P07758,D3YZL0,A0A0A0MQA3	Serpina1a	Alpha-1-antitrypsin 1-1,Alpha-1-antitrypsin 1-1 (Fragment),Alpha-1-antitrypsin 1-1	3	7	63177216	3.22448e-14	Treatment	Chow	HIIT	4
Q00623,A0A1L1STX7	Apoa1	Apolipoprotein A-I,Apolipoprotein A-I (Fragment)	3	7	62941228	3.22448e-14	Prevention	HFD	END	5
P07758,D3YZL0,A0A0A0MQA3	Serpina1a	Alpha-1-antitrypsin 1-1,Alpha-1-antitrypsin 1-1 (Fragment),Alpha-1-antitrypsin 1-1	3	7	62937200	3.22448e-14	Treatment	Chow	NONE	12
Q00623,A0A1L1STX7	Apoa1	Apolipoprotein A-I,Apolipoprotein A-I (Fragment)	3	7	62923200	3.22448e-14	Prevention	HFD	HIIT	1
Q00623,A0A1L1STX7	Apoa1	Apolipoprotein A-I,Apolipoprotein A-I (Fragment)	3	7	62892368	3.22448e-14	Prevention	HFD	END	1
P07758,D3YZL0,A0A0A0MQA3	Serpina1a	Alpha-1-antitrypsin 1-1,Alpha-1-antitrypsin 1-1 (Fragment),Alpha-1-antitrypsin 1-1	3	7	62883464	3.22448e-14	Treatment	Chow	NONE	8
P07758,D3YZL0,A0A0A0MQA3	Serpina1a	Alpha-1-antitrypsin 1-1,Alpha-1-antitrypsin 1-1 (Fragment),Alpha-1-antitrypsin 1-1	3	7	62851344	3.22448e-14	Treatment	Chow	NONE	5
Q00623,A0A1L1STX7	Apoa1	Apolipoprotein A-I,Apolipoprotein A-I (Fragment)	3	7	62674540	3.22448e-14	Treatment	HFD	END	1
P07758,D3YZL0,A0A0A0MQA3	Serpina1a	Alpha-1-antitrypsin 1-1,Alpha-1-antitrypsin 1-1 (Fragment),Alpha-1-antitrypsin 1-1	3	7	62288648	3.22448e-14	Treatment	Chow	NONE	7
Q00623,A0A1L1STX7	Apoa1	Apolipoprotein A-I,Apolipoprotein A-I (Fragment)	3	7	62193200	3.22448e-14	Prevention	HFD	NONE	11
P07758,D3YZL0,A0A0A0MQA3	Serpina1a	Alpha-1-antitrypsin 1-1,Alpha-1-antitrypsin 1-1 (Fragment),Alpha-1-antitrypsin 1-1	3	7	61903800	3.22448e-14	Treatment	Chow	END	6
P07758,D3YZL0,A0A0A0MQA3	Serpina1a	Alpha-1-antitrypsin 1-1,Alpha-1-antitrypsin 1-1 (Fragment),Alpha-1-antitrypsin 1-1	3	7	61513232	3.22448e-14	Treatment	Chow	NONE	6
Q00623,A0A1L1STX7	Apoa1	Apolipoprotein A-I,Apolipoprotein A-I (Fragment)	3	7	61372492	3.22448e-14	Prevention	HFD	END	8
Q00623,A0A1L1STX7	Apoa1	Apolipoprotein A-I,Apolipoprotein A-I (Fragment)	3	7	61369096	3.22448e-14	Prevention	HFD	HIIT	7
Q00623,A0A1L1STX7	Apoa1	Apolipoprotein A-I,Apolipoprotein A-I (Fragment)	3	7	61248816	3.22448e-14	Prevention	HFD	END	11
Q00623,A0A1L1STX7	Apoa1	Apolipoprotein A-I,Apolipoprotein A-I (Fragment)	3	7	61238748	3.22448e-14	Prevention	HFD	NONE	10
Q00623,A0A1L1STX7	Apoa1	Apolipoprotein A-I,Apolipoprotein A-I (Fragment)	3	7	61143764	3.22448e-14	Treatment	HFD	HIIT	5
P09813	Apoa2	Apolipoprotein A-II	3	9	60791360	1.20575e-13	Treatment	HFD	END	2
P07758,D3YZL0,A0A0A0MQA3	Serpina1a	Alpha-1-antitrypsin 1-1,Alpha-1-antitrypsin 1-1 (Fragment),Alpha-1-antitrypsin 1-1	3	7	60723464	3.22448e-14	Treatment	Chow	NONE	10
P07758,D3YZL0,A0A0A0MQA3	Serpina1a	Alpha-1-antitrypsin 1-1,Alpha-1-antitrypsin 1-1 (Fragment),Alpha-1-antitrypsin 1-1	3	7	60447164	3.22448e-14	Treatment	Chow	HIIT	9
Q00623,A0A1L1STX7	Apoa1	Apolipoprotein A-I,Apolipoprotein A-I (Fragment)	3	7	60210760	3.22448e-14	Prevention	HFD	END	2
P07724	Alb	Serum albumin	3	6	60200804	3.22448e-14	Prevention	HFD	HIIT	4
P07758,D3YZL0,A0A0A0MQA3	Serpina1a	Alpha-1-antitrypsin 1-1,Alpha-1-antitrypsin 1-1 (Fragment),Alpha-1-antitrypsin 1-1	3	7	60153408	3.22448e-14	Treatment	Chow	HIIT	6
P07758,D3YZL0,A0A0A0MQA3	Serpina1a	Alpha-1-antitrypsin 1-1,Alpha-1-antitrypsin 1-1 (Fragment),Alpha-1-antitrypsin 1-1	3	7	59844188	3.22448e-14	Treatment	Chow	HIIT	3
Q00623,A0A1L1STX7	Apoa1	Apolipoprotein A-I,Apolipoprotein A-I (Fragment)	3	7	59811112	3.22448e-14	Treatment	Chow	END	3
Q00623,A0A1L1STX7	Apoa1	Apolipoprotein A-I,Apolipoprotein A-I (Fragment)	3	7	59410072	3.22448e-14	Prevention	HFD	HIIT	2
Q00623,A0A1L1STX7	Apoa1	Apolipoprotein A-I,Apolipoprotein A-I (Fragment)	3	7	59235564	3.22448e-14	Prevention	HFD	HIIT	8
Q00623,A0A1L1STX7	Apoa1	Apolipoprotein A-I,Apolipoprotein A-I (Fragment)	3	7	58797788	3.22448e-14	Prevention	HFD	END	4
P07758,D3YZL0,A0A0A0MQA3	Serpina1a	Alpha-1-antitrypsin 1-1,Alpha-1-antitrypsin 1-1 (Fragment),Alpha-1-antitrypsin 1-1	3	7	58295204	3.22448e-14	Treatment	Chow	END	8
P07758,D3YZL0,A0A0A0MQA3	Serpina1a	Alpha-1-antitrypsin 1-1,Alpha-1-antitrypsin 1-1 (Fragment),Alpha-1-antitrypsin 1-1	3	7	58164520	3.22448e-14	Treatment	Chow	HIIT	5
Q00623,A0A1L1STX7	Apoa1	Apolipoprotein A-I,Apolipoprotein A-I (Fragment)	3	7	57998448	3.22448e-14	Prevention	Chow	NONE	4
Q00623,A0A1L1STX7	Apoa1	Apolipoprotein A-I,Apolipoprotein A-I (Fragment)	3	7	57990784	3.22448e-14	Prevention	HFD	END	9
P07758,D3YZL0,A0A0A0MQA3	Serpina1a	Alpha-1-antitrypsin 1-1,Alpha-1-antitrypsin 1-1 (Fragment),Alpha-1-antitrypsin 1-1	3	7	56077720	3.22448e-14	Treatment	HFD	END	1
Q00623,A0A1L1STX7	Apoa1	Apolipoprotein A-I,Apolipoprotein A-I (Fragment)	3	7	56063316	3.22448e-14	Treatment	HFD	HIIT	4
P07758,D3YZL0,A0A0A0MQA3	Serpina1a	Alpha-1-antitrypsin 1-1,Alpha-1-antitrypsin 1-1 (Fragment),Alpha-1-antitrypsin 1-1	3	7	55937632	3.22448e-14	Treatment	HFD	HIIT	6
Q00623,A0A1L1STX7	Apoa1	Apolipoprotein A-I,Apolipoprotein A-I (Fragment)	3	7	55786036	3.22448e-14	Prevention	Chow	END	10
P07758,D3YZL0,A0A0A0MQA3	Serpina1a	Alpha-1-antitrypsin 1-1,Alpha-1-antitrypsin 1-1 (Fragment),Alpha-1-antitrypsin 1-1	3	7	55669536	3.22448e-14	Treatment	HFD	HIIT	8
P07758,D3YZL0,A0A0A0MQA3	Serpina1a	Alpha-1-antitrypsin 1-1,Alpha-1-antitrypsin 1-1 (Fragment),Alpha-1-antitrypsin 1-1	3	7	55344960	3.22448e-14	Treatment	Chow	HIIT	1
Q00623,A0A1L1STX7	Apoa1	Apolipoprotein A-I,Apolipoprotein A-I (Fragment)	3	7	54856752	3.22448e-14	Prevention	HFD	NONE	9
Q00623,A0A1L1STX7	Apoa1	Apolipoprotein A-I,Apolipoprotein A-I (Fragment)	3	7	54740136	3.22448e-14	Prevention	HFD	END	7
Q00623,A0A1L1STX7	Apoa1	Apolipoprotein A-I,Apolipoprotein A-I (Fragment)	3	7	54735720	3.22448e-14	Prevention	Chow	HIIT	6
P07758,D3YZL0,A0A0A0MQA3	Serpina1a	Alpha-1-antitrypsin 1-1,Alpha-1-antitrypsin 1-1 (Fragment),Alpha-1-antitrypsin 1-1	3	7	54659388	3.22448e-14	Treatment	HFD	END	7
Q00623,A0A1L1STX7	Apoa1	Apolipoprotein A-I,Apolipoprotein A-I (Fragment)	3	7	54551324	3.22448e-14	Prevention	Chow	END	1
Q00623,A0A1L1STX7	Apoa1	Apolipoprotein A-I,Apolipoprotein A-I (Fragment)	3	7	54475592	3.22448e-14	Prevention	HFD	END	3
P07758,D3YZL0,A0A0A0MQA3	Serpina1a	Alpha-1-antitrypsin 1-1,Alpha-1-antitrypsin 1-1 (Fragment),Alpha-1-antitrypsin 1-1	3	7	54311900	3.22448e-14	Treatment	HFD	HIIT	7
P07758,D3YZL0,A0A0A0MQA3	Serpina1a	Alpha-1-antitrypsin 1-1,Alpha-1-antitrypsin 1-1 (Fragment),Alpha-1-antitrypsin 1-1	3	7	54284796	3.22448e-14	Treatment	Chow	END	5
Q00623,A0A1L1STX7	Apoa1	Apolipoprotein A-I,Apolipoprotein A-I (Fragment)	3	7	54201904	3.22448e-14	Prevention	HFD	HIIT	3
P07758,D3YZL0,A0A0A0MQA3	Serpina1a	Alpha-1-antitrypsin 1-1,Alpha-1-antitrypsin 1-1 (Fragment),Alpha-1-antitrypsin 1-1	3	7	54159980	3.22448e-14	Treatment	HFD	END	10
Q00623,A0A1L1STX7	Apoa1	Apolipoprotein A-I,Apolipoprotein A-I (Fragment)	3	7	54001476	3.22448e-14	Prevention	HFD	END	6
Q00623,A0A1L1STX7	Apoa1	Apolipoprotein A-I,Apolipoprotein A-I (Fragment)	3	7	53891396	3.22448e-14	Prevention	Chow	HIIT	11
P07758,D3YZL0,A0A0A0MQA3	Serpina1a	Alpha-1-antitrypsin 1-1,Alpha-1-antitrypsin 1-1 (Fragment),Alpha-1-antitrypsin 1-1	3	7	53757000	3.22448e-14	Treatment	Chow	HIIT	7
A0A0R4J0I1,P07759	Serpina3k	MCG1051009,Serine protease inhibitor A3K	3	5	53745692	9.54106e-14	Treatment	Chow	END	3
P07758,D3YZL0,A0A0A0MQA3	Serpina1a	Alpha-1-antitrypsin 1-1,Alpha-1-antitrypsin 1-1 (Fragment),Alpha-1-antitrypsin 1-1	3	7	53730236	3.22448e-14	Treatment	Chow	END	4
P09813	Apoa2	Apolipoprotein A-II	3	9	53651772	1.20575e-13	Treatment	HFD	NONE	4
P07758,D3YZL0,A0A0A0MQA3	Serpina1a	Alpha-1-antitrypsin 1-1,Alpha-1-antitrypsin 1-1 (Fragment),Alpha-1-antitrypsin 1-1	3	7	53408056	3.22448e-14	Treatment	Chow	NONE	2
P07758,D3YZL0,A0A0A0MQA3	Serpina1a	Alpha-1-antitrypsin 1-1,Alpha-1-antitrypsin 1-1 (Fragment),Alpha-1-antitrypsin 1-1	3	7	53395928	3.22448e-14	Treatment	Chow	NONE	3
P07758,D3YZL0,A0A0A0MQA3	Serpina1a	Alpha-1-antitrypsin 1-1,Alpha-1-antitrypsin 1-1 (Fragment),Alpha-1-antitrypsin 1-1	3	7	53333548	3.22448e-14	Treatment	HFD	END	3
P07758,D3YZL0,A0A0A0MQA3	Serpina1a	Alpha-1-antitrypsin 1-1,Alpha-1-antitrypsin 1-1 (Fragment),Alpha-1-antitrypsin 1-1	3	7	53230096	3.22448e-14	Treatment	HFD	END	9
Q00623,A0A1L1STX7	Apoa1	Apolipoprotein A-I,Apolipoprotein A-I (Fragment)	3	7	52455120	3.22448e-14	Prevention	Chow	NONE	7
P07758,D3YZL0,A0A0A0MQA3	Serpina1a	Alpha-1-antitrypsin 1-1,Alpha-1-antitrypsin 1-1 (Fragment),Alpha-1-antitrypsin 1-1	3	7	52282232	3.22448e-14	Treatment	HFD	END	2
Q921I1	Tf	Serotransferrin	3	7	52114680	3.22448e-14	Treatment	HFD	END	11
Q00623,A0A1L1STX7	Apoa1	Apolipoprotein A-I,Apolipoprotein A-I (Fragment)	3	7	52013704	3.22448e-14	Treatment	HFD	END	5
Q00623,A0A1L1STX7	Apoa1	Apolipoprotein A-I,Apolipoprotein A-I (Fragment)	3	7	52009212	3.22448e-14	Prevention	HFD	NONE	5
P07758,D3YZL0,A0A0A0MQA3	Serpina1a	Alpha-1-antitrypsin 1-1,Alpha-1-antitrypsin 1-1 (Fragment),Alpha-1-antitrypsin 1-1	3	7	51922032	3.22448e-14	Treatment	HFD	NONE	3
P07758,D3YZL0,A0A0A0MQA3	Serpina1a	Alpha-1-antitrypsin 1-1,Alpha-1-antitrypsin 1-1 (Fragment),Alpha-1-antitrypsin 1-1	3	7	51915748	3.22448e-14	Treatment	HFD	HIIT	10
P07758,D3YZL0,A0A0A0MQA3	Serpina1a	Alpha-1-antitrypsin 1-1,Alpha-1-antitrypsin 1-1 (Fragment),Alpha-1-antitrypsin 1-1	3	7	51635032	3.22448e-14	Treatment	Chow	HIIT	8
Q00623,A0A1L1STX7	Apoa1	Apolipoprotein A-I,Apolipoprotein A-I (Fragment)	3	7	51474212	3.22448e-14	Treatment	HFD	HIIT	6
Q00623,A0A1L1STX7	Apoa1	Apolipoprotein A-I,Apolipoprotein A-I (Fragment)	3	7	51453672	3.22448e-14	Prevention	HFD	NONE	7
P07758,D3YZL0,A0A0A0MQA3	Serpina1a	Alpha-1-antitrypsin 1-1,Alpha-1-antitrypsin 1-1 (Fragment),Alpha-1-antitrypsin 1-1	3	7	51204868	3.22448e-14	Treatment	HFD	HIIT	4
Q00623,A0A1L1STX7	Apoa1	Apolipoprotein A-I,Apolipoprotein A-I (Fragment)	3	7	51141120	3.22448e-14	Treatment	HFD	NONE	10
P09813	Apoa2	Apolipoprotein A-II	3	9	51055340	1.20575e-13	Treatment	HFD	NONE	5
Q00623,A0A1L1STX7	Apoa1	Apolipoprotein A-I,Apolipoprotein A-I (Fragment)	3	7	50765484	3.22448e-14	Treatment	HFD	END	9
Q00623,A0A1L1STX7	Apoa1	Apolipoprotein A-I,Apolipoprotein A-I (Fragment)	3	7	50736460	3.22448e-14	Prevention	HFD	NONE	3
P07758,D3YZL0,A0A0A0MQA3	Serpina1a	Alpha-1-antitrypsin 1-1,Alpha-1-antitrypsin 1-1 (Fragment),Alpha-1-antitrypsin 1-1	3	7	50643872	3.22448e-14	Treatment	HFD	END	6
Q00623,A0A1L1STX7	Apoa1	Apolipoprotein A-I,Apolipoprotein A-I (Fragment)	3	7	50453096	3.22448e-14	Treatment	HFD	NONE	9
P07758,D3YZL0,A0A0A0MQA3	Serpina1a	Alpha-1-antitrypsin 1-1,Alpha-1-antitrypsin 1-1 (Fragment),Alpha-1-antitrypsin 1-1	3	7	50353736	3.22448e-14	Treatment	HFD	HIIT	5
Q00623,A0A1L1STX7	Apoa1	Apolipoprotein A-I,Apolipoprotein A-I (Fragment)	3	7	50164096	3.22448e-14	Treatment	HFD	NONE	2
Q00623,A0A1L1STX7	Apoa1	Apolipoprotein A-I,Apolipoprotein A-I (Fragment)	3	7	50101332	3.22448e-14	Prevention	HFD	NONE	8
P07758,D3YZL0,A0A0A0MQA3	Serpina1a	Alpha-1-antitrypsin 1-1,Alpha-1-antitrypsin 1-1 (Fragment),Alpha-1-antitrypsin 1-1	3	7	50044036	3.22448e-14	Prevention	HFD	NONE	12
Q00623,A0A1L1STX7	Apoa1	Apolipoprotein A-I,Apolipoprotein A-I (Fragment)	3	7	49695320	3.22448e-14	Prevention	HFD	HIIT	4
Q00623,A0A1L1STX7	Apoa1	Apolipoprotein A-I,Apolipoprotein A-I (Fragment)	3	7	49664720	3.22448e-14	Treatment	HFD	HIIT	8
Q00623,A0A1L1STX7	Apoa1	Apolipoprotein A-I,Apolipoprotein A-I (Fragment)	3	7	49452284	3.22448e-14	Treatment	HFD	END	10
Q00623,A0A1L1STX7	Apoa1	Apolipoprotein A-I,Apolipoprotein A-I (Fragment)	3	7	49257760	3.22448e-14	Prevention	HFD	NONE	1
Q921I1	Tf	Serotransferrin	3	7	49171388	3.22448e-14	Treatment	Chow	HIIT	7
Q921I1	Tf	Serotransferrin	3	7	49008804	3.22448e-14	Treatment	HFD	HIIT	9
Q00623,A0A1L1STX7	Apoa1	Apolipoprotein A-I,Apolipoprotein A-I (Fragment)	3	7	48982260	3.22448e-14	Prevention	Chow	NONE	3
Q00623,A0A1L1STX7	Apoa1	Apolipoprotein A-I,Apolipoprotein A-I (Fragment)	3	7	48979464	3.22448e-14	Prevention	Chow	END	2
Q00623,A0A1L1STX7	Apoa1	Apolipoprotein A-I,Apolipoprotein A-I (Fragment)	3	7	48930824	3.22448e-14	Prevention	HFD	NONE	2
P07758,D3YZL0,A0A0A0MQA3	Serpina1a	Alpha-1-antitrypsin 1-1,Alpha-1-antitrypsin 1-1 (Fragment),Alpha-1-antitrypsin 1-1	3	7	48798804	3.22448e-14	Prevention	Chow	END	6
Q00623,A0A1L1STX7	Apoa1	Apolipoprotein A-I,Apolipoprotein A-I (Fragment)	3	7	48716264	3.22448e-14	Treatment	HFD	HIIT	10
Q00623,A0A1L1STX7	Apoa1	Apolipoprotein A-I,Apolipoprotein A-I (Fragment)	3	7	48548460	3.22448e-14	Treatment	HFD	END	8
Q00623,A0A1L1STX7	Apoa1	Apolipoprotein A-I,Apolipoprotein A-I (Fragment)	3	7	48499604	3.22448e-14	Prevention	Chow	NONE	11
P07758,D3YZL0,A0A0A0MQA3	Serpina1a	Alpha-1-antitrypsin 1-1,Alpha-1-antitrypsin 1-1 (Fragment),Alpha-1-antitrypsin 1-1	3	7	48395560	3.22448e-14	Prevention	HFD	NONE	2
Q00623,A0A1L1STX7	Apoa1	Apolipoprotein A-I,Apolipoprotein A-I (Fragment)	3	7	48312004	3.22448e-14	Prevention	HFD	HIIT	6
P07758,D3YZL0,A0A0A0MQA3	Serpina1a	Alpha-1-antitrypsin 1-1,Alpha-1-antitrypsin 1-1 (Fragment),Alpha-1-antitrypsin 1-1	3	7	48235296	3.22448e-14	Treatment	HFD	END	5
P07758,D3YZL0,A0A0A0MQA3	Serpina1a	Alpha-1-antitrypsin 1-1,Alpha-1-antitrypsin 1-1 (Fragment),Alpha-1-antitrypsin 1-1	3	7	48167656	3.22448e-14	Treatment	HFD	HIIT	1
Q00623,A0A1L1STX7	Apoa1	Apolipoprotein A-I,Apolipoprotein A-I (Fragment)	3	7	48133416	3.22448e-14	Prevention	Chow	HIIT	10
Q921I1	Tf	Serotransferrin	3	7	48119480	3.22448e-14	Treatment	Chow	NONE	5
Q921I1	Tf	Serotransferrin	3	7	48092828	3.22448e-14	Prevention	Chow	NONE	4
Q00623,A0A1L1STX7	Apoa1	Apolipoprotein A-I,Apolipoprotein A-I (Fragment)	3	7	48073876	3.22448e-14	Treatment	HFD	END	6
Q921I1	Tf	Serotransferrin	3	7	47996120	3.22448e-14	Treatment	HFD	NONE	9
P09813	Apoa2	Apolipoprotein A-II	3	9	47994192	1.20575e-13	Treatment	HFD	END	4
P07758,D3YZL0,A0A0A0MQA3	Serpina1a	Alpha-1-antitrypsin 1-1,Alpha-1-antitrypsin 1-1 (Fragment),Alpha-1-antitrypsin 1-1	3	7	47861180	3.22448e-14	Treatment	HFD	HIIT	2
Q00623,A0A1L1STX7	Apoa1	Apolipoprotein A-I,Apolipoprotein A-I (Fragment)	3	7	47607468	3.22448e-14	Prevention	Chow	END	5
Q00623,A0A1L1STX7	Apoa1	Apolipoprotein A-I,Apolipoprotein A-I (Fragment)	3	7	47493760	3.22448e-14	Prevention	Chow	END	11
Q921I1	Tf	Serotransferrin	3	7	47456224	3.22448e-14	Treatment	HFD	HIIT	5
Q00623,A0A1L1STX7	Apoa1	Apolipoprotein A-I,Apolipoprotein A-I (Fragment)	3	7	47379524	3.22448e-14	Treatment	Chow	END	1
Q00623,A0A1L1STX7	Apoa1	Apolipoprotein A-I,Apolipoprotein A-I (Fragment)	3	7	47315056	3.22448e-14	Treatment	HFD	END	11
Q00623,A0A1L1STX7	Apoa1	Apolipoprotein A-I,Apolipoprotein A-I (Fragment)	3	7	47289740	3.22448e-14	Prevention	Chow	HIIT	3
Q00623,A0A1L1STX7	Apoa1	Apolipoprotein A-I,Apolipoprotein A-I (Fragment)	3	7	47254660	3.22448e-14	Prevention	Chow	HIIT	7
Q921I1	Tf	Serotransferrin	3	7	47184852	3.22448e-14	Treatment	HFD	END	1
P07758,D3YZL0,A0A0A0MQA3	Serpina1a	Alpha-1-antitrypsin 1-1,Alpha-1-antitrypsin 1-1 (Fragment),Alpha-1-antitrypsin 1-1	3	7	46968356	3.22448e-14	Prevention	HFD	END	2
Q921I1	Tf	Serotransferrin	3	7	46960976	3.22448e-14	Treatment	HFD	NONE	1
Q00623,A0A1L1STX7	Apoa1	Apolipoprotein A-I,Apolipoprotein A-I (Fragment)	3	7	46872616	3.22448e-14	Prevention	Chow	HIIT	4
Q00623,A0A1L1STX7	Apoa1	Apolipoprotein A-I,Apolipoprotein A-I (Fragment)	3	7	46861660	3.22448e-14	Prevention	Chow	NONE	5
Q00623,A0A1L1STX7	Apoa1	Apolipoprotein A-I,Apolipoprotein A-I (Fragment)	3	7	46846324	3.22448e-14	Treatment	Chow	NONE	5
Q00623,A0A1L1STX7	Apoa1	Apolipoprotein A-I,Apolipoprotein A-I (Fragment)	3	7	46820788	3.22448e-14	Prevention	Chow	NONE	2
Q921I1	Tf	Serotransferrin	3	7	46709752	3.22448e-14	Prevention	Chow	NONE	7
Q921I1	Tf	Serotransferrin	3	7	46684488	3.22448e-14	Prevention	Chow	HIIT	10
P07758,D3YZL0,A0A0A0MQA3	Serpina1a	Alpha-1-antitrypsin 1-1,Alpha-1-antitrypsin 1-1 (Fragment),Alpha-1-antitrypsin 1-1	3	7	46650744	3.22448e-14	Prevention	HFD	HIIT	4
P07758,D3YZL0,A0A0A0MQA3	Serpina1a	Alpha-1-antitrypsin 1-1,Alpha-1-antitrypsin 1-1 (Fragment),Alpha-1-antitrypsin 1-1	3	7	46574424	3.22448e-14	Prevention	Chow	END	11
Q00623,A0A1L1STX7	Apoa1	Apolipoprotein A-I,Apolipoprotein A-I (Fragment)	3	7	46464532	3.22448e-14	Prevention	Chow	NONE	6
A0A1B0GS57,Q91X72	Hpx	Hemopexin (Fragment),Hemopexin	3	6	46454324	3.22448e-14	Treatment	Chow	HIIT	8
P07758,D3YZL0,A0A0A0MQA3	Serpina1a	Alpha-1-antitrypsin 1-1,Alpha-1-antitrypsin 1-1 (Fragment),Alpha-1-antitrypsin 1-1	3	7	46133504	3.22448e-14	Treatment	HFD	END	8
Q00623,A0A1L1STX7	Apoa1	Apolipoprotein A-I,Apolipoprotein A-I (Fragment)	3	7	46086760	3.22448e-14	Prevention	Chow	NONE	1
Q921I1	Tf	Serotransferrin	3	7	46069772	3.22448e-14	Treatment	HFD	NONE	2
P07758,D3YZL0,A0A0A0MQA3	Serpina1a	Alpha-1-antitrypsin 1-1,Alpha-1-antitrypsin 1-1 (Fragment),Alpha-1-antitrypsin 1-1	3	7	45944460	3.22448e-14	Prevention	HFD	HIIT	3
Q00623,A0A1L1STX7	Apoa1	Apolipoprotein A-I,Apolipoprotein A-I (Fragment)	3	7	45943204	3.22448e-14	Treatment	HFD	HIIT	2
Q921I1	Tf	Serotransferrin	3	7	45911552	3.22448e-14	Treatment	Chow	HIIT	3
Q00623,A0A1L1STX7	Apoa1	Apolipoprotein A-I,Apolipoprotein A-I (Fragment)	3	7	45847860	3.22448e-14	Treatment	HFD	HIIT	3
Q00623,A0A1L1STX7	Apoa1	Apolipoprotein A-I,Apolipoprotein A-I (Fragment)	3	7	45774768	3.22448e-14	Treatment	Chow	NONE	11
Q921I1	Tf	Serotransferrin	3	7	45681012	3.22448e-14	Prevention	Chow	END	4
Q00623,A0A1L1STX7	Apoa1	Apolipoprotein A-I,Apolipoprotein A-I (Fragment)	3	7	45540196	3.22448e-14	Treatment	Chow	NONE	1
P07758,D3YZL0,A0A0A0MQA3	Serpina1a	Alpha-1-antitrypsin 1-1,Alpha-1-antitrypsin 1-1 (Fragment),Alpha-1-antitrypsin 1-1	3	7	45515564	3.22448e-14	Prevention	Chow	NONE	7
Q921I1	Tf	Serotransferrin	3	7	45382604	3.22448e-14	Treatment	HFD	HIIT	3
Q00623,A0A1L1STX7	Apoa1	Apolipoprotein A-I,Apolipoprotein A-I (Fragment)	3	7	45336976	3.22448e-14	Prevention	Chow	NONE	4
P07758,D3YZL0,A0A0A0MQA3	Serpina1a	Alpha-1-antitrypsin 1-1,Alpha-1-antitrypsin 1-1 (Fragment),Alpha-1-antitrypsin 1-1	3	7	45322432	3.22448e-14	Prevention	HFD	HIIT	5
A0A1B0GS57,Q91X72	Hpx	Hemopexin (Fragment),Hemopexin	3	6	45307936	3.22448e-14	Treatment	Chow	HIIT	5
Q00623,A0A1L1STX7	Apoa1	Apolipoprotein A-I,Apolipoprotein A-I (Fragment)	3	7	45255956	3.22448e-14	Prevention	Chow	NONE	8
P07758,D3YZL0,A0A0A0MQA3	Serpina1a	Alpha-1-antitrypsin 1-1,Alpha-1-antitrypsin 1-1 (Fragment),Alpha-1-antitrypsin 1-1	3	7	45083688	3.22448e-14	Treatment	HFD	NONE	7
Q00623,A0A1L1STX7	Apoa1	Apolipoprotein A-I,Apolipoprotein A-I (Fragment)	3	7	45030152	3.22448e-14	Treatment	HFD	END	3
P07758,D3YZL0,A0A0A0MQA3	Serpina1a	Alpha-1-antitrypsin 1-1,Alpha-1-antitrypsin 1-1 (Fragment),Alpha-1-antitrypsin 1-1	3	7	44959200	3.22448e-14	Prevention	HFD	END	5
P09813	Apoa2	Apolipoprotein A-II	3	9	44900828	1.20575e-13	Treatment	HFD	END	5
Q921I1	Tf	Serotransferrin	3	7	44886968	3.22448e-14	Prevention	HFD	NONE	4
P09813	Apoa2	Apolipoprotein A-II	3	9	44878152	1.20575e-13	Treatment	HFD	END	10
Q921I1	Tf	Serotransferrin	3	7	44756056	3.22448e-14	Treatment	Chow	END	8
Q00623,A0A1L1STX7	Apoa1	Apolipoprotein A-I,Apolipoprotein A-I (Fragment)	3	7	44730528	3.22448e-14	Treatment	Chow	HIIT	9
Q921I1	Tf	Serotransferrin	3	7	44724396	3.22448e-14	Treatment	Chow	HIIT	6
Q921I1	Tf	Serotransferrin	3	7	44700368	3.22448e-14	Prevention	Chow	HIIT	11
Q921I1	Tf	Serotransferrin	3	7	44601912	3.22448e-14	Prevention	Chow	NONE	3
P07758,D3YZL0,A0A0A0MQA3	Serpina1a	Alpha-1-antitrypsin 1-1,Alpha-1-antitrypsin 1-1 (Fragment),Alpha-1-antitrypsin 1-1	3	7	44565176	3.22448e-14	Prevention	Chow	HIIT	2
Q00623,A0A1L1STX7	Apoa1	Apolipoprotein A-I,Apolipoprotein A-I (Fragment)	3	7	44551348	3.22448e-14	Treatment	Chow	NONE	10
Q921I1	Tf	Serotransferrin	3	7	44521016	3.22448e-14	Treatment	Chow	END	5
Q921I1	Tf	Serotransferrin	3	7	44493576	3.22448e-14	Treatment	Chow	NONE	10
Q921I1	Tf	Serotransferrin	3	7	44483616	3.22448e-14	Treatment	Chow	END	1
P07758,D3YZL0,A0A0A0MQA3	Serpina1a	Alpha-1-antitrypsin 1-1,Alpha-1-antitrypsin 1-1 (Fragment),Alpha-1-antitrypsin 1-1	3	7	44447556	3.22448e-14	Treatment	HFD	NONE	2
Q00623,A0A1L1STX7	Apoa1	Apolipoprotein A-I,Apolipoprotein A-I (Fragment)	3	7	44410292	3.22448e-14	Treatment	HFD	NONE	8
P07758,D3YZL0,A0A0A0MQA3	Serpina1a	Alpha-1-antitrypsin 1-1,Alpha-1-antitrypsin 1-1 (Fragment),Alpha-1-antitrypsin 1-1	3	7	44366028	3.22448e-14	Prevention	Chow	NONE	3
Q921I1	Tf	Serotransferrin	3	7	44309812	3.22448e-14	Prevention	Chow	END	10
Q921I1	Tf	Serotransferrin	3	7	44288608	3.22448e-14	Prevention	Chow	HIIT	8
P07758,D3YZL0,A0A0A0MQA3	Serpina1a	Alpha-1-antitrypsin 1-1,Alpha-1-antitrypsin 1-1 (Fragment),Alpha-1-antitrypsin 1-1	3	7	44245812	3.22448e-14	Treatment	HFD	HIIT	9
Q00623,A0A1L1STX7	Apoa1	Apolipoprotein A-I,Apolipoprotein A-I (Fragment)	3	7	44244780	3.22448e-14	Treatment	HFD	NONE	1
P07758,D3YZL0,A0A0A0MQA3	Serpina1a	Alpha-1-antitrypsin 1-1,Alpha-1-antitrypsin 1-1 (Fragment),Alpha-1-antitrypsin 1-1	3	7	44240880	3.22448e-14	Treatment	HFD	END	4
P07758,D3YZL0,A0A0A0MQA3	Serpina1a	Alpha-1-antitrypsin 1-1,Alpha-1-antitrypsin 1-1 (Fragment),Alpha-1-antitrypsin 1-1	3	7	44238904	3.22448e-14	Prevention	HFD	HIIT	6
P07758,D3YZL0,A0A0A0MQA3	Serpina1a	Alpha-1-antitrypsin 1-1,Alpha-1-antitrypsin 1-1 (Fragment),Alpha-1-antitrypsin 1-1	3	7	44228564	3.22448e-14	Prevention	Chow	HIIT	9
Q00623,A0A1L1STX7	Apoa1	Apolipoprotein A-I,Apolipoprotein A-I (Fragment)	3	7	44227904	3.22448e-14	Treatment	Chow	END	7
Q921I1	Tf	Serotransferrin	3	7	44224408	3.22448e-14	Prevention	Chow	NONE	8
Q00623,A0A1L1STX7	Apoa1	Apolipoprotein A-I,Apolipoprotein A-I (Fragment)	3	7	44218560	3.22448e-14	Treatment	HFD	END	4
Q921I1	Tf	Serotransferrin	3	7	44149396	3.22448e-14	Treatment	Chow	END	3
P07758,D3YZL0,A0A0A0MQA3	Serpina1a	Alpha-1-antitrypsin 1-1,Alpha-1-antitrypsin 1-1 (Fragment),Alpha-1-antitrypsin 1-1	3	7	44098112	3.22448e-14	Prevention	Chow	NONE	10
P07758,D3YZL0,A0A0A0MQA3	Serpina1a	Alpha-1-antitrypsin 1-1,Alpha-1-antitrypsin 1-1 (Fragment),Alpha-1-antitrypsin 1-1	3	7	44073940	3.22448e-14	Treatment	HFD	NONE	5
Q00623,A0A1L1STX7	Apoa1	Apolipoprotein A-I,Apolipoprotein A-I (Fragment)	3	7	44058916	3.22448e-14	Treatment	Chow	HIIT	3
Q00623,A0A1L1STX7	Apoa1	Apolipoprotein A-I,Apolipoprotein A-I (Fragment)	3	7	44045648	3.22448e-14	Prevention	Chow	HIIT	5
Q00623,A0A1L1STX7	Apoa1	Apolipoprotein A-I,Apolipoprotein A-I (Fragment)	3	7	43966928	3.22448e-14	Prevention	Chow	NONE	12
Q921I1	Tf	Serotransferrin	3	7	43935304	3.22448e-14	Prevention	Chow	END	3
Q00623,A0A1L1STX7	Apoa1	Apolipoprotein A-I,Apolipoprotein A-I (Fragment)	3	7	43774532	3.22448e-14	Treatment	HFD	NONE	5
P07758,D3YZL0,A0A0A0MQA3	Serpina1a	Alpha-1-antitrypsin 1-1,Alpha-1-antitrypsin 1-1 (Fragment),Alpha-1-antitrypsin 1-1	3	7	43731800	3.22448e-14	Treatment	HFD	NONE	4
Q00623,A0A1L1STX7	Apoa1	Apolipoprotein A-I,Apolipoprotein A-I (Fragment)	3	7	43720304	3.22448e-14	Treatment	HFD	NONE	4
P07758,D3YZL0,A0A0A0MQA3	Serpina1a	Alpha-1-antitrypsin 1-1,Alpha-1-antitrypsin 1-1 (Fragment),Alpha-1-antitrypsin 1-1	3	7	43603420	3.22448e-14	Prevention	HFD	END	4
Q921I1	Tf	Serotransferrin	3	7	43584860	3.22448e-14	Prevention	HFD	END	10
Q921I1	Tf	Serotransferrin	3	7	43560560	3.22448e-14	Treatment	Chow	NONE	12
Q921I1	Tf	Serotransferrin	3	7	43511168	3.22448e-14	Treatment	Chow	HIIT	12
Q00623,A0A1L1STX7	Apoa1	Apolipoprotein A-I,Apolipoprotein A-I (Fragment)	3	7	43492564	3.22448e-14	Treatment	Chow	HIIT	1
P09813	Apoa2	Apolipoprotein A-II	3	9	43419228	1.20575e-13	Treatment	Chow	HIIT	11
P07758,D3YZL0,A0A0A0MQA3	Serpina1a	Alpha-1-antitrypsin 1-1,Alpha-1-antitrypsin 1-1 (Fragment),Alpha-1-antitrypsin 1-1	3	7	43408544	3.22448e-14	Prevention	HFD	HIIT	2
Q921I1	Tf	Serotransferrin	3	7	43368664	3.22448e-14	Prevention	HFD	END	3
Q921I1	Tf	Serotransferrin	3	7	43363412	3.22448e-14	Treatment	Chow	HIIT	8
P07758,D3YZL0,A0A0A0MQA3	Serpina1a	Alpha-1-antitrypsin 1-1,Alpha-1-antitrypsin 1-1 (Fragment),Alpha-1-antitrypsin 1-1	3	7	43231236	3.22448e-14	Prevention	Chow	HIIT	4
Q921I1	Tf	Serotransferrin	3	7	43107544	3.22448e-14	Prevention	Chow	END	2
A0A0R4J0I1,P07759	Serpina3k	MCG1051009,Serine protease inhibitor A3K	3	5	43104700	9.54106e-14	Treatment	Chow	END	1
P07758,D3YZL0,A0A0A0MQA3	Serpina1a	Alpha-1-antitrypsin 1-1,Alpha-1-antitrypsin 1-1 (Fragment),Alpha-1-antitrypsin 1-1	3	7	43061604	3.22448e-14	Prevention	Chow	END	5
Q921I1	Tf	Serotransferrin	3	7	43002296	3.22448e-14	Treatment	Chow	HIIT	1
Q00623,A0A1L1STX7	Apoa1	Apolipoprotein A-I,Apolipoprotein A-I (Fragment)	3	7	42838320	3.22448e-14	Treatment	Chow	HIIT	10
P07758,D3YZL0,A0A0A0MQA3	Serpina1a	Alpha-1-antitrypsin 1-1,Alpha-1-antitrypsin 1-1 (Fragment),Alpha-1-antitrypsin 1-1	3	7	42833740	3.22448e-14	Prevention	Chow	HIIT	11
P07758,D3YZL0,A0A0A0MQA3	Serpina1a	Alpha-1-antitrypsin 1-1,Alpha-1-antitrypsin 1-1 (Fragment),Alpha-1-antitrypsin 1-1	3	7	42654416	3.22448e-14	Prevention	Chow	NONE	12
P09813	Apoa2	Apolipoprotein A-II	3	9	42648312	1.20575e-13	Treatment	HFD	END	3
P07758,D3YZL0,A0A0A0MQA3	Serpina1a	Alpha-1-antitrypsin 1-1,Alpha-1-antitrypsin 1-1 (Fragment),Alpha-1-antitrypsin 1-1	3	7	42595744	3.22448e-14	Prevention	HFD	HIIT	7
P07758,D3YZL0,A0A0A0MQA3	Serpina1a	Alpha-1-antitrypsin 1-1,Alpha-1-antitrypsin 1-1 (Fragment),Alpha-1-antitrypsin 1-1	3	7	42551880	3.22448e-14	Prevention	HFD	END	10
Q921I1	Tf	Serotransferrin	3	7	42541536	3.22448e-14	Prevention	HFD	NONE	12
Q00623,A0A1L1STX7	Apoa1	Apolipoprotein A-I,Apolipoprotein A-I (Fragment)	3	7	42516256	3.22448e-14	Treatment	Chow	END	2
A0A0R4J0I1,P07759	Serpina3k	MCG1051009,Serine protease inhibitor A3K	3	5	42514776	9.54106e-14	Treatment	Chow	HIIT	12
Q00623,A0A1L1STX7	Apoa1	Apolipoprotein A-I,Apolipoprotein A-I (Fragment)	3	7	42512864	3.22448e-14	Prevention	Chow	END	8
Q921I1	Tf	Serotransferrin	3	7	42410352	3.22448e-14	Prevention	Chow	HIIT	4
Q921I1	Tf	Serotransferrin	3	7	42373676	3.22448e-14	Treatment	HFD	NONE	7
P09813	Apoa2	Apolipoprotein A-II	3	9	42300468	1.20575e-13	Treatment	HFD	HIIT	5
Q00623,A0A1L1STX7	Apoa1	Apolipoprotein A-I,Apolipoprotein A-I (Fragment)	3	7	42294400	3.22448e-14	Prevention	Chow	END	7
P07758,D3YZL0,A0A0A0MQA3	Serpina1a	Alpha-1-antitrypsin 1-1,Alpha-1-antitrypsin 1-1 (Fragment),Alpha-1-antitrypsin 1-1	3	7	42275032	3.22448e-14	Prevention	HFD	END	3
Q921I1	Tf	Serotransferrin	3	7	42264196	3.22448e-14	Prevention	HFD	END	4
Q921I1	Tf	Serotransferrin	3	7	42250532	3.22448e-14	Treatment	HFD	HIIT	4
P07758,D3YZL0,A0A0A0MQA3	Serpina1a	Alpha-1-antitrypsin 1-1,Alpha-1-antitrypsin 1-1 (Fragment),Alpha-1-antitrypsin 1-1	3	7	42151296	3.22448e-14	Prevention	HFD	NONE	9
P07758,D3YZL0,A0A0A0MQA3	Serpina1a	Alpha-1-antitrypsin 1-1,Alpha-1-antitrypsin 1-1 (Fragment),Alpha-1-antitrypsin 1-1	3	7	42151280	3.22448e-14	Prevention	Chow	NONE	5
Q921I1	Tf	Serotransferrin	3	7	42141216	3.22448e-14	Treatment	Chow	NONE	7
Q921I1	Tf	Serotransferrin	3	7	42118868	3.22448e-14	Treatment	Chow	HIIT	9
P07758,D3YZL0,A0A0A0MQA3	Serpina1a	Alpha-1-antitrypsin 1-1,Alpha-1-antitrypsin 1-1 (Fragment),Alpha-1-antitrypsin 1-1	3	7	42118648	3.22448e-14	Prevention	HFD	HIIT	8
Q921I1	Tf	Serotransferrin	3	7	42101020	3.22448e-14	Prevention	Chow	HIIT	7
Q00623,A0A1L1STX7	Apoa1	Apolipoprotein A-I,Apolipoprotein A-I (Fragment)	3	7	42087820	3.22448e-14	Prevention	Chow	END	6
P07758,D3YZL0,A0A0A0MQA3	Serpina1a	Alpha-1-antitrypsin 1-1,Alpha-1-antitrypsin 1-1 (Fragment),Alpha-1-antitrypsin 1-1	3	7	42043672	3.22448e-14	Prevention	HFD	END	7
Q00623,A0A1L1STX7	Apoa1	Apolipoprotein A-I,Apolipoprotein A-I (Fragment)	3	7	42042456	3.22448e-14	Treatment	Chow	NONE	12
P07758,D3YZL0,A0A0A0MQA3	Serpina1a	Alpha-1-antitrypsin 1-1,Alpha-1-antitrypsin 1-1 (Fragment),Alpha-1-antitrypsin 1-1	3	7	42021176	3.22448e-14	Prevention	HFD	NONE	8
Q921I1	Tf	Serotransferrin	3	7	42020064	3.22448e-14	Prevention	Chow	HIIT	9
Q921I1	Tf	Serotransferrin	3	7	42014552	3.22448e-14	Prevention	Chow	HIIT	3
Q921I1	Tf	Serotransferrin	3	7	42004156	3.22448e-14	Prevention	Chow	NONE	2
P07758,D3YZL0,A0A0A0MQA3	Serpina1a	Alpha-1-antitrypsin 1-1,Alpha-1-antitrypsin 1-1 (Fragment),Alpha-1-antitrypsin 1-1	3	7	41971788	3.22448e-14	Treatment	HFD	NONE	7
P07758,D3YZL0,A0A0A0MQA3	Serpina1a	Alpha-1-antitrypsin 1-1,Alpha-1-antitrypsin 1-1 (Fragment),Alpha-1-antitrypsin 1-1	3	7	41962184	3.22448e-14	Prevention	Chow	NONE	1
P07758,D3YZL0,A0A0A0MQA3	Serpina1a	Alpha-1-antitrypsin 1-1,Alpha-1-antitrypsin 1-1 (Fragment),Alpha-1-antitrypsin 1-1	3	7	41940560	3.22448e-14	Treatment	HFD	NONE	10
Q921I1	Tf	Serotransferrin	3	7	41926668	3.22448e-14	Prevention	Chow	NONE	4
Q921I1	Tf	Serotransferrin	3	7	41922760	3.22448e-14	Prevention	Chow	END	7
Q921I1	Tf	Serotransferrin	3	7	41919060	3.22448e-14	Prevention	Chow	HIIT	6
Q921I1	Tf	Serotransferrin	3	7	41886896	3.22448e-14	Prevention	Chow	END	8
Q00623,A0A1L1STX7	Apoa1	Apolipoprotein A-I,Apolipoprotein A-I (Fragment)	3	7	41870860	3.22448e-14	Prevention	Chow	END	3
P07758,D3YZL0,A0A0A0MQA3	Serpina1a	Alpha-1-antitrypsin 1-1,Alpha-1-antitrypsin 1-1 (Fragment),Alpha-1-antitrypsin 1-1	3	7	41852088	3.22448e-14	Prevention	Chow	HIIT	3
Q921I1	Tf	Serotransferrin	3	7	41798576	3.22448e-14	Prevention	Chow	NONE	12
P07758,D3YZL0,A0A0A0MQA3	Serpina1a	Alpha-1-antitrypsin 1-1,Alpha-1-antitrypsin 1-1 (Fragment),Alpha-1-antitrypsin 1-1	3	7	41792028	3.22448e-14	Prevention	HFD	END	11
Q00623,A0A1L1STX7	Apoa1	Apolipoprotein A-I,Apolipoprotein A-I (Fragment)	3	7	41773236	3.22448e-14	Treatment	Chow	END	12
Q921I1	Tf	Serotransferrin	3	7	41750528	3.22448e-14	Treatment	HFD	NONE	10
Q921I1	Tf	Serotransferrin	3	7	41636608	3.22448e-14	Treatment	Chow	END	11
P07758,D3YZL0,A0A0A0MQA3	Serpina1a	Alpha-1-antitrypsin 1-1,Alpha-1-antitrypsin 1-1 (Fragment),Alpha-1-antitrypsin 1-1	3	7	41615268	3.22448e-14	Prevention	Chow	END	10
Q00623,A0A1L1STX7	Apoa1	Apolipoprotein A-I,Apolipoprotein A-I (Fragment)	3	7	41598280	3.22448e-14	Prevention	Chow	HIIT	9
Q00623,A0A1L1STX7	Apoa1	Apolipoprotein A-I,Apolipoprotein A-I (Fragment)	3	7	41590792	3.22448e-14	Prevention	Chow	HIIT	2
Q00623,A0A1L1STX7	Apoa1	Apolipoprotein A-I,Apolipoprotein A-I (Fragment)	3	7	41526040	3.22448e-14	Treatment	HFD	END	7
Q921I1	Tf	Serotransferrin	3	7	41523416	3.22448e-14	Treatment	Chow	NONE	3
Q921I1	Tf	Serotransferrin	3	7	41522284	3.22448e-14	Prevention	Chow	END	1
A0A0R4J0I1,P07759	Serpina3k	MCG1051009,Serine protease inhibitor A3K	3	5	41457212	9.54106e-14	Treatment	Chow	END	7
Q921I1	Tf	Serotransferrin	3	7	41422868	3.22448e-14	Prevention	Chow	NONE	11
P07758,D3YZL0,A0A0A0MQA3	Serpina1a	Alpha-1-antitrypsin 1-1,Alpha-1-antitrypsin 1-1 (Fragment),Alpha-1-antitrypsin 1-1	3	7	41405880	3.22448e-14	Prevention	Chow	NONE	6
Q00623,A0A1L1STX7	Apoa1	Apolipoprotein A-I,Apolipoprotein A-I (Fragment)	3	7	41372208	3.22448e-14	Treatment	Chow	NONE	8
P07758,D3YZL0,A0A0A0MQA3	Serpina1a	Alpha-1-antitrypsin 1-1,Alpha-1-antitrypsin 1-1 (Fragment),Alpha-1-antitrypsin 1-1	3	7	41330172	3.22448e-14	Prevention	Chow	END	4
Q00623,A0A1L1STX7	Apoa1	Apolipoprotein A-I,Apolipoprotein A-I (Fragment)	3	7	41291016	3.22448e-14	Treatment	HFD	NONE	7
Q921I1	Tf	Serotransferrin	3	7	41210604	3.22448e-14	Treatment	HFD	NONE	11
Q00623,A0A1L1STX7	Apoa1	Apolipoprotein A-I,Apolipoprotein A-I (Fragment)	3	7	41198872	3.22448e-14	Prevention	Chow	HIIT	8
Q921I1	Tf	Serotransferrin	3	7	41180596	3.22448e-14	Prevention	Chow	NONE	5
Q921I1	Tf	Serotransferrin	3	7	41148864	3.22448e-14	Treatment	Chow	NONE	9
Q921I1	Tf	Serotransferrin	3	7	41031892	3.22448e-14	Treatment	Chow	NONE	1
Q921I1	Tf	Serotransferrin	3	7	40934840	3.22448e-14	Prevention	HFD	END	11
P09813	Apoa2	Apolipoprotein A-II	3	9	40926996	1.20575e-13	Treatment	HFD	END	7
P07758,D3YZL0,A0A0A0MQA3	Serpina1a	Alpha-1-antitrypsin 1-1,Alpha-1-antitrypsin 1-1 (Fragment),Alpha-1-antitrypsin 1-1	3	7	40877304	3.22448e-14	Prevention	Chow	NONE	11
Q00623,A0A1L1STX7	Apoa1	Apolipoprotein A-I,Apolipoprotein A-I (Fragment)	3	7	40850780	3.22448e-14	Prevention	Chow	END	4
P07758,D3YZL0,A0A0A0MQA3	Serpina1a	Alpha-1-antitrypsin 1-1,Alpha-1-antitrypsin 1-1 (Fragment),Alpha-1-antitrypsin 1-1	3	7	40815316	3.22448e-14	Prevention	Chow	HIIT	1
D3YUI3,Q61838	Pzp	Pregnancy zone protein (Fragment),Pregnancy zone protein	3	5	40809824	3.22448e-14	Treatment	Chow	HIIT	4
Q921I1	Tf	Serotransferrin	3	7	40790388	3.22448e-14	Prevention	Chow	END	5
Q921I1	Tf	Serotransferrin	3	7	40749896	3.22448e-14	Treatment	Chow	END	6
D3YUI3,Q61838	Pzp	Pregnancy zone protein (Fragment),Pregnancy zone protein	3	5	40743524	3.22448e-14	Treatment	Chow	HIIT	11
Q921I1	Tf	Serotransferrin	3	7	40706388	3.22448e-14	Treatment	Chow	END	12
P07758,D3YZL0,A0A0A0MQA3	Serpina1a	Alpha-1-antitrypsin 1-1,Alpha-1-antitrypsin 1-1 (Fragment),Alpha-1-antitrypsin 1-1	3	7	40660380	3.22448e-14	Prevention	Chow	HIIT	6
Q921I1	Tf	Serotransferrin	3	7	40644832	3.22448e-14	Treatment	Chow	END	9
Q921I1	Tf	Serotransferrin	3	7	40638060	3.22448e-14	Prevention	HFD	END	8
P07758,D3YZL0,A0A0A0MQA3	Serpina1a	Alpha-1-antitrypsin 1-1,Alpha-1-antitrypsin 1-1 (Fragment),Alpha-1-antitrypsin 1-1	3	7	40634436	3.22448e-14	Prevention	HFD	END	6
P07758,D3YZL0,A0A0A0MQA3	Serpina1a	Alpha-1-antitrypsin 1-1,Alpha-1-antitrypsin 1-1 (Fragment),Alpha-1-antitrypsin 1-1	3	7	40612980	3.22448e-14	Prevention	Chow	NONE	2
Q921I1	Tf	Serotransferrin	3	7	40590564	3.22448e-14	Treatment	HFD	END	5
P07758,D3YZL0,A0A0A0MQA3	Serpina1a	Alpha-1-antitrypsin 1-1,Alpha-1-antitrypsin 1-1 (Fragment),Alpha-1-antitrypsin 1-1	3	7	40543864	3.22448e-14	Prevention	HFD	END	1
P07758,D3YZL0,A0A0A0MQA3	Serpina1a	Alpha-1-antitrypsin 1-1,Alpha-1-antitrypsin 1-1 (Fragment),Alpha-1-antitrypsin 1-1	3	7	40510620	3.22448e-14	Prevention	Chow	END	8
Q921I1	Tf	Serotransferrin	3	7	40471520	3.22448e-14	Prevention	HFD	HIIT	5
Q921I1	Tf	Serotransferrin	3	7	40418904	3.22448e-14	Treatment	Chow	NONE	8
Q921I1	Tf	Serotransferrin	3	7	40372296	3.22448e-14	Prevention	Chow	END	4
P07758,D3YZL0,A0A0A0MQA3	Serpina1a	Alpha-1-antitrypsin 1-1,Alpha-1-antitrypsin 1-1 (Fragment),Alpha-1-antitrypsin 1-1	3	7	40364172	3.22448e-14	Prevention	Chow	END	7
Q921I1	Tf	Serotransferrin	3	7	40347740	3.22448e-14	Prevention	Chow	NONE	1
Q921I1	Tf	Serotransferrin	3	7	40297160	3.22448e-14	Prevention	Chow	NONE	6
D3YUI3,Q61838	Pzp	Pregnancy zone protein (Fragment),Pregnancy zone protein	3	5	40213260	3.22448e-14	Treatment	Chow	END	10
Q921I1	Tf	Serotransferrin	3	7	40172656	3.22448e-14	Prevention	HFD	END	2
Q921I1	Tf	Serotransferrin	3	7	40114916	3.22448e-14	Prevention	HFD	NONE	7
P07758,D3YZL0,A0A0A0MQA3	Serpina1a	Alpha-1-antitrypsin 1-1,Alpha-1-antitrypsin 1-1 (Fragment),Alpha-1-antitrypsin 1-1	3	7	40096228	3.22448e-14	Prevention	HFD	END	9
Q00623,A0A1L1STX7	Apoa1	Apolipoprotein A-I,Apolipoprotein A-I (Fragment)	3	7	40073224	3.22448e-14	Treatment	Chow	HIIT	11
Q921I1	Tf	Serotransferrin	3	7	40021648	3.22448e-14	Treatment	Chow	END	2
Q921I1	Tf	Serotransferrin	3	7	39907480	3.22448e-14	Treatment	Chow	END	7
D3YUI3,Q61838	Pzp	Pregnancy zone protein (Fragment),Pregnancy zone protein	3	5	39902972	3.22448e-14	Treatment	Chow	END	1
Q921I1	Tf	Serotransferrin	3	7	39887844	3.22448e-14	Prevention	Chow	END	11
Q00623,A0A1L1STX7	Apoa1	Apolipoprotein A-I,Apolipoprotein A-I (Fragment)	3	7	39850528	3.22448e-14	Prevention	Chow	NONE	10
Q921I1	Tf	Serotransferrin	3	7	39846376	3.22448e-14	Treatment	HFD	END	8
Q00623,A0A1L1STX7	Apoa1	Apolipoprotein A-I,Apolipoprotein A-I (Fragment)	3	7	39841648	3.22448e-14	Treatment	HFD	NONE	7
Q921I1	Tf	Serotransferrin	3	7	39815232	3.22448e-14	Prevention	HFD	END	1
P07758,D3YZL0,A0A0A0MQA3	Serpina1a	Alpha-1-antitrypsin 1-1,Alpha-1-antitrypsin 1-1 (Fragment),Alpha-1-antitrypsin 1-1	3	7	39808272	3.22448e-14	Treatment	HFD	HIIT	3
A0A0R4J0I1,P07759	Serpina3k	MCG1051009,Serine protease inhibitor A3K	3	5	39805316	9.54106e-14	Treatment	Chow	HIIT	6
Q00623,A0A1L1STX7	Apoa1	Apolipoprotein A-I,Apolipoprotein A-I (Fragment)	3	7	39740540	3.22448e-14	Treatment	HFD	END	2
Q921I1	Tf	Serotransferrin	3	7	39729376	3.22448e-14	Prevention	HFD	NONE	10
Q921I1	Tf	Serotransferrin	3	7	39720104	3.22448e-14	Treatment	HFD	END	2
Q921I1	Tf	Serotransferrin	3	7	39707252	3.22448e-14	Treatment	HFD	HIIT	10
Q00623,A0A1L1STX7	Apoa1	Apolipoprotein A-I,Apolipoprotein A-I (Fragment)	3	7	39675548	3.22448e-14	Treatment	Chow	NONE	7
Q00623,A0A1L1STX7	Apoa1	Apolipoprotein A-I,Apolipoprotein A-I (Fragment)	3	7	39618068	3.22448e-14	Treatment	Chow	HIIT	7
Q921I1	Tf	Serotransferrin	3	7	39615596	3.22448e-14	Prevention	HFD	END	9
Q00623,A0A1L1STX7	Apoa1	Apolipoprotein A-I,Apolipoprotein A-I (Fragment)	3	7	39567376	3.22448e-14	Treatment	Chow	END	11
Q00623,A0A1L1STX7	Apoa1	Apolipoprotein A-I,Apolipoprotein A-I (Fragment)	3	7	39555636	3.22448e-14	Treatment	Chow	HIIT	4
P07758,D3YZL0,A0A0A0MQA3	Serpina1a	Alpha-1-antitrypsin 1-1,Alpha-1-antitrypsin 1-1 (Fragment),Alpha-1-antitrypsin 1-1	3	7	39522924	3.22448e-14	Prevention	Chow	NONE	8
Q00623,A0A1L1STX7	Apoa1	Apolipoprotein A-I,Apolipoprotein A-I (Fragment)	3	7	39503956	3.22448e-14	Treatment	Chow	END	8
Q921I1	Tf	Serotransferrin	3	7	39411732	3.22448e-14	Prevention	HFD	HIIT	1
P07758,D3YZL0,A0A0A0MQA3	Serpina1a	Alpha-1-antitrypsin 1-1,Alpha-1-antitrypsin 1-1 (Fragment),Alpha-1-antitrypsin 1-1	3	7	39397616	3.22448e-14	Prevention	Chow	HIIT	7
Q921I1	Tf	Serotransferrin	3	7	39375672	3.22448e-14	Prevention	HFD	NONE	11
P07758,D3YZL0,A0A0A0MQA3	Serpina1a	Alpha-1-antitrypsin 1-1,Alpha-1-antitrypsin 1-1 (Fragment),Alpha-1-antitrypsin 1-1	3	7	39372472	3.22448e-14	Prevention	Chow	END	3
Q921I1	Tf	Serotransferrin	3	7	39319604	3.22448e-14	Prevention	Chow	HIIT	5
Q921I1	Tf	Serotransferrin	3	7	39274676	3.22448e-14	Treatment	Chow	NONE	4
P07758,D3YZL0,A0A0A0MQA3	Serpina1a	Alpha-1-antitrypsin 1-1,Alpha-1-antitrypsin 1-1 (Fragment),Alpha-1-antitrypsin 1-1	3	7	39242444	3.22448e-14	Treatment	HFD	NONE	8
Q921I1	Tf	Serotransferrin	3	7	39136260	3.22448e-14	Prevention	HFD	NONE	5
Q00623,A0A1L1STX7	Apoa1	Apolipoprotein A-I,Apolipoprotein A-I (Fragment)	3	7	39120332	3.22448e-14	Treatment	HFD	NONE	3
Q00623,A0A1L1STX7	Apoa1	Apolipoprotein A-I,Apolipoprotein A-I (Fragment)	3	7	39063440	3.22448e-14	Treatment	HFD	NONE	11
Q921I1	Tf	Serotransferrin	3	7	39018884	3.22448e-14	Treatment	Chow	HIIT	10
Q00623,A0A1L1STX7	Apoa1	Apolipoprotein A-I,Apolipoprotein A-I (Fragment)	3	7	38985628	3.22448e-14	Treatment	Chow	END	9
Q921I1	Tf	Serotransferrin	3	7	38866920	3.22448e-14	Prevention	Chow	NONE	10
Q921I1	Tf	Serotransferrin	3	7	38829716	3.22448e-14	Prevention	HFD	HIIT	8
P07758,D3YZL0,A0A0A0MQA3	Serpina1a	Alpha-1-antitrypsin 1-1,Alpha-1-antitrypsin 1-1 (Fragment),Alpha-1-antitrypsin 1-1	3	7	38776432	3.22448e-14	Prevention	HFD	NONE	10
P07758,D3YZL0,A0A0A0MQA3	Serpina1a	Alpha-1-antitrypsin 1-1,Alpha-1-antitrypsin 1-1 (Fragment),Alpha-1-antitrypsin 1-1	3	7	38737476	3.22448e-14	Prevention	HFD	END	8
Q921I1	Tf	Serotransferrin	3	7	38706632	3.22448e-14	Prevention	HFD	HIIT	7
Q921I1	Tf	Serotransferrin	3	7	38692520	3.22448e-14	Treatment	Chow	HIIT	5
A0A0R4J0I1,P07759	Serpina3k	MCG1051009,Serine protease inhibitor A3K	3	5	38657272	9.54106e-14	Treatment	Chow	HIIT	10
Q921I1	Tf	Serotransferrin	3	7	38590708	3.22448e-14	Treatment	HFD	NONE	7
A0A0R4J0I1,P07759	Serpina3k	MCG1051009,Serine protease inhibitor A3K	3	5	38375216	9.54106e-14	Treatment	Chow	END	9
Q00623,A0A1L1STX7	Apoa1	Apolipoprotein A-I,Apolipoprotein A-I (Fragment)	3	7	38373040	3.22448e-14	Prevention	Chow	HIIT	1
Q921I1	Tf	Serotransferrin	3	7	38354724	3.22448e-14	Prevention	Chow	HIIT	1
Q00623,A0A1L1STX7	Apoa1	Apolipoprotein A-I,Apolipoprotein A-I (Fragment)	3	7	38345616	3.22448e-14	Treatment	Chow	HIIT	12
Q00623,A0A1L1STX7	Apoa1	Apolipoprotein A-I,Apolipoprotein A-I (Fragment)	3	7	38331464	3.22448e-14	Treatment	Chow	HIIT	6
Q921I1	Tf	Serotransferrin	3	7	38303272	3.22448e-14	Treatment	Chow	END	4
P09813	Apoa2	Apolipoprotein A-II	3	9	38286040	1.20575e-13	Treatment	HFD	HIIT	3
Q921I1	Tf	Serotransferrin	3	7	38247704	3.22448e-14	Prevention	HFD	HIIT	3
Q921I1	Tf	Serotransferrin	3	7	38159776	3.22448e-14	Treatment	Chow	NONE	11
P07758,D3YZL0,A0A0A0MQA3	Serpina1a	Alpha-1-antitrypsin 1-1,Alpha-1-antitrypsin 1-1 (Fragment),Alpha-1-antitrypsin 1-1	3	7	38146048	3.22448e-14	Prevention	Chow	NONE	4
A0A0R4J0I1,P07759	Serpina3k	MCG1051009,Serine protease inhibitor A3K	3	5	38129104	9.54106e-14	Treatment	Chow	HIIT	9
Q921I1	Tf	Serotransferrin	3	7	38098284	3.22448e-14	Treatment	HFD	END	7
P07758,D3YZL0,A0A0A0MQA3	Serpina1a	Alpha-1-antitrypsin 1-1,Alpha-1-antitrypsin 1-1 (Fragment),Alpha-1-antitrypsin 1-1	3	7	38044456	3.22448e-14	Prevention	Chow	HIIT	10
Q921I1	Tf	Serotransferrin	3	7	37963932	3.22448e-14	Prevention	HFD	END	5
Q00623,A0A1L1STX7	Apoa1	Apolipoprotein A-I,Apolipoprotein A-I (Fragment)	3	7	37946896	3.22448e-14	Treatment	Chow	NONE	9
Q00623,A0A1L1STX7	Apoa1	Apolipoprotein A-I,Apolipoprotein A-I (Fragment)	3	7	37917020	3.22448e-14	Prevention	Chow	END	4
A0A0R4J0I1,P07759	Serpina3k	MCG1051009,Serine protease inhibitor A3K	3	5	37882076	9.54106e-14	Treatment	Chow	END	8
Q921I1	Tf	Serotransferrin	3	7	37867424	3.22448e-14	Prevention	HFD	HIIT	2
P07758,D3YZL0,A0A0A0MQA3	Serpina1a	Alpha-1-antitrypsin 1-1,Alpha-1-antitrypsin 1-1 (Fragment),Alpha-1-antitrypsin 1-1	3	7	37838080	3.22448e-14	Prevention	Chow	HIIT	5
Q921I1	Tf	Serotransferrin	3	7	37789984	3.22448e-14	Treatment	HFD	HIIT	6
Q921I1	Tf	Serotransferrin	3	7	37737120	3.22448e-14	Treatment	HFD	END	4
P07758,D3YZL0,A0A0A0MQA3	Serpina1a	Alpha-1-antitrypsin 1-1,Alpha-1-antitrypsin 1-1 (Fragment),Alpha-1-antitrypsin 1-1	3	7	37720652	3.22448e-14	Treatment	HFD	NONE	11
Q921I1	Tf	Serotransferrin	3	7	37707768	3.22448e-14	Treatment	Chow	NONE	2
P09813	Apoa2	Apolipoprotein A-II	3	9	37642788	1.20575e-13	Treatment	HFD	NONE	7
Q921I1	Tf	Serotransferrin	3	7	37639504	3.22448e-14	Treatment	HFD	NONE	5
Q921I1	Tf	Serotransferrin	3	7	37610132	3.22448e-14	Treatment	HFD	NONE	3
A0A0R4J0I1,P07759	Serpina3k	MCG1051009,Serine protease inhibitor A3K	3	5	37595712	9.54106e-14	Prevention	Chow	HIIT	4
Q921I1	Tf	Serotransferrin	3	7	37554544	3.22448e-14	Treatment	HFD	END	6
P07758,D3YZL0,A0A0A0MQA3	Serpina1a	Alpha-1-antitrypsin 1-1,Alpha-1-antitrypsin 1-1 (Fragment),Alpha-1-antitrypsin 1-1	3	7	37474652	3.22448e-14	Prevention	HFD	HIIT	1
Q921I1	Tf	Serotransferrin	3	7	37457612	3.22448e-14	Treatment	HFD	HIIT	2
Q921I1	Tf	Serotransferrin	3	7	37398092	3.22448e-14	Treatment	Chow	HIIT	11
Q00623,A0A1L1STX7	Apoa1	Apolipoprotein A-I,Apolipoprotein A-I (Fragment)	3	7	37360464	3.22448e-14	Treatment	Chow	END	10
A0A0R4J0I1,P07759	Serpina3k	MCG1051009,Serine protease inhibitor A3K	3	5	37340632	9.54106e-14	Prevention	Chow	END	5
Q00623,A0A1L1STX7	Apoa1	Apolipoprotein A-I,Apolipoprotein A-I (Fragment)	3	7	37328856	3.22448e-14	Treatment	Chow	HIIT	2
Q00623,A0A1L1STX7	Apoa1	Apolipoprotein A-I,Apolipoprotein A-I (Fragment)	3	7	37241344	3.22448e-14	Treatment	HFD	HIIT	9
Q921I1	Tf	Serotransferrin	3	7	37125200	3.22448e-14	Prevention	HFD	END	7
P07758,D3YZL0,A0A0A0MQA3	Serpina1a	Alpha-1-antitrypsin 1-1,Alpha-1-antitrypsin 1-1 (Fragment),Alpha-1-antitrypsin 1-1	3	7	37055820	3.22448e-14	Prevention	HFD	NONE	11
A0A0R4J0I1,P07759	Serpina3k	MCG1051009,Serine protease inhibitor A3K	3	5	37037108	9.54106e-14	Treatment	Chow	HIIT	2
P09813	Apoa2	Apolipoprotein A-II	3	9	37034032	1.20575e-13	Treatment	HFD	END	9
Q921I1	Tf	Serotransferrin	3	7	36981008	3.22448e-14	Treatment	HFD	END	10
P07758,D3YZL0,A0A0A0MQA3	Serpina1a	Alpha-1-antitrypsin 1-1,Alpha-1-antitrypsin 1-1 (Fragment),Alpha-1-antitrypsin 1-1	3	7	36884968	3.22448e-14	Prevention	Chow	HIIT	8
P07758,D3YZL0,A0A0A0MQA3	Serpina1a	Alpha-1-antitrypsin 1-1,Alpha-1-antitrypsin 1-1 (Fragment),Alpha-1-antitrypsin 1-1	3	7	36851440	3.22448e-14	Prevention	Chow	END	2
A0A0R4J0I1,P07759	Serpina3k	MCG1051009,Serine protease inhibitor A3K	3	5	36748388	9.54106e-14	Treatment	Chow	HIIT	1
Q921I1	Tf	Serotransferrin	3	7	36730060	3.22448e-14	Treatment	HFD	END	9
Q921I1	Tf	Serotransferrin	3	7	36703736	3.22448e-14	Prevention	Chow	HIIT	2
P07758,D3YZL0,A0A0A0MQA3	Serpina1a	Alpha-1-antitrypsin 1-1,Alpha-1-antitrypsin 1-1 (Fragment),Alpha-1-antitrypsin 1-1	3	7	36698676	3.22448e-14	Prevention	Chow	END	1
A0A0R4J0I1,P07759	Serpina3k	MCG1051009,Serine protease inhibitor A3K	3	5	36684568	9.54106e-14	Treatment	Chow	NONE	1
Q921I1	Tf	Serotransferrin	3	7	36681316	3.22448e-14	Treatment	HFD	NONE	4
A0A1B0GS57,Q91X72	Hpx	Hemopexin (Fragment),Hemopexin	3	6	36613236	3.22448e-14	Treatment	Chow	HIIT	6
A0A0R4J0I1,P07759	Serpina3k	MCG1051009,Serine protease inhibitor A3K	3	5	36565360	9.54106e-14	Prevention	Chow	END	10
A0A1B0GS57,Q91X72	Hpx	Hemopexin (Fragment),Hemopexin	3	6	36395240	3.22448e-14	Treatment	Chow	NONE	3
Q921I1	Tf	Serotransferrin	3	7	36385552	3.22448e-14	Prevention	Chow	END	6
Q921I1	Tf	Serotransferrin	3	7	36372332	3.22448e-14	Prevention	HFD	NONE	8
D3YUI3,Q61838	Pzp	Pregnancy zone protein (Fragment),Pregnancy zone protein	3	5	36290608	3.22448e-14	Prevention	Chow	NONE	1
Q00623,A0A1L1STX7	Apoa1	Apolipoprotein A-I,Apolipoprotein A-I (Fragment)	3	7	36285072	3.22448e-14	Treatment	Chow	NONE	4
A0A0R4J0I1,P07759	Serpina3k	MCG1051009,Serine protease inhibitor A3K	3	5	36262744	9.54106e-14	Prevention	Chow	HIIT	11
A0A0R4J0I1,P07759	Serpina3k	MCG1051009,Serine protease inhibitor A3K	3	5	36186148	9.54106e-14	Treatment	Chow	NONE	11
P07758,D3YZL0,A0A0A0MQA3	Serpina1a	Alpha-1-antitrypsin 1-1,Alpha-1-antitrypsin 1-1 (Fragment),Alpha-1-antitrypsin 1-1	3	7	36158720	3.22448e-14	Prevention	HFD	NONE	3
Q921I1	Tf	Serotransferrin	3	7	36099512	3.22448e-14	Prevention	HFD	END	6
Q921I1	Tf	Serotransferrin	3	7	36009488	3.22448e-14	Prevention	HFD	NONE	9
P09813	Apoa2	Apolipoprotein A-II	3	9	35846504	1.20575e-13	Treatment	HFD	HIIT	2
Q921I1	Tf	Serotransferrin	3	7	35845012	3.22448e-14	Treatment	Chow	HIIT	2
D3YUI3,Q61838	Pzp	Pregnancy zone protein (Fragment),Pregnancy zone protein	3	5	35808028	3.22448e-14	Treatment	Chow	NONE	6
D3YUI3,Q61838	Pzp	Pregnancy zone protein (Fragment),Pregnancy zone protein	3	5	35757672	3.22448e-14	Treatment	Chow	NONE	11
P09813	Apoa2	Apolipoprotein A-II	3	9	35739104	1.20575e-13	Treatment	HFD	END	1
Q921I1	Tf	Serotransferrin	3	7	35682076	3.22448e-14	Prevention	HFD	NONE	3
P09813	Apoa2	Apolipoprotein A-II	3	9	35667260	1.20575e-13	Treatment	HFD	END	8
Q921I1	Tf	Serotransferrin	3	7	35666980	3.22448e-14	Treatment	Chow	HIIT	4
D3YUI3,Q61838	Pzp	Pregnancy zone protein (Fragment),Pregnancy zone protein	3	5	35636324	3.22448e-14	Treatment	HFD	NONE	4
A0A0R4J0I1,P07759	Serpina3k	MCG1051009,Serine protease inhibitor A3K	3	5	35625680	9.54106e-14	Treatment	Chow	NONE	7
A0A0R4J0I1,P07759	Serpina3k	MCG1051009,Serine protease inhibitor A3K	3	5	35619848	9.54106e-14	Treatment	Chow	HIIT	11
Q921I1	Tf	Serotransferrin	3	7	35562264	3.22448e-14	Treatment	HFD	HIIT	1
Q00623,A0A1L1STX7	Apoa1	Apolipoprotein A-I,Apolipoprotein A-I (Fragment)	3	7	35375904	3.22448e-14	Treatment	Chow	END	5
D3YUI3,Q61838	Pzp	Pregnancy zone protein (Fragment),Pregnancy zone protein	3	5	35319692	3.22448e-14	Treatment	Chow	HIIT	10
Q00623,A0A1L1STX7	Apoa1	Apolipoprotein A-I,Apolipoprotein A-I (Fragment)	3	7	35281224	3.22448e-14	Treatment	Chow	END	4
D3YUI3,Q61838	Pzp	Pregnancy zone protein (Fragment),Pregnancy zone protein	3	5	35280420	3.22448e-14	Treatment	Chow	NONE	8
Q921I1	Tf	Serotransferrin	3	7	35267008	3.22448e-14	Treatment	HFD	NONE	8
A0A0R4J0I1,P07759	Serpina3k	MCG1051009,Serine protease inhibitor A3K	3	5	35249432	9.54106e-14	Treatment	Chow	NONE	8
A0A0R4J0I1,P07759	Serpina3k	MCG1051009,Serine protease inhibitor A3K	3	5	35140932	9.54106e-14	Treatment	Chow	HIIT	4
P09813	Apoa2	Apolipoprotein A-II	3	9	35107664	1.20575e-13	Treatment	HFD	NONE	1
A0A0R4J0I1,P07759	Serpina3k	MCG1051009,Serine protease inhibitor A3K	3	5	35003344	9.54106e-14	Treatment	Chow	END	12
Q921I1	Tf	Serotransferrin	3	7	34969736	3.22448e-14	Treatment	HFD	END	3
Q921I1	Tf	Serotransferrin	3	7	34854784	3.22448e-14	Treatment	Chow	NONE	6
D3YUI3,Q61838	Pzp	Pregnancy zone protein (Fragment),Pregnancy zone protein	3	5	34835772	3.22448e-14	Treatment	HFD	NONE	10
P09813	Apoa2	Apolipoprotein A-II	3	9	34814772	1.20575e-13	Treatment	Chow	NONE	1
P09813	Apoa2	Apolipoprotein A-II	3	9	34807908	1.20575e-13	Treatment	Chow	NONE	11
P09813	Apoa2	Apolipoprotein A-II	3	9	34739704	1.20575e-13	Treatment	HFD	HIIT	10
D3YUI3,Q61838	Pzp	Pregnancy zone protein (Fragment),Pregnancy zone protein	3	5	34655100	3.22448e-14	Treatment	HFD	END	2
A0A0R4J0I1,P07759	Serpina3k	MCG1051009,Serine protease inhibitor A3K	3	5	34639588	9.54106e-14	Treatment	Chow	END	10
A0A0R4J0I1,P07759	Serpina3k	MCG1051009,Serine protease inhibitor A3K	3	5	34612192	9.54106e-14	Prevention	Chow	END	6
A0A0R4J0I1,P07759	Serpina3k	MCG1051009,Serine protease inhibitor A3K	3	5	34568544	9.54106e-14	Prevention	HFD	END	5
A0A0R4J0I1,P07759	Serpina3k	MCG1051009,Serine protease inhibitor A3K	3	5	34554832	9.54106e-14	Treatment	Chow	END	2
Q00623,A0A1L1STX7	Apoa1	Apolipoprotein A-I,Apolipoprotein A-I (Fragment)	3	7	34494640	3.22448e-14	Treatment	Chow	NONE	3
A0A0R4J0I1,P07759	Serpina3k	MCG1051009,Serine protease inhibitor A3K	3	5	34454444	9.54106e-14	Treatment	Chow	NONE	4
P09813	Apoa2	Apolipoprotein A-II	3	9	34450548	1.20575e-13	Treatment	Chow	END	10
Q921I1	Tf	Serotransferrin	3	7	34437760	3.22448e-14	Prevention	HFD	HIIT	4
Q921I1	Tf	Serotransferrin	3	7	34303784	3.22448e-14	Prevention	HFD	NONE	1
Q00623,A0A1L1STX7	Apoa1	Apolipoprotein A-I,Apolipoprotein A-I (Fragment)	3	7	34201792	3.22448e-14	Treatment	HFD	HIIT	7
P09813	Apoa2	Apolipoprotein A-II	3	9	34185056	1.20575e-13	Treatment	HFD	END	6
D3YUI3,Q61838	Pzp	Pregnancy zone protein (Fragment),Pregnancy zone protein	3	5	34128864	3.22448e-14	Treatment	Chow	HIIT	12
A0A0R4J0I1,P07759	Serpina3k	MCG1051009,Serine protease inhibitor A3K	3	5	34104720	9.54106e-14	Treatment	Chow	NONE	5
A0A0R4J0I1,P07759	Serpina3k	MCG1051009,Serine protease inhibitor A3K	3	5	33992028	9.54106e-14	Prevention	Chow	HIIT	7
D3YUI3,Q61838	Pzp	Pregnancy zone protein (Fragment),Pregnancy zone protein	3	5	33991912	3.22448e-14	Treatment	Chow	END	3
P07758,D3YZL0,A0A0A0MQA3	Serpina1a	Alpha-1-antitrypsin 1-1,Alpha-1-antitrypsin 1-1 (Fragment),Alpha-1-antitrypsin 1-1	3	7	33988612	3.22448e-14	Treatment	HFD	NONE	9
P09813	Apoa2	Apolipoprotein A-II	3	9	33979124	1.20575e-13	Treatment	HFD	NONE	3
A0A0R4J0I1,P07759	Serpina3k	MCG1051009,Serine protease inhibitor A3K	3	5	33956496	9.54106e-14	Prevention	Chow	HIIT	3
A0A1B0GS57,Q91X72	Hpx	Hemopexin (Fragment),Hemopexin	3	6	33872940	3.22448e-14	Treatment	HFD	NONE	11
A0A1B0GS57,Q91X72	Hpx	Hemopexin (Fragment),Hemopexin	3	6	33772428	3.22448e-14	Prevention	Chow	END	4
Q921I1	Tf	Serotransferrin	3	7	33745496	3.22448e-14	Treatment	HFD	HIIT	8
Q921I1	Tf	Serotransferrin	3	7	33638188	3.22448e-14	Prevention	HFD	HIIT	6
P09813	Apoa2	Apolipoprotein A-II	3	9	33569712	1.20575e-13	Treatment	HFD	NONE	9
P07758,D3YZL0,A0A0A0MQA3	Serpina1a	Alpha-1-antitrypsin 1-1,Alpha-1-antitrypsin 1-1 (Fragment),Alpha-1-antitrypsin 1-1	3	7	33568612	3.22448e-14	Treatment	HFD	NONE	1
P07758,D3YZL0,A0A0A0MQA3	Serpina1a	Alpha-1-antitrypsin 1-1,Alpha-1-antitrypsin 1-1 (Fragment),Alpha-1-antitrypsin 1-1	3	7	33502792	3.22448e-14	Prevention	Chow	NONE	4
P09813	Apoa2	Apolipoprotein A-II	3	8	33349136	1.20575e-13	Prevention	HFD	NONE	7
P07758,D3YZL0,A0A0A0MQA3	Serpina1a	Alpha-1-antitrypsin 1-1,Alpha-1-antitrypsin 1-1 (Fragment),Alpha-1-antitrypsin 1-1	3	7	33338030	3.22448e-14	Treatment	HFD	END	11
Q921I1	Tf	Serotransferrin	3	7	33308050	3.22448e-14	Treatment	Chow	END	10
P09813	Apoa2	Apolipoprotein A-II	3	9	33216736	1.20575e-13	Treatment	HFD	NONE	7
P09813	Apoa2	Apolipoprotein A-II	3	9	33176706	1.20575e-13	Treatment	HFD	HIIT	1
A0A0R4J0I1,P07759	Serpina3k	MCG1051009,Serine protease inhibitor A3K	3	5	33130874	9.54106e-14	Prevention	Chow	HIIT	10
P09813	Apoa2	Apolipoprotein A-II	3	9	33130042	1.20575e-13	Treatment	HFD	HIIT	7
A0A0R4J0I1,P07759	Serpina3k	MCG1051009,Serine protease inhibitor A3K	3	5	33079838	9.54106e-14	Treatment	Chow	END	6
A0A1B0GS57,Q91X72	Hpx	Hemopexin (Fragment),Hemopexin	3	6	32996838	3.22448e-14	Treatment	HFD	HIIT	9
D3YUI3,Q61838	Pzp	Pregnancy zone protein (Fragment),Pregnancy zone protein	3	5	32982400	3.22448e-14	Treatment	Chow	HIIT	7
P09813	Apoa2	Apolipoprotein A-II	3	9	32909034	1.20575e-13	Treatment	Chow	HIIT	2
D3YUI3,Q61838	Pzp	Pregnancy zone protein (Fragment),Pregnancy zone protein	3	5	32884620	3.22448e-14	Treatment	Chow	HIIT	6
D3YUI3,Q61838	Pzp	Pregnancy zone protein (Fragment),Pregnancy zone protein	3	5	32798584	3.22448e-14	Treatment	Chow	NONE	10
P07758,D3YZL0,A0A0A0MQA3	Serpina1a	Alpha-1-antitrypsin 1-1,Alpha-1-antitrypsin 1-1 (Fragment),Alpha-1-antitrypsin 1-1	3	7	32604498	3.22448e-14	Prevention	Chow	END	4
A0A0R4J0I1,P07759	Serpina3k	MCG1051009,Serine protease inhibitor A3K	3	5	32589990	9.54106e-14	Prevention	Chow	HIIT	8
D3YUI3,Q61838	Pzp	Pregnancy zone protein (Fragment),Pregnancy zone protein	3	5	32534448	3.22448e-14	Treatment	Chow	NONE	1
P07758,D3YZL0,A0A0A0MQA3	Serpina1a	Alpha-1-antitrypsin 1-1,Alpha-1-antitrypsin 1-1 (Fragment),Alpha-1-antitrypsin 1-1	3	7	32532416	3.22448e-14	Prevention	HFD	NONE	5
A0A0R4J0I1,P07759	Serpina3k	MCG1051009,Serine protease inhibitor A3K	3	5	32375188	9.54106e-14	Prevention	Chow	NONE	3
A0A0R4J0I1,P07759	Serpina3k	MCG1051009,Serine protease inhibitor A3K	3	5	32340364	9.54106e-14	Treatment	Chow	END	4
A0A0R4J0I1,P07759	Serpina3k	MCG1051009,Serine protease inhibitor A3K	3	5	32134804	9.54106e-14	Prevention	Chow	NONE	11
P07758,D3YZL0,A0A0A0MQA3	Serpina1a	Alpha-1-antitrypsin 1-1,Alpha-1-antitrypsin 1-1 (Fragment),Alpha-1-antitrypsin 1-1	3	7	32026718	3.22448e-14	Prevention	HFD	NONE	1
A0A0R4J0I1,P07759	Serpina3k	MCG1051009,Serine protease inhibitor A3K	3	5	32005066	9.54106e-14	Treatment	Chow	END	11
D3YUI3,Q61838	Pzp	Pregnancy zone protein (Fragment),Pregnancy zone protein	3	5	31990994	3.22448e-14	Treatment	Chow	HIIT	1
P07758,D3YZL0,A0A0A0MQA3	Serpina1a	Alpha-1-antitrypsin 1-1,Alpha-1-antitrypsin 1-1 (Fragment),Alpha-1-antitrypsin 1-1	3	7	31955220	3.22448e-14	Prevention	HFD	NONE	7
A0A0R4J0I1,P07759	Serpina3k	MCG1051009,Serine protease inhibitor A3K	3	5	31871928	9.54106e-14	Prevention	Chow	HIIT	2
A0A1B0GS57,Q91X72	Hpx	Hemopexin (Fragment),Hemopexin	3	6	31825754	3.22448e-14	Prevention	Chow	END	8
P09813	Apoa2	Apolipoprotein A-II	3	9	31779086	1.20575e-13	Treatment	HFD	HIIT	6
P09813	Apoa2	Apolipoprotein A-II	3	9	31774532	1.20575e-13	Prevention	HFD	NONE	8
P09813	Apoa2	Apolipoprotein A-II	3	9	31637246	1.20575e-13	Treatment	HFD	HIIT	4
D3YUI3,Q61838	Pzp	Pregnancy zone protein (Fragment),Pregnancy zone protein	3	5	31612656	3.22448e-14	Prevention	Chow	HIIT	3
A0A0R4J0I1,P07759	Serpina3k	MCG1051009,Serine protease inhibitor A3K	3	5	31585724	9.54106e-14	Prevention	Chow	END	11
D3YUI3,Q61838	Pzp	Pregnancy zone protein (Fragment),Pregnancy zone protein	3	5	31584678	3.22448e-14	Treatment	Chow	NONE	7
Q00623,A0A1L1STX7	Apoa1	Apolipoprotein A-I,Apolipoprotein A-I (Fragment)	3	7	31551914	3.22448e-14	Treatment	Chow	HIIT	5
D3YUI3,Q61838	Pzp	Pregnancy zone protein (Fragment),Pregnancy zone protein	3	5	31540178	3.22448e-14	Prevention	Chow	NONE	7
P09813	Apoa2	Apolipoprotein A-II	3	9	31531324	1.20575e-13	Treatment	HFD	NONE	10
A0A0R4J0I1,P07759	Serpina3k	MCG1051009,Serine protease inhibitor A3K	3	5	31486446	9.54106e-14	Prevention	HFD	END	8
D3YUI3,Q61838	Pzp	Pregnancy zone protein (Fragment),Pregnancy zone protein	3	5	31458414	3.22448e-14	Prevention	Chow	NONE	4
P09813	Apoa2	Apolipoprotein A-II	3	9	31355450	1.20575e-13	Treatment	Chow	END	3
D3YUI3,Q61838	Pzp	Pregnancy zone protein (Fragment),Pregnancy zone protein	3	5	31349170	3.22448e-14	Prevention	Chow	END	1
A0A0R4J0I1,P07759	Serpina3k	MCG1051009,Serine protease inhibitor A3K	3	5	31252738	9.54106e-14	Treatment	Chow	HIIT	7
A0A0R4J0I1,P07759	Serpina3k	MCG1051009,Serine protease inhibitor A3K	3	5	31250372	9.54106e-14	Prevention	Chow	NONE	6
Q00623,A0A1L1STX7	Apoa1	Apolipoprotein A-I,Apolipoprotein A-I (Fragment)	3	7	31231476	3.22448e-14	Treatment	Chow	END	6
P09813	Apoa2	Apolipoprotein A-II	3	9	31228400	1.20575e-13	Prevention	HFD	NONE	4
A0A0R4J0I1,P07759	Serpina3k	MCG1051009,Serine protease inhibitor A3K	3	5	31193792	9.54106e-14	Treatment	Chow	NONE	12
D3YUI3,Q61838	Pzp	Pregnancy zone protein (Fragment),Pregnancy zone protein	3	5	31180940	3.22448e-14	Treatment	HFD	END	1
A0A1B0GS57,Q91X72	Hpx	Hemopexin (Fragment),Hemopexin	3	6	31134314	3.22448e-14	Treatment	HFD	HIIT	7
Q00623,A0A1L1STX7	Apoa1	Apolipoprotein A-I,Apolipoprotein A-I (Fragment)	3	7	31096534	3.22448e-14	Treatment	HFD	HIIT	1
D3YUI3,Q61838	Pzp	Pregnancy zone protein (Fragment),Pregnancy zone protein	3	5	31065046	3.22448e-14	Treatment	Chow	NONE	5
D3YUI3,Q61838	Pzp	Pregnancy zone protein (Fragment),Pregnancy zone protein	3	5	31045592	3.22448e-14	Treatment	Chow	END	12
D3YUI3,Q61838	Pzp	Pregnancy zone protein (Fragment),Pregnancy zone protein	3	5	31029196	3.22448e-14	Treatment	HFD	HIIT	8
A0A0R4J0I1,P07759	Serpina3k	MCG1051009,Serine protease inhibitor A3K	3	5	31019030	9.54106e-14	Prevention	Chow	END	4
A0A0R4J0I1,P07759	Serpina3k	MCG1051009,Serine protease inhibitor A3K	3	5	30962762	9.54106e-14	Prevention	Chow	HIIT	1
D3YUI3,Q61838	Pzp	Pregnancy zone protein (Fragment),Pregnancy zone protein	3	5	30832382	3.22448e-14	Prevention	Chow	NONE	11
P09813	Apoa2	Apolipoprotein A-II	3	9	30818128	1.20575e-13	Prevention	HFD	NONE	10
Q00623,A0A1L1STX7	Apoa1	Apolipoprotein A-I,Apolipoprotein A-I (Fragment)	3	7	30769484	3.22448e-14	Treatment	Chow	NONE	6
A0A0R4J0I1,P07759	Serpina3k	MCG1051009,Serine protease inhibitor A3K	3	5	30751400	9.54106e-14	Prevention	Chow	NONE	8
D3YUI3,Q61838	Pzp	Pregnancy zone protein (Fragment),Pregnancy zone protein	3	5	30704390	3.22448e-14	Treatment	Chow	END	2
P09813	Apoa2	Apolipoprotein A-II	3	9	30640512	1.20575e-13	Prevention	HFD	NONE	5
A0A0R4J0I1,P07759	Serpina3k	MCG1051009,Serine protease inhibitor A3K	3	5	30628670	9.54106e-14	Prevention	Chow	NONE	4
A0A075B6A0,P01872,P01872-2,A0A075B5P6	Ighm	Immunoglobulin heavy constant mu (Fragment),Immunoglobulin heavy constant mu,Isoform 2 of Immunoglobulin heavy constant mu,Immunoglobulin heavy constant mu (Fragment)	3	6	30563904	9.3638e-14	Treatment	HFD	HIIT	9
A0A0R4J0I1,P07759	Serpina3k	MCG1051009,Serine protease inhibitor A3K	3	5	30504636	9.54106e-14	Prevention	Chow	HIIT	6
A0A0R4J0I1,P07759	Serpina3k	MCG1051009,Serine protease inhibitor A3K	3	5	30463702	9.54106e-14	Prevention	Chow	END	8
A0A0R4J0I1,P07759	Serpina3k	MCG1051009,Serine protease inhibitor A3K	3	5	30450918	9.54106e-14	Prevention	Chow	NONE	2
A0A0R4J0I1,P07759	Serpina3k	MCG1051009,Serine protease inhibitor A3K	3	5	30422408	9.54106e-14	Prevention	HFD	HIIT	8
D3YUI3,Q61838	Pzp	Pregnancy zone protein (Fragment),Pregnancy zone protein	3	5	30277308	3.22448e-14	Treatment	Chow	NONE	12
D3YUI3,Q61838	Pzp	Pregnancy zone protein (Fragment),Pregnancy zone protein	3	5	30272000	3.22448e-14	Prevention	Chow	END	2
D3YUI3,Q61838	Pzp	Pregnancy zone protein (Fragment),Pregnancy zone protein	3	5	30209520	3.22448e-14	Treatment	Chow	END	5
A0A0R4J0I1,P07759	Serpina3k	MCG1051009,Serine protease inhibitor A3K	3	5	30099786	9.54106e-14	Prevention	Chow	NONE	12
P09813	Apoa2	Apolipoprotein A-II	3	9	30081202	1.20575e-13	Prevention	HFD	END	10
A0A0R4J0I1,P07759	Serpina3k	MCG1051009,Serine protease inhibitor A3K	3	5	29952544	9.54106e-14	Treatment	Chow	HIIT	3
A0A0R4J0I1,P07759	Serpina3k	MCG1051009,Serine protease inhibitor A3K	3	5	29949278	9.54106e-14	Prevention	Chow	HIIT	9
A0A1B0GS57,Q91X72	Hpx	Hemopexin (Fragment),Hemopexin	3	6	29938286	3.22448e-14	Treatment	Chow	END	5
P09813	Apoa2	Apolipoprotein A-II	3	9	29878678	1.20575e-13	Treatment	HFD	NONE	8
P09813	Apoa2	Apolipoprotein A-II	3	9	29822188	1.20575e-13	Prevention	HFD	NONE	3
D3YUI3,Q61838	Pzp	Pregnancy zone protein (Fragment),Pregnancy zone protein	3	5	29779304	3.22448e-14	Treatment	Chow	HIIT	9
A0A0R4J0I1,P07759	Serpina3k	MCG1051009,Serine protease inhibitor A3K	3	5	29678212	9.54106e-14	Treatment	Chow	END	5
Q8K0E8	Fgb	Fibrinogen beta chain	3	7	29648958	3.22448e-14	Treatment	Chow	HIIT	5
D3YUI3,Q61838	Pzp	Pregnancy zone protein (Fragment),Pregnancy zone protein	3	5	29624778	3.22448e-14	Treatment	HFD	END	11
A0A0R4J0I1,P07759	Serpina3k	MCG1051009,Serine protease inhibitor A3K	3	5	29622084	9.54106e-14	Prevention	Chow	END	1
D3YUI3,Q61838	Pzp	Pregnancy zone protein (Fragment),Pregnancy zone protein	3	5	29548898	3.22448e-14	Prevention	Chow	NONE	10
D3YUI3,Q61838	Pzp	Pregnancy zone protein (Fragment),Pregnancy zone protein	3	5	29495992	3.22448e-14	Treatment	HFD	HIIT	10
D3YUI3,Q61838	Pzp	Pregnancy zone protein (Fragment),Pregnancy zone protein	3	5	29479718	3.22448e-14	Treatment	HFD	HIIT	6
D3YUI3,Q61838	Pzp	Pregnancy zone protein (Fragment),Pregnancy zone protein	3	5	29434666	3.22448e-14	Treatment	Chow	END	7
P09813	Apoa2	Apolipoprotein A-II	3	9	29399426	1.20575e-13	Treatment	HFD	NONE	2
D3YUI3,Q61838	Pzp	Pregnancy zone protein (Fragment),Pregnancy zone protein	3	5	29369332	3.22448e-14	Treatment	Chow	END	11
A0A0R4J0I1,P07759	Serpina3k	MCG1051009,Serine protease inhibitor A3K	3	5	29354930	9.54106e-14	Prevention	Chow	END	2
P09813	Apoa2	Apolipoprotein A-II	3	9	29305694	1.20575e-13	Treatment	Chow	END	7
Q921I1	Tf	Serotransferrin	3	7	29299420	3.22448e-14	Treatment	HFD	HIIT	7
A0A0R4J0I1,P07759	Serpina3k	MCG1051009,Serine protease inhibitor A3K	3	5	29218760	9.54106e-14	Prevention	HFD	END	2
D3YUI3,Q61838	Pzp	Pregnancy zone protein (Fragment),Pregnancy zone protein	3	5	29204330	3.22448e-14	Treatment	HFD	HIIT	1
A0A0R4J0I1,P07759	Serpina3k	MCG1051009,Serine protease inhibitor A3K	3	5	29203758	9.54106e-14	Treatment	HFD	HIIT	8
D3YUI3,Q61838	Pzp	Pregnancy zone protein (Fragment),Pregnancy zone protein	3	5	29166754	3.22448e-14	Treatment	HFD	NONE	2
P09813	Apoa2	Apolipoprotein A-II	3	9	29079420	1.20575e-13	Prevention	HFD	HIIT	2
D3YUI3,Q61838	Pzp	Pregnancy zone protein (Fragment),Pregnancy zone protein	3	5	29052152	3.22448e-14	Treatment	Chow	END	8
D3YUI3,Q61838	Pzp	Pregnancy zone protein (Fragment),Pregnancy zone protein	3	5	29045294	3.22448e-14	Treatment	HFD	NONE	11
P09813	Apoa2	Apolipoprotein A-II	3	9	29009304	1.20575e-13	Treatment	HFD	HIIT	8
A0A0R4J0I1,P07759	Serpina3k	MCG1051009,Serine protease inhibitor A3K	3	5	28963730	9.54106e-14	Prevention	HFD	END	11
A0A0R4J0I1,P07759	Serpina3k	MCG1051009,Serine protease inhibitor A3K	3	5	28913142	9.54106e-14	Prevention	Chow	NONE	1
A0A0R4J0I1,P07759	Serpina3k	MCG1051009,Serine protease inhibitor A3K	3	5	28901130	9.54106e-14	Prevention	Chow	NONE	4
D3YUI3,Q61838	Pzp	Pregnancy zone protein (Fragment),Pregnancy zone protein	3	5	28860466	3.22448e-14	Prevention	Chow	END	10
D3YUI3,Q61838	Pzp	Pregnancy zone protein (Fragment),Pregnancy zone protein	3	5	28811086	3.22448e-14	Treatment	HFD	NONE	1
D3YUI3,Q61838	Pzp	Pregnancy zone protein (Fragment),Pregnancy zone protein	3	5	28801988	3.22448e-14	Treatment	HFD	HIIT	9
D3YUI3,Q61838	Pzp	Pregnancy zone protein (Fragment),Pregnancy zone protein	3	5	28788648	3.22448e-14	Prevention	Chow	HIIT	6
Q00623,A0A1L1STX7	Apoa1	Apolipoprotein A-I,Apolipoprotein A-I (Fragment)	3	7	28701108	3.22448e-14	Treatment	Chow	NONE	2
D3YUI3,Q61838	Pzp	Pregnancy zone protein (Fragment),Pregnancy zone protein	3	5	28668986	3.22448e-14	Treatment	HFD	HIIT	5
A0A0R4J0I1,P07759	Serpina3k	MCG1051009,Serine protease inhibitor A3K	3	5	28582624	9.54106e-14	Prevention	Chow	NONE	7
A0A0R4J0I1,P07759	Serpina3k	MCG1051009,Serine protease inhibitor A3K	3	5	28545524	9.54106e-14	Prevention	HFD	HIIT	5
Q00898	Serpina1e	Alpha-1-antitrypsin 1-5	3	5	28518880	3.22448e-14	Treatment	Chow	HIIT	7
A0A0R4J0I1,P07759	Serpina3k	MCG1051009,Serine protease inhibitor A3K	3	5	28497350	9.54106e-14	Treatment	Chow	HIIT	5
A0A0R4J0I1,P07759	Serpina3k	MCG1051009,Serine protease inhibitor A3K	3	5	28433982	9.54106e-14	Treatment	HFD	HIIT	6
D3YUI3,Q61838	Pzp	Pregnancy zone protein (Fragment),Pregnancy zone protein	3	5	28408752	3.22448e-14	Prevention	HFD	HIIT	2
D3YUI3,Q61838	Pzp	Pregnancy zone protein (Fragment),Pregnancy zone protein	3	5	28308746	3.22448e-14	Prevention	Chow	NONE	5
A0A0R4J0I1,P07759	Serpina3k	MCG1051009,Serine protease inhibitor A3K	3	5	28282680	9.54106e-14	Prevention	Chow	NONE	10
D3YUI3,Q61838	Pzp	Pregnancy zone protein (Fragment),Pregnancy zone protein	3	5	28267104	3.22448e-14	Treatment	Chow	HIIT	2
D3YUI3,Q61838	Pzp	Pregnancy zone protein (Fragment),Pregnancy zone protein	3	5	28176600	3.22448e-14	Prevention	Chow	NONE	12
Q00898	Serpina1e	Alpha-1-antitrypsin 1-5	3	5	28167664	3.22448e-14	Treatment	Chow	NONE	8
P07758,D3YZL0,A0A0A0MQA3	Serpina1a	Alpha-1-antitrypsin 1-1,Alpha-1-antitrypsin 1-1 (Fragment),Alpha-1-antitrypsin 1-1	3	7	28143802	3.22448e-14	Prevention	HFD	NONE	4
D3YUI3,Q61838	Pzp	Pregnancy zone protein (Fragment),Pregnancy zone protein	3	5	28124590	3.22448e-14	Treatment	Chow	NONE	4
Q921I1	Tf	Serotransferrin	3	7	28123894	3.22448e-14	Prevention	HFD	NONE	2
D3YUI3,Q61838	Pzp	Pregnancy zone protein (Fragment),Pregnancy zone protein	3	5	28074578	3.22448e-14	Treatment	HFD	END	7
D3YUI3,Q61838	Pzp	Pregnancy zone protein (Fragment),Pregnancy zone protein	3	5	27992026	3.22448e-14	Treatment	HFD	HIIT	7
D3YUI3,Q61838	Pzp	Pregnancy zone protein (Fragment),Pregnancy zone protein	3	5	27965140	3.22448e-14	Prevention	Chow	END	6
A0A0R4J0I1,P07759	Serpina3k	MCG1051009,Serine protease inhibitor A3K	3	5	27934152	9.54106e-14	Prevention	Chow	END	3
A0A0R4J0I1,P07759	Serpina3k	MCG1051009,Serine protease inhibitor A3K	3	5	27931952	9.54106e-14	Treatment	Chow	NONE	3
P09813	Apoa2	Apolipoprotein A-II	3	9	27913310	1.20575e-13	Treatment	Chow	END	9
D3YUI3,Q61838	Pzp	Pregnancy zone protein (Fragment),Pregnancy zone protein	3	5	27910554	3.22448e-14	Prevention	HFD	END	10
A0A1B0GS57,Q91X72	Hpx	Hemopexin (Fragment),Hemopexin	3	6	27818174	3.22448e-14	Treatment	HFD	HIIT	1
D3YUI3,Q61838	Pzp	Pregnancy zone protein (Fragment),Pregnancy zone protein	3	5	27777106	3.22448e-14	Treatment	HFD	HIIT	4
A0A0R4J0I1,P07759	Serpina3k	MCG1051009,Serine protease inhibitor A3K	3	5	27735552	9.54106e-14	Prevention	HFD	HIIT	3
A0A0R4J0I1,P07759	Serpina3k	MCG1051009,Serine protease inhibitor A3K	3	5	27704442	9.54106e-14	Prevention	HFD	NONE	12
D3YUI3,Q61838	Pzp	Pregnancy zone protein (Fragment),Pregnancy zone protein	3	5	27703556	3.22448e-14	Prevention	HFD	HIIT	5
D3YUI3,Q61838	Pzp	Pregnancy zone protein (Fragment),Pregnancy zone protein	3	5	27682794	3.22448e-14	Treatment	Chow	NONE	9
A0A0R4J0I1,P07759	Serpina3k	MCG1051009,Serine protease inhibitor A3K	3	5	27650890	9.54106e-14	Treatment	Chow	NONE	10
A0A0R4J0I1,P07759	Serpina3k	MCG1051009,Serine protease inhibitor A3K	3	5	27631748	9.54106e-14	Prevention	Chow	NONE	5
Q8K0E8	Fgb	Fibrinogen beta chain	3	7	27624324	3.22448e-14	Treatment	Chow	NONE	3
D3YUI3,Q61838	Pzp	Pregnancy zone protein (Fragment),Pregnancy zone protein	3	5	27607314	3.22448e-14	Treatment	HFD	END	4
A0A0R4J0I1,P07759	Serpina3k	MCG1051009,Serine protease inhibitor A3K	3	5	27593406	9.54106e-14	Prevention	HFD	END	9
D3YUI3,Q61838	Pzp	Pregnancy zone protein (Fragment),Pregnancy zone protein	3	5	27565598	3.22448e-14	Treatment	HFD	NONE	9
D3YUI3,Q61838	Pzp	Pregnancy zone protein (Fragment),Pregnancy zone protein	3	5	27546386	3.22448e-14	Prevention	HFD	NONE	9
D3YUI3,Q61838	Pzp	Pregnancy zone protein (Fragment),Pregnancy zone protein	3	5	27521152	3.22448e-14	Prevention	HFD	NONE	8
D3YUI3,Q61838	Pzp	Pregnancy zone protein (Fragment),Pregnancy zone protein	3	5	27511548	3.22448e-14	Prevention	Chow	END	7
A0A0R4J0I1,P07759	Serpina3k	MCG1051009,Serine protease inhibitor A3K	3	5	27507374	9.54106e-14	Treatment	Chow	NONE	2
D3YUI3,Q61838	Pzp	Pregnancy zone protein (Fragment),Pregnancy zone protein	3	5	27423936	3.22448e-14	Treatment	Chow	END	6
D3YUI3,Q61838	Pzp	Pregnancy zone protein (Fragment),Pregnancy zone protein	3	5	27391440	3.22448e-14	Treatment	HFD	NONE	8
A0A1B0GS57,Q91X72	Hpx	Hemopexin (Fragment),Hemopexin	3	6	27322278	3.22448e-14	Prevention	Chow	END	3
D3YUI3,Q61838	Pzp	Pregnancy zone protein (Fragment),Pregnancy zone protein	3	5	27288934	3.22448e-14	Treatment	HFD	END	5
A0A0R4J0I1,P07759	Serpina3k	MCG1051009,Serine protease inhibitor A3K	3	5	27279620	9.54106e-14	Prevention	Chow	HIIT	5
A0A0R4J0I1,P07759	Serpina3k	MCG1051009,Serine protease inhibitor A3K	3	5	27252570	9.54106e-14	Prevention	HFD	END	6
A0A0R4J0I1,P07759	Serpina3k	MCG1051009,Serine protease inhibitor A3K	3	5	27226184	9.54106e-14	Treatment	Chow	NONE	9
A0A1B0GS57,Q91X72	Hpx	Hemopexin (Fragment),Hemopexin	3	6	27197788	3.22448e-14	Prevention	HFD	END	8
D3YUI3,Q61838	Pzp	Pregnancy zone protein (Fragment),Pregnancy zone protein	3	5	27167084	3.22448e-14	Prevention	HFD	NONE	12
D3YUI3,Q61838	Pzp	Pregnancy zone protein (Fragment),Pregnancy zone protein	3	5	27068028	3.22448e-14	Prevention	Chow	END	5
P09813	Apoa2	Apolipoprotein A-II	3	9	27044672	1.20575e-13	Prevention	HFD	NONE	11
D3YUI3,Q61838	Pzp	Pregnancy zone protein (Fragment),Pregnancy zone protein	3	5	27025244	3.22448e-14	Treatment	HFD	HIIT	2
Q00898	Serpina1e	Alpha-1-antitrypsin 1-5	3	5	26979786	3.22448e-14	Prevention	Chow	END	11
D3YUI3,Q61838	Pzp	Pregnancy zone protein (Fragment),Pregnancy zone protein	3	5	26963662	3.22448e-14	Prevention	Chow	HIIT	7
D3YUI3,Q61838	Pzp	Pregnancy zone protein (Fragment),Pregnancy zone protein	3	5	26820194	3.22448e-14	Prevention	HFD	END	4
A0A0R4J0I1,P07759	Serpina3k	MCG1051009,Serine protease inhibitor A3K	3	5	26799348	9.54106e-14	Prevention	HFD	END	4
D3YUI3,Q61838	Pzp	Pregnancy zone protein (Fragment),Pregnancy zone protein	3	5	26796446	3.22448e-14	Prevention	Chow	HIIT	4
P09813	Apoa2	Apolipoprotein A-II	3	9	26790724	1.20575e-13	Prevention	HFD	HIIT	1
A0A0R4J0I1,P07759	Serpina3k	MCG1051009,Serine protease inhibitor A3K	3	5	26741774	9.54106e-14	Treatment	Chow	NONE	6
P09813	Apoa2	Apolipoprotein A-II	3	9	26737396	1.20575e-13	Prevention	HFD	NONE	1
A0A1B0GS57,Q91X72	Hpx	Hemopexin (Fragment),Hemopexin	3	6	26735622	3.22448e-14	Treatment	HFD	HIIT	3
D3YUI3,Q61838	Pzp	Pregnancy zone protein (Fragment),Pregnancy zone protein	3	5	26676724	3.22448e-14	Prevention	HFD	HIIT	1
D3YUI3,Q61838	Pzp	Pregnancy zone protein (Fragment),Pregnancy zone protein	3	5	26648290	3.22448e-14	Treatment	HFD	END	9
D3YUI3,Q61838	Pzp	Pregnancy zone protein (Fragment),Pregnancy zone protein	3	5	26534922	3.22448e-14	Prevention	HFD	END	5
D3YUI3,Q61838	Pzp	Pregnancy zone protein (Fragment),Pregnancy zone protein	3	5	26533200	3.22448e-14	Treatment	Chow	HIIT	3
A0A1B0GS57,Q91X72	Hpx	Hemopexin (Fragment),Hemopexin	3	6	26493194	3.22448e-14	Treatment	Chow	END	8
P09813	Apoa2	Apolipoprotein A-II	3	9	26349332	1.20575e-13	Treatment	Chow	NONE	10
A0A0R4J0I1,P07759	Serpina3k	MCG1051009,Serine protease inhibitor A3K	3	5	26312536	9.54106e-14	Prevention	HFD	HIIT	7
D3YUI3,Q61838	Pzp	Pregnancy zone protein (Fragment),Pregnancy zone protein	3	5	26293862	3.22448e-14	Prevention	HFD	END	8
A0A0R4J0I1,P07759	Serpina3k	MCG1051009,Serine protease inhibitor A3K	3	5	26271872	9.54106e-14	Treatment	Chow	HIIT	8
A0A1B0GS57,Q91X72	Hpx	Hemopexin (Fragment),Hemopexin	3	6	26201132	3.22448e-14	Prevention	Chow	HIIT	8
A0A1B0GS57,Q91X72	Hpx	Hemopexin (Fragment),Hemopexin	3	6	26168118	3.22448e-14	Treatment	HFD	NONE	1
P09813	Apoa2	Apolipoprotein A-II	3	9	26134962	1.20575e-13	Treatment	Chow	END	2
P09813	Apoa2	Apolipoprotein A-II	3	9	26120650	1.20575e-13	Prevention	HFD	END	1
P09813	Apoa2	Apolipoprotein A-II	3	9	26116242	1.20575e-13	Prevention	HFD	END	2
D3YUI3,Q61838	Pzp	Pregnancy zone protein (Fragment),Pregnancy zone protein	3	5	26065352	3.22448e-14	Treatment	HFD	END	10
D3YUI3,Q61838	Pzp	Pregnancy zone protein (Fragment),Pregnancy zone protein	3	5	26006306	3.22448e-14	Prevention	HFD	END	1
D3YUI3,Q61838	Pzp	Pregnancy zone protein (Fragment),Pregnancy zone protein	3	5	25970532	3.22448e-14	Prevention	HFD	NONE	10
D3YUI3,Q61838	Pzp	Pregnancy zone protein (Fragment),Pregnancy zone protein	3	5	25963986	3.22448e-14	Prevention	HFD	END	2
P09813	Apoa2	Apolipoprotein A-II	3	9	25961234	1.20575e-13	Treatment	Chow	NONE	12
P09813	Apoa2	Apolipoprotein A-II	3	9	25957492	1.20575e-13	Prevention	HFD	NONE	12
A0A1B0GS57,Q91X72	Hpx	Hemopexin (Fragment),Hemopexin	3	6	25941950	3.22448e-14	Treatment	Chow	NONE	2
D3YUI3,Q61838	Pzp	Pregnancy zone protein (Fragment),Pregnancy zone protein	3	5	25809728	3.22448e-14	Treatment	HFD	NONE	7
D3YUI3,Q61838	Pzp	Pregnancy zone protein (Fragment),Pregnancy zone protein	3	5	25809618	3.22448e-14	Prevention	HFD	END	7
D3YUI3,Q61838	Pzp	Pregnancy zone protein (Fragment),Pregnancy zone protein	3	5	25773306	3.22448e-14	Prevention	Chow	HIIT	11
D3YUI3,Q61838	Pzp	Pregnancy zone protein (Fragment),Pregnancy zone protein	3	5	25745686	3.22448e-14	Prevention	Chow	HIIT	2
Q00898	Serpina1e	Alpha-1-antitrypsin 1-5	3	5	25725912	3.22448e-14	Treatment	Chow	END	6
D3YUI3,Q61838	Pzp	Pregnancy zone protein (Fragment),Pregnancy zone protein	3	5	25604174	3.22448e-14	Prevention	Chow	NONE	8
D3YUI3,Q61838	Pzp	Pregnancy zone protein (Fragment),Pregnancy zone protein	3	5	25566772	3.22448e-14	Treatment	HFD	NONE	7
D3YUI3,Q61838	Pzp	Pregnancy zone protein (Fragment),Pregnancy zone protein	3	5	25425364	3.22448e-14	Prevention	HFD	HIIT	8
A0A1B0GS57,Q91X72	Hpx	Hemopexin (Fragment),Hemopexin	3	6	25418578	3.22448e-14	Treatment	HFD	NONE	9
D3YUI3,Q61838	Pzp	Pregnancy zone protein (Fragment),Pregnancy zone protein	3	5	25412940	3.22448e-14	Prevention	Chow	HIIT	5
D3YUI3,Q61838	Pzp	Pregnancy zone protein (Fragment),Pregnancy zone protein	3	5	25407468	3.22448e-14	Prevention	HFD	NONE	1
A0A1B0GS57,Q91X72	Hpx	Hemopexin (Fragment),Hemopexin	3	6	25329182	3.22448e-14	Treatment	Chow	END	2
P09813	Apoa2	Apolipoprotein A-II	3	9	25315632	1.20575e-13	Treatment	Chow	END	1
A0A0R4J0I1,P07759	Serpina3k	MCG1051009,Serine protease inhibitor A3K	3	5	25271682	9.54106e-14	Prevention	HFD	NONE	11
A0A0R4J0I1,P07759	Serpina3k	MCG1051009,Serine protease inhibitor A3K	3	5	25216096	9.54106e-14	Treatment	HFD	END	6
D3YUI3,Q61838	Pzp	Pregnancy zone protein (Fragment),Pregnancy zone protein	3	5	25179370	3.22448e-14	Treatment	HFD	NONE	5
A0A1B0GS57,Q91X72	Hpx	Hemopexin (Fragment),Hemopexin	3	6	25122456	3.22448e-14	Treatment	Chow	HIIT	7
A0A0R4J0I1,P07759	Serpina3k	MCG1051009,Serine protease inhibitor A3K	3	5	25082626	9.54106e-14	Treatment	HFD	HIIT	4
D3YUI3,Q61838	Pzp	Pregnancy zone protein (Fragment),Pregnancy zone protein	3	5	25065146	3.22448e-14	Treatment	Chow	NONE	3
D3YUI3,Q61838	Pzp	Pregnancy zone protein (Fragment),Pregnancy zone protein	3	5	25049742	3.22448e-14	Treatment	Chow	HIIT	5
D3YUI3,Q61838	Pzp	Pregnancy zone protein (Fragment),Pregnancy zone protein	3	5	25030354	3.22448e-14	Prevention	HFD	NONE	3
P09813	Apoa2	Apolipoprotein A-II	3	9	24996244	1.20575e-13	Treatment	Chow	HIIT	10
D3YUI3,Q61838	Pzp	Pregnancy zone protein (Fragment),Pregnancy zone protein	3	5	24971092	3.22448e-14	Prevention	HFD	NONE	11
D3YUI3,Q61838	Pzp	Pregnancy zone protein (Fragment),Pregnancy zone protein	3	5	24957160	3.22448e-14	Treatment	HFD	END	8
P09813	Apoa2	Apolipoprotein A-II	3	9	24956776	1.20575e-13	Treatment	Chow	NONE	9
A0A1B0GS57,Q91X72	Hpx	Hemopexin (Fragment),Hemopexin	3	6	24888912	3.22448e-14	Prevention	Chow	NONE	8
A0A1B0GS57,Q91X72	Hpx	Hemopexin (Fragment),Hemopexin	3	6	24803472	3.22448e-14	Treatment	Chow	NONE	6
A0A0R4J0I1,P07759	Serpina3k	MCG1051009,Serine protease inhibitor A3K	3	5	24750144	9.54106e-14	Prevention	HFD	NONE	9
D3YUI3,Q61838	Pzp	Pregnancy zone protein (Fragment),Pregnancy zone protein	3	5	24739440	3.22448e-14	Treatment	HFD	END	6
Q00898	Serpina1e	Alpha-1-antitrypsin 1-5	3	5	24712428	3.22448e-14	Treatment	Chow	NONE	7
A0A0R4J0I1,P07759	Serpina3k	MCG1051009,Serine protease inhibitor A3K	3	5	24712280	9.54106e-14	Prevention	HFD	END	10
D3YUI3,Q61838	Pzp	Pregnancy zone protein (Fragment),Pregnancy zone protein	3	5	24666300	3.22448e-14	Prevention	HFD	HIIT	4
D3YUI3,Q61838	Pzp	Pregnancy zone protein (Fragment),Pregnancy zone protein	3	5	24655962	3.22448e-14	Prevention	HFD	HIIT	7
P09813	Apoa2	Apolipoprotein A-II	3	9	24650672	1.20575e-13	Treatment	Chow	HIIT	12
D3YUI3,Q61838	Pzp	Pregnancy zone protein (Fragment),Pregnancy zone protein	3	5	24641554	3.22448e-14	Prevention	Chow	END	11
D3YUI3,Q61838	Pzp	Pregnancy zone protein (Fragment),Pregnancy zone protein	3	5	24630650	3.22448e-14	Prevention	Chow	END	3
A0A0R4J0I1,P07759	Serpina3k	MCG1051009,Serine protease inhibitor A3K	3	5	24594948	9.54106e-14	Treatment	HFD	NONE	10
P28665	Mug1	Murinoglobulin-1	3	7	24589482	3.22448e-14	Prevention	HFD	END	5
P09813	Apoa2	Apolipoprotein A-II	3	9	24561762	1.20575e-13	Treatment	Chow	NONE	4
A0A1B0GS57,Q91X72	Hpx	Hemopexin (Fragment),Hemopexin	3	6	24543484	3.22448e-14	Treatment	HFD	NONE	4
A0A075B6A0,P01872,P01872-2,A0A075B5P6	Ighm	Immunoglobulin heavy constant mu (Fragment),Immunoglobulin heavy constant mu,Isoform 2 of Immunoglobulin heavy constant mu,Immunoglobulin heavy constant mu (Fragment)	3	6	24527876	9.3638e-14	Treatment	HFD	NONE	2
D3YUI3,Q61838	Pzp	Pregnancy zone protein (Fragment),Pregnancy zone protein	3	5	24462812	3.22448e-14	Prevention	HFD	NONE	2
A0A1B0GS57,Q91X72	Hpx	Hemopexin (Fragment),Hemopexin	3	6	24462012	3.22448e-14	Treatment	HFD	NONE	2
A0A0R4J0I1,P07759	Serpina3k	MCG1051009,Serine protease inhibitor A3K	3	5	24452532	9.54106e-14	Treatment	HFD	HIIT	7
D3YUI3,Q61838	Pzp	Pregnancy zone protein (Fragment),Pregnancy zone protein	3	5	24433442	3.22448e-14	Prevention	HFD	END	3
A0A1B0GS57,Q91X72	Hpx	Hemopexin (Fragment),Hemopexin	3	6	24412794	3.22448e-14	Prevention	Chow	HIIT	2
D3YUI3,Q61838	Pzp	Pregnancy zone protein (Fragment),Pregnancy zone protein	3	5	24383266	3.22448e-14	Prevention	HFD	END	6
Q8K0E8	Fgb	Fibrinogen beta chain	3	7	24352502	3.22448e-14	Treatment	Chow	HIIT	4
D3YUI3,Q61838	Pzp	Pregnancy zone protein (Fragment),Pregnancy zone protein	3	5	24349820	3.22448e-14	Treatment	HFD	HIIT	3
D3YUI3,Q61838	Pzp	Pregnancy zone protein (Fragment),Pregnancy zone protein	3	5	24292040	3.22448e-14	Prevention	HFD	NONE	5
Q00898	Serpina1e	Alpha-1-antitrypsin 1-5	3	5	24290240	3.22448e-14	Treatment	Chow	NONE	6
A0A1B0GS57,Q91X72	Hpx	Hemopexin (Fragment),Hemopexin	3	6	24288560	3.22448e-14	Treatment	HFD	END	6
A0A1B0GS57,Q91X72	Hpx	Hemopexin (Fragment),Hemopexin	3	6	24229214	3.22448e-14	Treatment	Chow	END	4
A0A1B0GS57,Q91X72	Hpx	Hemopexin (Fragment),Hemopexin	3	6	24148434	3.22448e-14	Treatment	Chow	END	3
D3YUI3,Q61838	Pzp	Pregnancy zone protein (Fragment),Pregnancy zone protein	3	5	24120058	3.22448e-14	Prevention	HFD	HIIT	6
D3YUI3,Q61838	Pzp	Pregnancy zone protein (Fragment),Pregnancy zone protein	3	5	24118200	3.22448e-14	Prevention	Chow	END	4
P28665	Mug1	Murinoglobulin-1	3	7	24117618	3.22448e-14	Prevention	HFD	END	2
D3YUI3,Q61838	Pzp	Pregnancy zone protein (Fragment),Pregnancy zone protein	3	5	24110654	3.22448e-14	Treatment	Chow	END	4
D3YUI3,Q61838	Pzp	Pregnancy zone protein (Fragment),Pregnancy zone protein	3	5	24106710	3.22448e-14	Prevention	Chow	NONE	6
D3YUI3,Q61838	Pzp	Pregnancy zone protein (Fragment),Pregnancy zone protein	3	5	24075160	3.22448e-14	Treatment	HFD	END	3
Q00623,A0A1L1STX7	Apoa1	Apolipoprotein A-I,Apolipoprotein A-I (Fragment)	3	7	24069668	3.22448e-14	Treatment	Chow	HIIT	8
Q00898	Serpina1e	Alpha-1-antitrypsin 1-5	3	5	24033412	3.22448e-14	Treatment	Chow	END	9
A0A075B6A0,P01872,P01872-2,A0A075B5P6	Ighm	Immunoglobulin heavy constant mu (Fragment),Immunoglobulin heavy constant mu,Isoform 2 of Immunoglobulin heavy constant mu,Immunoglobulin heavy constant mu (Fragment)	3	6	24002212	9.3638e-14	Treatment	HFD	HIIT	5
Q8K0E8	Fgb	Fibrinogen beta chain	3	7	23956930	3.22448e-14	Treatment	Chow	HIIT	8
D3YUI3,Q61838	Pzp	Pregnancy zone protein (Fragment),Pregnancy zone protein	3	5	23952872	3.22448e-14	Prevention	Chow	HIIT	1
D3YUI3,Q61838	Pzp	Pregnancy zone protein (Fragment),Pregnancy zone protein	3	5	23949880	3.22448e-14	Prevention	Chow	HIIT	10
A0A0R4J0I1,P07759	Serpina3k	MCG1051009,Serine protease inhibitor A3K	3	5	23927350	9.54106e-14	Prevention	HFD	HIIT	2
A0A075B6A0,P01872,P01872-2,A0A075B5P6	Ighm	Immunoglobulin heavy constant mu (Fragment),Immunoglobulin heavy constant mu,Isoform 2 of Immunoglobulin heavy constant mu,Immunoglobulin heavy constant mu (Fragment)	3	6	23918892	9.3638e-14	Prevention	HFD	END	2
P09813	Apoa2	Apolipoprotein A-II	3	9	23918606	1.20575e-13	Prevention	Chow	NONE	1
Q00898	Serpina1e	Alpha-1-antitrypsin 1-5	3	5	23856184	3.22448e-14	Treatment	Chow	HIIT	4
A0A0R4J0I1,P07759	Serpina3k	MCG1051009,Serine protease inhibitor A3K	3	5	23829990	9.54106e-14	Prevention	HFD	END	1
A0A1B0GS57,Q91X72	Hpx	Hemopexin (Fragment),Hemopexin	3	6	23766388	3.22448e-14	Prevention	Chow	END	7
Q00898	Serpina1e	Alpha-1-antitrypsin 1-5	3	5	23730422	3.22448e-14	Prevention	Chow	END	7
P09813	Apoa2	Apolipoprotein A-II	3	9	23667774	1.20575e-13	Prevention	HFD	HIIT	5
P09813	Apoa2	Apolipoprotein A-II	3	9	23660130	1.20575e-13	Treatment	Chow	NONE	5
A0A1B0GS57,Q91X72	Hpx	Hemopexin (Fragment),Hemopexin	3	6	23610894	3.22448e-14	Treatment	HFD	END	11
D3YUI3,Q61838	Pzp	Pregnancy zone protein (Fragment),Pregnancy zone protein	3	5	23537472	3.22448e-14	Prevention	Chow	HIIT	9
P09813	Apoa2	Apolipoprotein A-II	3	9	23518696	1.20575e-13	Treatment	Chow	HIIT	4
A0A1B0GS57,Q91X72	Hpx	Hemopexin (Fragment),Hemopexin	3	6	23517902	3.22448e-14	Prevention	Chow	NONE	4
A0A0R4J0I1,P07759	Serpina3k	MCG1051009,Serine protease inhibitor A3K	3	5	23509364	9.54106e-14	Prevention	HFD	NONE	2
A0A0R4J0I1,P07759	Serpina3k	MCG1051009,Serine protease inhibitor A3K	3	5	23497212	9.54106e-14	Treatment	HFD	END	1
D3YUI3,Q61838	Pzp	Pregnancy zone protein (Fragment),Pregnancy zone protein	3	5	23487322	3.22448e-14	Prevention	HFD	NONE	7
A0A0R4J0I1,P07759	Serpina3k	MCG1051009,Serine protease inhibitor A3K	3	5	23473574	9.54106e-14	Prevention	HFD	NONE	8
A0A0R4J0I1,P07759	Serpina3k	MCG1051009,Serine protease inhibitor A3K	3	5	23437934	9.54106e-14	Treatment	HFD	END	10
P09813	Apoa2	Apolipoprotein A-II	3	9	23393574	1.20575e-13	Treatment	Chow	NONE	6
A0A075B6A0,P01872,P01872-2,A0A075B5P6	Ighm	Immunoglobulin heavy constant mu (Fragment),Immunoglobulin heavy constant mu,Isoform 2 of Immunoglobulin heavy constant mu,Immunoglobulin heavy constant mu (Fragment)	3	6	23368522	9.3638e-14	Treatment	HFD	NONE	11
D3YUI3,Q61838	Pzp	Pregnancy zone protein (Fragment),Pregnancy zone protein	3	5	23316536	3.22448e-14	Treatment	HFD	NONE	3
Q00898	Serpina1e	Alpha-1-antitrypsin 1-5	3	5	23309020	3.22448e-14	Treatment	Chow	END	4
P09813	Apoa2	Apolipoprotein A-II	3	9	23302056	1.20575e-13	Treatment	Chow	HIIT	3
D3YUI3,Q61838	Pzp	Pregnancy zone protein (Fragment),Pregnancy zone protein	3	5	23301340	3.22448e-14	Prevention	HFD	HIIT	3
P09813	Apoa2	Apolipoprotein A-II	3	8	23228484	1.20575e-13	Treatment	HFD	NONE	11
A0A1B0GS57,Q91X72	Hpx	Hemopexin (Fragment),Hemopexin	3	6	23222282	3.22448e-14	Prevention	HFD	END	4
A0A075B6A0,P01872,P01872-2,A0A075B5P6	Ighm	Immunoglobulin heavy constant mu (Fragment),Immunoglobulin heavy constant mu,Isoform 2 of Immunoglobulin heavy constant mu,Immunoglobulin heavy constant mu (Fragment)	3	6	23207818	9.3638e-14	Treatment	HFD	HIIT	4
Q00898	Serpina1e	Alpha-1-antitrypsin 1-5	3	5	23169472	3.22448e-14	Prevention	Chow	END	8
A0A1B0GS57,Q91X72	Hpx	Hemopexin (Fragment),Hemopexin	3	6	23164400	3.22448e-14	Treatment	HFD	NONE	7
Q00898	Serpina1e	Alpha-1-antitrypsin 1-5	3	5	23090218	3.22448e-14	Treatment	Chow	HIIT	9
P09813	Apoa2	Apolipoprotein A-II	3	9	23084752	1.20575e-13	Prevention	HFD	NONE	9
A0A0R4J0I1,P07759	Serpina3k	MCG1051009,Serine protease inhibitor A3K	3	5	23083210	9.54106e-14	Prevention	Chow	END	4
P09813	Apoa2	Apolipoprotein A-II	3	9	23030186	1.20575e-13	Treatment	Chow	END	11
A0A1B0GS57,Q91X72	Hpx	Hemopexin (Fragment),Hemopexin	3	6	23021688	3.22448e-14	Treatment	Chow	END	6
A0A1B0GS57,Q91X72	Hpx	Hemopexin (Fragment),Hemopexin	3	6	23003448	3.22448e-14	Prevention	Chow	HIIT	10
A0A1B0GS57,Q91X72	Hpx	Hemopexin (Fragment),Hemopexin	3	6	22990762	3.22448e-14	Prevention	HFD	HIIT	7
Q00898	Serpina1e	Alpha-1-antitrypsin 1-5	3	5	22954772	3.22448e-14	Treatment	Chow	NONE	3
A0A075B6A0,P01872,P01872-2,A0A075B5P6	Ighm	Immunoglobulin heavy constant mu (Fragment),Immunoglobulin heavy constant mu,Isoform 2 of Immunoglobulin heavy constant mu,Immunoglobulin heavy constant mu (Fragment)	3	6	22917342	9.3638e-14	Treatment	HFD	END	11
Q00898	Serpina1e	Alpha-1-antitrypsin 1-5	3	5	22906668	3.22448e-14	Prevention	Chow	HIIT	11
D3YUI3,Q61838	Pzp	Pregnancy zone protein (Fragment),Pregnancy zone protein	3	5	22889734	3.22448e-14	Prevention	Chow	END	4
A0A0R4J0I1,P07759	Serpina3k	MCG1051009,Serine protease inhibitor A3K	3	5	22879416	9.54106e-14	Treatment	HFD	HIIT	5
Q00898	Serpina1e	Alpha-1-antitrypsin 1-5	3	5	22859760	3.22448e-14	Treatment	Chow	HIIT	2
D3YUI3,Q61838	Pzp	Pregnancy zone protein (Fragment),Pregnancy zone protein	3	5	22813432	3.22448e-14	Prevention	HFD	NONE	4
D3YUI3,Q61838	Pzp	Pregnancy zone protein (Fragment),Pregnancy zone protein	3	5	22795636	3.22448e-14	Prevention	Chow	END	8
A0A075B6A0,P01872,P01872-2,A0A075B5P6	Ighm	Immunoglobulin heavy constant mu (Fragment),Immunoglobulin heavy constant mu,Isoform 2 of Immunoglobulin heavy constant mu,Immunoglobulin heavy constant mu (Fragment)	3	6	22786780	9.3638e-14	Treatment	HFD	HIIT	10
Q8K0E8	Fgb	Fibrinogen beta chain	3	7	22759990	3.22448e-14	Treatment	Chow	END	9
D3YUI3,Q61838	Pzp	Pregnancy zone protein (Fragment),Pregnancy zone protein	3	5	22687288	3.22448e-14	Treatment	Chow	NONE	2
A0A0R4J0I1,P07759	Serpina3k	MCG1051009,Serine protease inhibitor A3K	3	5	22660960	9.54106e-14	Prevention	HFD	HIIT	4
P28665	Mug1	Murinoglobulin-1	3	7	22644252	3.22448e-14	Prevention	HFD	NONE	12
D3YUI3,Q61838	Pzp	Pregnancy zone protein (Fragment),Pregnancy zone protein	3	5	22604850	3.22448e-14	Prevention	Chow	NONE	4
A0A0R4J0I1,P07759	Serpina3k	MCG1051009,Serine protease inhibitor A3K	3	5	22598584	9.54106e-14	Treatment	HFD	HIIT	2
P09813	Apoa2	Apolipoprotein A-II	3	9	22592986	1.20575e-13	Prevention	HFD	HIIT	4
A0A0R4J0I1,P07759	Serpina3k	MCG1051009,Serine protease inhibitor A3K	3	5	22590630	9.54106e-14	Treatment	HFD	END	9
Q8K0E8	Fgb	Fibrinogen beta chain	3	7	22564460	3.22448e-14	Treatment	Chow	END	8
P28665	Mug1	Murinoglobulin-1	3	7	22555266	3.22448e-14	Prevention	HFD	HIIT	7
A0A1B0GS57,Q91X72	Hpx	Hemopexin (Fragment),Hemopexin	3	6	22509410	3.22448e-14	Prevention	Chow	HIIT	9
A0A1B0GS57,Q91X72	Hpx	Hemopexin (Fragment),Hemopexin	3	6	22479536	3.22448e-14	Prevention	Chow	NONE	2
A0A0R4J0I1,P07759	Serpina3k	MCG1051009,Serine protease inhibitor A3K	3	5	22412280	9.54106e-14	Treatment	HFD	END	7
A0A075B6A0,P01872,P01872-2,A0A075B5P6	Ighm	Immunoglobulin heavy constant mu (Fragment),Immunoglobulin heavy constant mu,Isoform 2 of Immunoglobulin heavy constant mu,Immunoglobulin heavy constant mu (Fragment)	3	6	22385320	9.3638e-14	Prevention	HFD	END	4
Q8K0E8	Fgb	Fibrinogen beta chain	3	7	22382010	3.22448e-14	Treatment	Chow	NONE	6
A0A1B0GS57,Q91X72	Hpx	Hemopexin (Fragment),Hemopexin	3	6	22272912	3.22448e-14	Treatment	Chow	NONE	8
A0A075B6A0,P01872,P01872-2,A0A075B5P6	Ighm	Immunoglobulin heavy constant mu (Fragment),Immunoglobulin heavy constant mu,Isoform 2 of Immunoglobulin heavy constant mu,Immunoglobulin heavy constant mu (Fragment)	3	6	22252304	9.3638e-14	Treatment	HFD	END	5
A0A1B0GS57,Q91X72	Hpx	Hemopexin (Fragment),Hemopexin	3	6	22216360	3.22448e-14	Treatment	HFD	NONE	8
Q00898	Serpina1e	Alpha-1-antitrypsin 1-5	3	5	22212040	3.22448e-14	Treatment	Chow	HIIT	10
Q00898	Serpina1e	Alpha-1-antitrypsin 1-5	3	5	22209078	3.22448e-14	Prevention	Chow	HIIT	7
A0A1B0GS57,Q91X72	Hpx	Hemopexin (Fragment),Hemopexin	3	6	22190772	3.22448e-14	Prevention	Chow	HIIT	1
D3YUI3,Q61838	Pzp	Pregnancy zone protein (Fragment),Pregnancy zone protein	3	5	22100336	3.22448e-14	Prevention	HFD	END	9
Q00898	Serpina1e	Alpha-1-antitrypsin 1-5	3	5	22097848	3.22448e-14	Prevention	Chow	HIIT	2
A0A1B0GS57,Q91X72	Hpx	Hemopexin (Fragment),Hemopexin	3	6	22081198	3.22448e-14	Prevention	HFD	HIIT	6
Q00898	Serpina1e	Alpha-1-antitrypsin 1-5	3	5	22076428	3.22448e-14	Prevention	Chow	HIIT	10
Q00898	Serpina1e	Alpha-1-antitrypsin 1-5	3	5	22057228	3.22448e-14	Prevention	Chow	HIIT	9
D3YUI3,Q61838	Pzp	Pregnancy zone protein (Fragment),Pregnancy zone protein	3	5	21983434	3.22448e-14	Prevention	Chow	NONE	2
D3YUI3,Q61838	Pzp	Pregnancy zone protein (Fragment),Pregnancy zone protein	3	5	21975300	3.22448e-14	Treatment	Chow	HIIT	8
A0A1B0GS57,Q91X72	Hpx	Hemopexin (Fragment),Hemopexin	3	6	21968572	3.22448e-14	Treatment	HFD	END	2
P28665	Mug1	Murinoglobulin-1	3	7	21956094	3.22448e-14	Prevention	HFD	HIIT	4
P09813	Apoa2	Apolipoprotein A-II	3	9	21954430	1.20575e-13	Treatment	Chow	END	4
A0A0R4J0I1,P07759	Serpina3k	MCG1051009,Serine protease inhibitor A3K	3	5	21930578	9.54106e-14	Treatment	HFD	HIIT	10
A0A0R4J0I1,P07759	Serpina3k	MCG1051009,Serine protease inhibitor A3K	3	5	21928942	9.54106e-14	Prevention	Chow	END	7
D3YUI3,Q61838	Pzp	Pregnancy zone protein (Fragment),Pregnancy zone protein	3	5	21904314	3.22448e-14	Prevention	HFD	END	11
A0A1B0GS57,Q91X72	Hpx	Hemopexin (Fragment),Hemopexin	3	6	21895434	3.22448e-14	Prevention	HFD	END	9
A0A1B0GS57,Q91X72	Hpx	Hemopexin (Fragment),Hemopexin	3	6	21828636	3.22448e-14	Treatment	HFD	HIIT	2
D3YUI3,Q61838	Pzp	Pregnancy zone protein (Fragment),Pregnancy zone protein	3	5	21818486	3.22448e-14	Prevention	Chow	NONE	3
A0A1B0GS57,Q91X72	Hpx	Hemopexin (Fragment),Hemopexin	3	6	21781642	3.22448e-14	Treatment	Chow	END	1
A0A075B6A0,P01872,P01872-2,A0A075B5P6	Ighm	Immunoglobulin heavy constant mu (Fragment),Immunoglobulin heavy constant mu,Isoform 2 of Immunoglobulin heavy constant mu,Immunoglobulin heavy constant mu (Fragment)	3	6	21769034	9.3638e-14	Treatment	Chow	NONE	8
A0A1B0GS57,Q91X72	Hpx	Hemopexin (Fragment),Hemopexin	3	6	21713730	3.22448e-14	Treatment	HFD	NONE	3
Q00898	Serpina1e	Alpha-1-antitrypsin 1-5	3	5	21704636	3.22448e-14	Prevention	Chow	HIIT	6
P09813	Apoa2	Apolipoprotein A-II	3	9	21641106	1.20575e-13	Treatment	Chow	END	12
Q00898	Serpina1e	Alpha-1-antitrypsin 1-5	3	5	21585154	3.22448e-14	Prevention	Chow	END	4
Q00898	Serpina1e	Alpha-1-antitrypsin 1-5	3	5	21575696	3.22448e-14	Prevention	Chow	END	5
P09813	Apoa2	Apolipoprotein A-II	3	9	21508866	1.20575e-13	Prevention	HFD	END	6
A0A1B0GS57,Q91X72	Hpx	Hemopexin (Fragment),Hemopexin	3	6	21502858	3.22448e-14	Treatment	HFD	END	4
Q00898	Serpina1e	Alpha-1-antitrypsin 1-5	3	5	21457666	3.22448e-14	Treatment	Chow	HIIT	5
A0A0R4J0I1,P07759	Serpina3k	MCG1051009,Serine protease inhibitor A3K	3	5	21448658	9.54106e-14	Prevention	HFD	HIIT	6
A0A1B0GS57,Q91X72	Hpx	Hemopexin (Fragment),Hemopexin	3	6	21445492	3.22448e-14	Prevention	Chow	END	4
A0A1B0GS57,Q91X72	Hpx	Hemopexin (Fragment),Hemopexin	3	6	21433386	3.22448e-14	Treatment	HFD	HIIT	5
P09813	Apoa2	Apolipoprotein A-II	3	9	21414288	1.20575e-13	Prevention	HFD	END	8
A0A1B0GS57,Q91X72	Hpx	Hemopexin (Fragment),Hemopexin	3	6	21347338	3.22448e-14	Treatment	Chow	END	7
Q8K0E8	Fgb	Fibrinogen beta chain	3	7	21300262	3.22448e-14	Treatment	Chow	END	7
P28665	Mug1	Murinoglobulin-1	3	7	21246782	3.22448e-14	Prevention	HFD	HIIT	5
P09813	Apoa2	Apolipoprotein A-II	3	9	21233464	1.20575e-13	Prevention	Chow	END	1
A0A1B0GS57,Q91X72	Hpx	Hemopexin (Fragment),Hemopexin	3	6	21193698	3.22448e-14	Treatment	HFD	NONE	10
Q00898	Serpina1e	Alpha-1-antitrypsin 1-5	3	5	21134764	3.22448e-14	Treatment	Chow	END	3
P09813	Apoa2	Apolipoprotein A-II	3	9	21124544	1.20575e-13	Prevention	Chow	NONE	7
P09813	Apoa2	Apolipoprotein A-II	3	9	21103020	1.20575e-13	Prevention	HFD	END	7
A0A1B0GS57,Q91X72	Hpx	Hemopexin (Fragment),Hemopexin	3	6	21097310	3.22448e-14	Treatment	HFD	END	8
Q00898	Serpina1e	Alpha-1-antitrypsin 1-5	3	5	21093114	3.22448e-14	Prevention	Chow	NONE	2
A0A0R4J0I1,P07759	Serpina3k	MCG1051009,Serine protease inhibitor A3K	3	5	21040530	9.54106e-14	Prevention	HFD	END	7
A0A1B0GS57,Q91X72	Hpx	Hemopexin (Fragment),Hemopexin	3	6	21021194	3.22448e-14	Prevention	HFD	NONE	7
Q00898	Serpina1e	Alpha-1-antitrypsin 1-5	3	5	21020124	3.22448e-14	Prevention	Chow	HIIT	8
Q00898	Serpina1e	Alpha-1-antitrypsin 1-5	3	5	21017784	3.22448e-14	Treatment	Chow	END	8
A0A0R4J0I1,P07759	Serpina3k	MCG1051009,Serine protease inhibitor A3K	3	5	20991760	9.54106e-14	Prevention	HFD	END	3
P09813	Apoa2	Apolipoprotein A-II	3	9	20984238	1.20575e-13	Prevention	HFD	HIIT	3
Q00898	Serpina1e	Alpha-1-antitrypsin 1-5	3	5	20981084	3.22448e-14	Treatment	Chow	END	5
Q00898	Serpina1e	Alpha-1-antitrypsin 1-5	3	5	20968248	3.22448e-14	Prevention	HFD	HIIT	3
A0A1B0GS57,Q91X72	Hpx	Hemopexin (Fragment),Hemopexin	3	6	20955664	3.22448e-14	Treatment	HFD	HIIT	10
A0A1B0GS57,Q91X72	Hpx	Hemopexin (Fragment),Hemopexin	3	6	20940116	3.22448e-14	Treatment	Chow	HIIT	4
P09813	Apoa2	Apolipoprotein A-II	3	9	20901914	1.20575e-13	Treatment	Chow	HIIT	9
A0A1B0GS57,Q91X72	Hpx	Hemopexin (Fragment),Hemopexin	3	6	20900296	3.22448e-14	Treatment	HFD	NONE	7
A0A1B0GS57,Q91X72	Hpx	Hemopexin (Fragment),Hemopexin	3	6	20838870	3.22448e-14	Treatment	Chow	NONE	4
A0A0R4J0I1,P07759	Serpina3k	MCG1051009,Serine protease inhibitor A3K	3	5	20775950	9.54106e-14	Prevention	HFD	HIIT	1
A0A0R4J0I1,P07759	Serpina3k	MCG1051009,Serine protease inhibitor A3K	3	5	20764606	9.54106e-14	Treatment	HFD	NONE	2
A0A075B6A0,P01872,P01872-2,A0A075B5P6	Ighm	Immunoglobulin heavy constant mu (Fragment),Immunoglobulin heavy constant mu,Isoform 2 of Immunoglobulin heavy constant mu,Immunoglobulin heavy constant mu (Fragment)	3	6	20691006	9.3638e-14	Prevention	Chow	END	1
A0A075B6A0,P01872,P01872-2,A0A075B5P6	Ighm	Immunoglobulin heavy constant mu (Fragment),Immunoglobulin heavy constant mu,Isoform 2 of Immunoglobulin heavy constant mu,Immunoglobulin heavy constant mu (Fragment)	3	6	20672776	9.3638e-14	Prevention	HFD	NONE	11
Q8K0E8	Fgb	Fibrinogen beta chain	3	7	20633566	3.22448e-14	Treatment	Chow	NONE	2
Q00898	Serpina1e	Alpha-1-antitrypsin 1-5	3	5	20627878	3.22448e-14	Treatment	Chow	HIIT	1
Q00898	Serpina1e	Alpha-1-antitrypsin 1-5	3	5	20627444	3.22448e-14	Prevention	Chow	HIIT	1
A0A1B0GS57,Q91X72	Hpx	Hemopexin (Fragment),Hemopexin	3	6	20596788	3.22448e-14	Prevention	Chow	NONE	3
Q8K0E8	Fgb	Fibrinogen beta chain	3	7	20584256	3.22448e-14	Treatment	Chow	NONE	8
P09813	Apoa2	Apolipoprotein A-II	3	9	20554160	1.20575e-13	Prevention	Chow	END	10
Q00898	Serpina1e	Alpha-1-antitrypsin 1-5	3	5	20531308	3.22448e-14	Treatment	Chow	HIIT	6
A0A1B0GS57,Q91X72	Hpx	Hemopexin (Fragment),Hemopexin	3	6	20504840	3.22448e-14	Treatment	Chow	HIIT	1
Q00898	Serpina1e	Alpha-1-antitrypsin 1-5	3	5	20416920	3.22448e-14	Prevention	Chow	NONE	3
Q00898	Serpina1e	Alpha-1-antitrypsin 1-5	3	5	20395702	3.22448e-14	Prevention	Chow	END	6
A0A0R4J0I1,P07759	Serpina3k	MCG1051009,Serine protease inhibitor A3K	3	5	20342522	9.54106e-14	Treatment	HFD	END	8
A0A1B0GS57,Q91X72	Hpx	Hemopexin (Fragment),Hemopexin	3	6	20329774	3.22448e-14	Prevention	HFD	NONE	4
A0A1B0GS57,Q91X72	Hpx	Hemopexin (Fragment),Hemopexin	3	6	20317342	3.22448e-14	Treatment	HFD	NONE	5
Q8K0E8	Fgb	Fibrinogen beta chain	3	7	20304076	3.22448e-14	Treatment	HFD	NONE	11
Q8K0E8	Fgb	Fibrinogen beta chain	3	7	20293402	3.22448e-14	Treatment	Chow	NONE	4
P09813	Apoa2	Apolipoprotein A-II	3	9	20279450	1.20575e-13	Prevention	HFD	END	5
Q00898	Serpina1e	Alpha-1-antitrypsin 1-5	3	5	20275190	3.22448e-14	Treatment	Chow	NONE	12
D3YUI3,Q61838	Pzp	Pregnancy zone protein (Fragment),Pregnancy zone protein	3	5	20251646	3.22448e-14	Treatment	Chow	END	9
P28665	Mug1	Murinoglobulin-1	3	7	20240670	3.22448e-14	Prevention	HFD	HIIT	6
A0A1B0GS57,Q91X72	Hpx	Hemopexin (Fragment),Hemopexin	3	6	20192640	3.22448e-14	Prevention	HFD	NONE	1
A0A1B0GS57,Q91X72	Hpx	Hemopexin (Fragment),Hemopexin	3	6	20174276	3.22448e-14	Treatment	Chow	NONE	7
Q00898	Serpina1e	Alpha-1-antitrypsin 1-5	3	5	20172254	3.22448e-14	Prevention	Chow	HIIT	4
Q00898	Serpina1e	Alpha-1-antitrypsin 1-5	3	5	20149926	3.22448e-14	Prevention	Chow	END	4
A0A075B6A0,P01872,P01872-2,A0A075B5P6	Ighm	Immunoglobulin heavy constant mu (Fragment),Immunoglobulin heavy constant mu,Isoform 2 of Immunoglobulin heavy constant mu,Immunoglobulin heavy constant mu (Fragment)	3	6	20133710	9.3638e-14	Treatment	Chow	NONE	7
P07309	Ttr	Transthyretin	3	6	20119784	7.20797e-14	Prevention	Chow	NONE	7
A0A075B6A0,P01872,P01872-2,A0A075B5P6	Ighm	Immunoglobulin heavy constant mu (Fragment),Immunoglobulin heavy constant mu,Isoform 2 of Immunoglobulin heavy constant mu,Immunoglobulin heavy constant mu (Fragment)	3	6	20071722	9.3638e-14	Treatment	HFD	HIIT	2
Q8K0E8	Fgb	Fibrinogen beta chain	3	7	20056748	3.22448e-14	Treatment	Chow	NONE	9
P28665	Mug1	Murinoglobulin-1	3	7	20021658	3.22448e-14	Prevention	HFD	HIIT	2
Q00898	Serpina1e	Alpha-1-antitrypsin 1-5	3	5	20014728	3.22448e-14	Prevention	Chow	NONE	5
A0A1B0GS57,Q91X72	Hpx	Hemopexin (Fragment),Hemopexin	3	6	19945000	3.22448e-14	Prevention	Chow	HIIT	5
Q00898	Serpina1e	Alpha-1-antitrypsin 1-5	3	5	19943992	3.22448e-14	Treatment	Chow	HIIT	12
A0A1B0GS57,Q91X72	Hpx	Hemopexin (Fragment),Hemopexin	3	6	19929640	3.22448e-14	Treatment	Chow	HIIT	2
P09813	Apoa2	Apolipoprotein A-II	3	9	19921886	1.20575e-13	Treatment	Chow	NONE	7
A0A0R4J0I1,P07759	Serpina3k	MCG1051009,Serine protease inhibitor A3K	3	5	19884592	9.54106e-14	Treatment	HFD	HIIT	1
A0A1B0GS57,Q91X72	Hpx	Hemopexin (Fragment),Hemopexin	3	6	19882092	3.22448e-14	Treatment	Chow	END	9
Q61646	Hp	Haptoglobin	3	6	19833756	3.22448e-14	Treatment	Chow	HIIT	5
A0A1B0GS57,Q91X72	Hpx	Hemopexin (Fragment),Hemopexin	3	6	19824630	3.22448e-14	Treatment	HFD	END	7
P09813	Apoa2	Apolipoprotein A-II	3	9	19804300	1.20575e-13	Prevention	HFD	HIIT	7
Q61646	Hp	Haptoglobin	3	6	19777512	3.22448e-14	Treatment	Chow	HIIT	8
Q8K0E8	Fgb	Fibrinogen beta chain	3	7	19722158	3.22448e-14	Treatment	Chow	END	2
A0A1B0GS57,Q91X72	Hpx	Hemopexin (Fragment),Hemopexin	3	6	19595704	3.22448e-14	Treatment	Chow	NONE	12
A0A075B6A0,P01872,P01872-2,A0A075B5P6	Ighm	Immunoglobulin heavy constant mu (Fragment),Immunoglobulin heavy constant mu,Isoform 2 of Immunoglobulin heavy constant mu,Immunoglobulin heavy constant mu (Fragment)	3	6	19565938	9.3638e-14	Prevention	HFD	END	7
A0A075B6A0,P01872,P01872-2,A0A075B5P6	Ighm	Immunoglobulin heavy constant mu (Fragment),Immunoglobulin heavy constant mu,Isoform 2 of Immunoglobulin heavy constant mu,Immunoglobulin heavy constant mu (Fragment)	3	6	19553438	9.3638e-14	Treatment	HFD	END	1
A0A1B0GS57,Q91X72	Hpx	Hemopexin (Fragment),Hemopexin	3	6	19518490	3.22448e-14	Prevention	HFD	NONE	8
A0A1B0GS57,Q91X72	Hpx	Hemopexin (Fragment),Hemopexin	3	6	19508532	3.22448e-14	Treatment	HFD	END	9
A0A075B6A0,P01872,P01872-2,A0A075B5P6	Ighm	Immunoglobulin heavy constant mu (Fragment),Immunoglobulin heavy constant mu,Isoform 2 of Immunoglobulin heavy constant mu,Immunoglobulin heavy constant mu (Fragment)	3	6	19503736	9.3638e-14	Treatment	Chow	HIIT	3
A0A075B6A0,P01872,P01872-2,A0A075B5P6	Ighm	Immunoglobulin heavy constant mu (Fragment),Immunoglobulin heavy constant mu,Isoform 2 of Immunoglobulin heavy constant mu,Immunoglobulin heavy constant mu (Fragment)	3	6	19477118	9.3638e-14	Prevention	Chow	END	10
A0A075B6A0,P01872,P01872-2,A0A075B5P6	Ighm	Immunoglobulin heavy constant mu (Fragment),Immunoglobulin heavy constant mu,Isoform 2 of Immunoglobulin heavy constant mu,Immunoglobulin heavy constant mu (Fragment)	3	6	19456766	9.3638e-14	Treatment	HFD	END	4
A0A0R4J0I1,P07759	Serpina3k	MCG1051009,Serine protease inhibitor A3K	3	5	19438226	9.54106e-14	Treatment	HFD	NONE	3
Q00898	Serpina1e	Alpha-1-antitrypsin 1-5	3	5	19436582	3.22448e-14	Prevention	Chow	NONE	4
A0A1B0GS57,Q91X72	Hpx	Hemopexin (Fragment),Hemopexin	3	6	19426574	3.22448e-14	Prevention	HFD	END	7
P09813	Apoa2	Apolipoprotein A-II	3	9	19410376	1.20575e-13	Treatment	Chow	HIIT	1
A0A075B6A0,P01872,P01872-2,A0A075B5P6	Ighm	Immunoglobulin heavy constant mu (Fragment),Immunoglobulin heavy constant mu,Isoform 2 of Immunoglobulin heavy constant mu,Immunoglobulin heavy constant mu (Fragment)	3	6	19385420	9.3638e-14	Treatment	HFD	HIIT	1
A0A1B0GS57,Q91X72	Hpx	Hemopexin (Fragment),Hemopexin	3	6	19362932	3.22448e-14	Prevention	Chow	HIIT	4
P28665	Mug1	Murinoglobulin-1	3	7	19271900	3.22448e-14	Prevention	HFD	HIIT	8
Q8K0E8	Fgb	Fibrinogen beta chain	3	7	19251686	3.22448e-14	Treatment	Chow	NONE	11
P09813	Apoa2	Apolipoprotein A-II	3	9	19251612	1.20575e-13	Treatment	Chow	NONE	8
A0A1B0GS57,Q91X72	Hpx	Hemopexin (Fragment),Hemopexin	3	6	19234066	3.22448e-14	Prevention	HFD	END	3
P28665	Mug1	Murinoglobulin-1	3	7	19227828	3.22448e-14	Prevention	HFD	NONE	9
A0A0R4J0I1,P07759	Serpina3k	MCG1051009,Serine protease inhibitor A3K	3	5	19150488	9.54106e-14	Treatment	HFD	NONE	8
P28665	Mug1	Murinoglobulin-1	3	7	19148980	3.22448e-14	Prevention	HFD	HIIT	3
A0A075B6A0,P01872,P01872-2,A0A075B5P6	Ighm	Immunoglobulin heavy constant mu (Fragment),Immunoglobulin heavy constant mu,Isoform 2 of Immunoglobulin heavy constant mu,Immunoglobulin heavy constant mu (Fragment)	3	6	19120342	9.3638e-14	Treatment	HFD	HIIT	8
Q00898	Serpina1e	Alpha-1-antitrypsin 1-5	3	5	19117226	3.22448e-14	Prevention	Chow	NONE	10
P28665	Mug1	Murinoglobulin-1	3	7	19110090	3.22448e-14	Prevention	HFD	END	11
A0A1B0GS57,Q91X72	Hpx	Hemopexin (Fragment),Hemopexin	3	6	19063400	3.22448e-14	Treatment	Chow	END	11
Q00898	Serpina1e	Alpha-1-antitrypsin 1-5	3	5	19057326	3.22448e-14	Prevention	Chow	NONE	4
Q00898	Serpina1e	Alpha-1-antitrypsin 1-5	3	5	19043884	3.22448e-14	Treatment	Chow	END	1
Q00898	Serpina1e	Alpha-1-antitrypsin 1-5	3	5	19038446	3.22448e-14	Treatment	Chow	HIIT	3
A0A1B0GS57,Q91X72	Hpx	Hemopexin (Fragment),Hemopexin	3	6	18982842	3.22448e-14	Prevention	Chow	HIIT	7
A0A1B0GS57,Q91X72	Hpx	Hemopexin (Fragment),Hemopexin	3	6	18955972	3.22448e-14	Prevention	HFD	NONE	9
Q00898	Serpina1e	Alpha-1-antitrypsin 1-5	3	5	18952042	3.22448e-14	Prevention	Chow	NONE	11
P28665	Mug1	Murinoglobulin-1	3	7	18951914	3.22448e-14	Prevention	HFD	END	6
Q8K0E8	Fgb	Fibrinogen beta chain	3	7	18908506	3.22448e-14	Treatment	Chow	END	10
Q00898	Serpina1e	Alpha-1-antitrypsin 1-5	3	5	18898768	3.22448e-14	Prevention	HFD	HIIT	8
P09813	Apoa2	Apolipoprotein A-II	3	9	18884482	1.20575e-13	Prevention	Chow	END	5
A0A1B0GS57,Q91X72	Hpx	Hemopexin (Fragment),Hemopexin	3	6	18878524	3.22448e-14	Treatment	Chow	END	10
P28665	Mug1	Murinoglobulin-1	3	7	18833920	3.22448e-14	Prevention	Chow	HIIT	2
A0A1B0GS57,Q91X72	Hpx	Hemopexin (Fragment),Hemopexin	3	6	18826318	3.22448e-14	Prevention	HFD	END	5
A0A0R4J0I1,P07759	Serpina3k	MCG1051009,Serine protease inhibitor A3K	3	5	18764672	9.54106e-14	Prevention	HFD	NONE	10
Q00898	Serpina1e	Alpha-1-antitrypsin 1-5	3	5	18732752	3.22448e-14	Treatment	Chow	END	12
A0A1B0GS57,Q91X72	Hpx	Hemopexin (Fragment),Hemopexin	3	6	18720262	3.22448e-14	Treatment	HFD	END	10
A0A075B6A0,P01872,P01872-2,A0A075B5P6	Ighm	Immunoglobulin heavy constant mu (Fragment),Immunoglobulin heavy constant mu,Isoform 2 of Immunoglobulin heavy constant mu,Immunoglobulin heavy constant mu (Fragment)	3	6	18704300	9.3638e-14	Treatment	Chow	HIIT	2
A8DUK4,E9Q223	Hbb-bs	Beta-globin,Hemoglobin, beta adult s chain (Fragment)	3	8	18695512	3.22448e-14	Prevention	Chow	HIIT	3
D3YUI3,Q61838	Pzp	Pregnancy zone protein (Fragment),Pregnancy zone protein	3	5	18683562	3.22448e-14	Prevention	Chow	HIIT	8
P28665	Mug1	Murinoglobulin-1	3	7	18672264	3.22448e-14	Prevention	HFD	NONE	10
A0A1B0GS57,Q91X72	Hpx	Hemopexin (Fragment),Hemopexin	3	6	18668350	3.22448e-14	Prevention	Chow	NONE	4
P28665	Mug1	Murinoglobulin-1	3	7	18631676	3.22448e-14	Prevention	HFD	END	1
A0A075B6A0,P01872,P01872-2,A0A075B5P6	Ighm	Immunoglobulin heavy constant mu (Fragment),Immunoglobulin heavy constant mu,Isoform 2 of Immunoglobulin heavy constant mu,Immunoglobulin heavy constant mu (Fragment)	3	6	18628902	9.3638e-14	Treatment	HFD	NONE	3
Q8K0E8	Fgb	Fibrinogen beta chain	3	7	18604908	3.22448e-14	Treatment	Chow	END	4
P09813	Apoa2	Apolipoprotein A-II	3	9	18584826	1.20575e-13	Prevention	Chow	END	3
P09813	Apoa2	Apolipoprotein A-II	3	8	18559102	1.20575e-13	Prevention	HFD	HIIT	6
Q8K0E8	Fgb	Fibrinogen beta chain	3	7	18441410	3.22448e-14	Prevention	Chow	END	7
P09813	Apoa2	Apolipoprotein A-II	3	8	18429606	1.20575e-13	Treatment	HFD	END	11
A0A075B6A0,P01872,P01872-2,A0A075B5P6	Ighm	Immunoglobulin heavy constant mu (Fragment),Immunoglobulin heavy constant mu,Isoform 2 of Immunoglobulin heavy constant mu,Immunoglobulin heavy constant mu (Fragment)	3	6	18396040	9.3638e-14	Treatment	HFD	NONE	8
A0A1B0GS57,Q91X72	Hpx	Hemopexin (Fragment),Hemopexin	3	6	18394604	3.22448e-14	Prevention	HFD	END	11
Q00898	Serpina1e	Alpha-1-antitrypsin 1-5	3	5	18392378	3.22448e-14	Prevention	Chow	NONE	6
Q00898	Serpina1e	Alpha-1-antitrypsin 1-5	3	5	18389140	3.22448e-14	Prevention	Chow	END	10
A0A1B0GS57,Q91X72	Hpx	Hemopexin (Fragment),Hemopexin	3	6	18301334	3.22448e-14	Treatment	Chow	HIIT	10
P09813	Apoa2	Apolipoprotein A-II	3	9	18285158	1.20575e-13	Treatment	Chow	END	8
A0A1B0GS57,Q91X72	Hpx	Hemopexin (Fragment),Hemopexin	3	6	18281060	3.22448e-14	Prevention	HFD	NONE	5
A0A1B0GS57,Q91X72	Hpx	Hemopexin (Fragment),Hemopexin	3	6	18274734	3.22448e-14	Prevention	Chow	END	11
P09813	Apoa2	Apolipoprotein A-II	3	7	18269442	1.20575e-13	Prevention	HFD	NONE	2
P09813	Apoa2	Apolipoprotein A-II	3	9	18217934	1.20575e-13	Prevention	Chow	HIIT	6
Q8K0E8	Fgb	Fibrinogen beta chain	3	7	18193468	3.22448e-14	Treatment	Chow	HIIT	7
P09813	Apoa2	Apolipoprotein A-II	3	9	18189092	1.20575e-13	Prevention	Chow	NONE	5
P28665	Mug1	Murinoglobulin-1	3	7	18165700	3.22448e-14	Prevention	HFD	END	4
A0A1B0GS57,Q91X72	Hpx	Hemopexin (Fragment),Hemopexin	3	6	18151788	3.22448e-14	Treatment	Chow	END	12
Q8K0E8	Fgb	Fibrinogen beta chain	3	7	18141564	3.22448e-14	Prevention	HFD	NONE	3
Q00898	Serpina1e	Alpha-1-antitrypsin 1-5	3	5	18134714	3.22448e-14	Prevention	HFD	END	11
Q8K0E8	Fgb	Fibrinogen beta chain	3	7	18100886	3.22448e-14	Treatment	Chow	END	12
H3BL60,P01027,P01027-2,H3BKW9	C3	Complement C3 (Fragment),Complement C3,Isoform Short of Complement C3,Complement C3 (Fragment)	3	4	18051400	1.75323e-13	Treatment	Chow	NONE	3
P28665	Mug1	Murinoglobulin-1	3	7	18018148	3.22448e-14	Prevention	HFD	END	7
A0A075B6A0,P01872,P01872-2,A0A075B5P6	Ighm	Immunoglobulin heavy constant mu (Fragment),Immunoglobulin heavy constant mu,Isoform 2 of Immunoglobulin heavy constant mu,Immunoglobulin heavy constant mu (Fragment)	3	6	18008550	9.3638e-14	Prevention	HFD	END	9
Q00898	Serpina1e	Alpha-1-antitrypsin 1-5	3	5	17989710	3.22448e-14	Treatment	Chow	NONE	5
P09813	Apoa2	Apolipoprotein A-II	3	9	17975836	1.20575e-13	Prevention	Chow	NONE	12
A0A1B0GS57,Q91X72	Hpx	Hemopexin (Fragment),Hemopexin	3	6	17953210	3.22448e-14	Treatment	HFD	HIIT	4
Q00898	Serpina1e	Alpha-1-antitrypsin 1-5	3	5	17916192	3.22448e-14	Prevention	Chow	NONE	8
A0A075B6A0,P01872,P01872-2,A0A075B5P6	Ighm	Immunoglobulin heavy constant mu (Fragment),Immunoglobulin heavy constant mu,Isoform 2 of Immunoglobulin heavy constant mu,Immunoglobulin heavy constant mu (Fragment)	3	6	17904942	9.3638e-14	Prevention	Chow	HIIT	2
A8DUK4,E9Q223	Hbb-bs	Beta-globin,Hemoglobin, beta adult s chain (Fragment)	3	8	17872192	3.22448e-14	Prevention	HFD	HIIT	3
A0A1B0GS57,Q91X72	Hpx	Hemopexin (Fragment),Hemopexin	3	6	17862206	3.22448e-14	Prevention	HFD	NONE	10
E9PV24,E9PV24-2	Fga	Fibrinogen alpha chain,Isoform 2 of Fibrinogen alpha chain	3	7	17859782	9.32452e-14	Treatment	Chow	HIIT	5
A0A1B0GS57,Q91X72	Hpx	Hemopexin (Fragment),Hemopexin	3	6	17855260	3.22448e-14	Treatment	HFD	HIIT	8
A0A075B6A0,P01872,P01872-2,A0A075B5P6	Ighm	Immunoglobulin heavy constant mu (Fragment),Immunoglobulin heavy constant mu,Isoform 2 of Immunoglobulin heavy constant mu,Immunoglobulin heavy constant mu (Fragment)	3	6	17838256	9.3638e-14	Treatment	Chow	HIIT	4
P09813	Apoa2	Apolipoprotein A-II	3	9	17800816	1.20575e-13	Prevention	Chow	NONE	3
Q00898	Serpina1e	Alpha-1-antitrypsin 1-5	3	5	17792310	3.22448e-14	Prevention	HFD	END	9
A0A1B0GS57,Q91X72	Hpx	Hemopexin (Fragment),Hemopexin	3	6	17782452	3.22448e-14	Prevention	Chow	NONE	6
A0A1B0GS57,Q91X72	Hpx	Hemopexin (Fragment),Hemopexin	3	6	17779706	3.22448e-14	Treatment	Chow	HIIT	11
A0A0R4J0I1,P07759	Serpina3k	MCG1051009,Serine protease inhibitor A3K	3	5	17757592	9.54106e-14	Treatment	HFD	END	3
Q8K0E8	Fgb	Fibrinogen beta chain	3	7	17710188	3.22448e-14	Treatment	HFD	HIIT	8
Q8K0E8	Fgb	Fibrinogen beta chain	3	7	17685454	3.22448e-14	Treatment	HFD	END	6
P09813	Apoa2	Apolipoprotein A-II	3	9	17651578	1.20575e-13	Prevention	HFD	END	11
A0A1B0GS57,Q91X72	Hpx	Hemopexin (Fragment),Hemopexin	3	6	17630022	3.22448e-14	Treatment	HFD	END	5
A0A1B0GS57,Q91X72	Hpx	Hemopexin (Fragment),Hemopexin	3	6	17598978	3.22448e-14	Prevention	HFD	HIIT	4
A0A075B6A0,P01872,P01872-2,A0A075B5P6	Ighm	Immunoglobulin heavy constant mu (Fragment),Immunoglobulin heavy constant mu,Isoform 2 of Immunoglobulin heavy constant mu,Immunoglobulin heavy constant mu (Fragment)	3	6	17597008	9.3638e-14	Treatment	Chow	HIIT	1
P09813	Apoa2	Apolipoprotein A-II	3	9	17592132	1.20575e-13	Treatment	Chow	NONE	2
Q3UER8,Q8VCM7	Fgg	Fibrinogen gamma chain	3	7	17589600	5.20948e-14	Treatment	Chow	NONE	3
Q00898	Serpina1e	Alpha-1-antitrypsin 1-5	3	5	17574570	3.22448e-14	Treatment	Chow	HIIT	11
A0A075B6A0,P01872,P01872-2,A0A075B5P6	Ighm	Immunoglobulin heavy constant mu (Fragment),Immunoglobulin heavy constant mu,Isoform 2 of Immunoglobulin heavy constant mu,Immunoglobulin heavy constant mu (Fragment)	3	6	17573624	9.3638e-14	Prevention	HFD	HIIT	1
P09813	Apoa2	Apolipoprotein A-II	3	9	17572510	1.20575e-13	Treatment	HFD	HIIT	9
Q00898	Serpina1e	Alpha-1-antitrypsin 1-5	3	5	17540724	3.22448e-14	Prevention	HFD	END	8
Q8K0E8	Fgb	Fibrinogen beta chain	3	7	17501142	3.22448e-14	Treatment	HFD	END	9
A0A1B0GS57,Q91X72	Hpx	Hemopexin (Fragment),Hemopexin	3	6	17499356	3.22448e-14	Treatment	Chow	NONE	5
A0A0R4J0I1,P07759	Serpina3k	MCG1051009,Serine protease inhibitor A3K	3	5	17491720	9.54106e-14	Treatment	HFD	HIIT	9
Q00898	Serpina1e	Alpha-1-antitrypsin 1-5	3	5	17436670	3.22448e-14	Prevention	HFD	END	5
P09813	Apoa2	Apolipoprotein A-II	3	9	17436546	1.20575e-13	Prevention	HFD	HIIT	8
Q8K0E8	Fgb	Fibrinogen beta chain	3	7	17401638	3.22448e-14	Prevention	HFD	HIIT	1
P09813	Apoa2	Apolipoprotein A-II	3	9	17386800	1.20575e-13	Prevention	Chow	NONE	6
P09813	Apoa2	Apolipoprotein A-II	3	9	17360776	1.20575e-13	Prevention	Chow	END	11
Q00898	Serpina1e	Alpha-1-antitrypsin 1-5	3	5	17354636	3.22448e-14	Treatment	Chow	END	7
Q3UER8,Q8VCM7	Fgg	Fibrinogen gamma chain	3	7	17327980	5.20948e-14	Prevention	Chow	END	4
A8DUK4,E9Q223	Hbb-bs	Beta-globin,Hemoglobin, beta adult s chain (Fragment)	3	8	17324512	3.22448e-14	Treatment	Chow	HIIT	6
A0A0R4J0I1,P07759	Serpina3k	MCG1051009,Serine protease inhibitor A3K	3	5	17302836	9.54106e-14	Prevention	HFD	NONE	3
P09813	Apoa2	Apolipoprotein A-II	3	9	17302598	1.20575e-13	Prevention	Chow	HIIT	5
A8DUK4,E9Q223	Hbb-bs	Beta-globin,Hemoglobin, beta adult s chain (Fragment)	3	8	17301688	3.22448e-14	Treatment	Chow	END	3
Q8K0E8	Fgb	Fibrinogen beta chain	3	7	17285862	3.22448e-14	Treatment	Chow	END	6
P09813	Apoa2	Apolipoprotein A-II	3	9	17283304	1.20575e-13	Treatment	Chow	END	6
Q00898	Serpina1e	Alpha-1-antitrypsin 1-5	3	5	17279074	3.22448e-14	Treatment	Chow	HIIT	8
A0A075B6A0,P01872,P01872-2,A0A075B5P6	Ighm	Immunoglobulin heavy constant mu (Fragment),Immunoglobulin heavy constant mu,Isoform 2 of Immunoglobulin heavy constant mu,Immunoglobulin heavy constant mu (Fragment)	3	6	17265540	9.3638e-14	Treatment	Chow	HIIT	11
A0A0J9YTR7,Q9Z126	Pf4	Chemokine (C-X-C motif) ligand 4, isoform CRA_a,Platelet factor 4	3	4	17230698	1.04194e-09	Prevention	Chow	NONE	1
P07309	Ttr	Transthyretin	3	6	17222886	7.20797e-14	Prevention	Chow	NONE	4
A0A1B0GS57,Q91X72	Hpx	Hemopexin (Fragment),Hemopexin	3	6	17205358	3.22448e-14	Treatment	Chow	NONE	11
P28665	Mug1	Murinoglobulin-1	3	7	17201928	3.22448e-14	Prevention	HFD	NONE	2
P09813	Apoa2	Apolipoprotein A-II	3	9	17189038	1.20575e-13	Prevention	HFD	END	9
Q8K0E8	Fgb	Fibrinogen beta chain	3	7	17143146	3.22448e-14	Prevention	Chow	END	3
P28665	Mug1	Murinoglobulin-1	3	7	17133132	3.22448e-14	Prevention	Chow	HIIT	11
P09813	Apoa2	Apolipoprotein A-II	3	7	17132894	1.20575e-13	Prevention	Chow	HIIT	3
A0A0R4J0I1,P07759	Serpina3k	MCG1051009,Serine protease inhibitor A3K	3	5	17119920	9.54106e-14	Treatment	HFD	NONE	4
A0A0R4J0I1,P07759	Serpina3k	MCG1051009,Serine protease inhibitor A3K	3	5	17100852	9.54106e-14	Treatment	HFD	NONE	7
Q8K0E8	Fgb	Fibrinogen beta chain	3	7	17087892	3.22448e-14	Treatment	Chow	HIIT	10
P09813	Apoa2	Apolipoprotein A-II	3	9	17084470	1.20575e-13	Prevention	Chow	NONE	11
Q8K0E8	Fgb	Fibrinogen beta chain	3	7	17081648	3.22448e-14	Treatment	HFD	NONE	8
Q00898	Serpina1e	Alpha-1-antitrypsin 1-5	3	5	17069120	3.22448e-14	Treatment	Chow	END	10
E9PV24,E9PV24-2	Fga	Fibrinogen alpha chain,Isoform 2 of Fibrinogen alpha chain	3	7	17068656	9.32452e-14	Treatment	Chow	NONE	3
Q00898	Serpina1e	Alpha-1-antitrypsin 1-5	3	5	17056352	3.22448e-14	Treatment	Chow	NONE	2
Q8K0E8	Fgb	Fibrinogen beta chain	3	7	16994366	3.22448e-14	Treatment	HFD	END	3
P07309	Ttr	Transthyretin	3	6	16987460	7.20797e-14	Prevention	Chow	END	1
A0A1B0GS57,Q91X72	Hpx	Hemopexin (Fragment),Hemopexin	3	6	16982964	3.22448e-14	Treatment	HFD	HIIT	6
A0A1B0GS57,Q91X72	Hpx	Hemopexin (Fragment),Hemopexin	3	6	16976506	3.22448e-14	Prevention	HFD	NONE	12
A0A075B6A0,P01872,P01872-2,A0A075B5P6	Ighm	Immunoglobulin heavy constant mu (Fragment),Immunoglobulin heavy constant mu,Isoform 2 of Immunoglobulin heavy constant mu,Immunoglobulin heavy constant mu (Fragment)	3	6	16968736	9.3638e-14	Treatment	Chow	NONE	10
A0A075B6A0,P01872,P01872-2,A0A075B5P6	Ighm	Immunoglobulin heavy constant mu (Fragment),Immunoglobulin heavy constant mu,Isoform 2 of Immunoglobulin heavy constant mu,Immunoglobulin heavy constant mu (Fragment)	3	6	16934878	9.3638e-14	Prevention	Chow	END	7
A0A1B0GS57,Q91X72	Hpx	Hemopexin (Fragment),Hemopexin	3	6	16932510	3.22448e-14	Prevention	HFD	END	6
A0A1B0GS57,Q91X72	Hpx	Hemopexin (Fragment),Hemopexin	3	6	16868512	3.22448e-14	Treatment	HFD	END	1
P28665	Mug1	Murinoglobulin-1	3	7	16860208	3.22448e-14	Prevention	HFD	NONE	11
A0A1B0GS57,Q91X72	Hpx	Hemopexin (Fragment),Hemopexin	3	6	16853310	3.22448e-14	Prevention	Chow	END	5
P28665	Mug1	Murinoglobulin-1	3	7	16851676	3.22448e-14	Prevention	HFD	NONE	3
P28665	Mug1	Murinoglobulin-1	3	7	16819062	3.22448e-14	Prevention	HFD	END	8
A0A075B6A0,P01872,P01872-2,A0A075B5P6	Ighm	Immunoglobulin heavy constant mu (Fragment),Immunoglobulin heavy constant mu,Isoform 2 of Immunoglobulin heavy constant mu,Immunoglobulin heavy constant mu (Fragment)	3	6	16801662	9.3638e-14	Prevention	HFD	NONE	9
A0A075B6A0,P01872,P01872-2,A0A075B5P6	Ighm	Immunoglobulin heavy constant mu (Fragment),Immunoglobulin heavy constant mu,Isoform 2 of Immunoglobulin heavy constant mu,Immunoglobulin heavy constant mu (Fragment)	3	6	16787234	9.3638e-14	Treatment	HFD	NONE	7
Q8K0E8	Fgb	Fibrinogen beta chain	3	7	16785032	3.22448e-14	Treatment	Chow	HIIT	12
A0A075B6A0,P01872,P01872-2,A0A075B5P6	Ighm	Immunoglobulin heavy constant mu (Fragment),Immunoglobulin heavy constant mu,Isoform 2 of Immunoglobulin heavy constant mu,Immunoglobulin heavy constant mu (Fragment)	3	6	16769757	9.3638e-14	Treatment	Chow	END	12
P09813	Apoa2	Apolipoprotein A-II	3	9	16734677	1.20575e-13	Prevention	Chow	HIIT	7
Q8K0E8	Fgb	Fibrinogen beta chain	3	7	16724533	3.22448e-14	Treatment	HFD	NONE	10
A0A1B0GS57,Q91X72	Hpx	Hemopexin (Fragment),Hemopexin	3	6	16717239	3.22448e-14	Treatment	Chow	HIIT	12
Q00898	Serpina1e	Alpha-1-antitrypsin 1-5	3	5	16706493	3.22448e-14	Treatment	Chow	NONE	4
A0A075B6A0,P01872,P01872-2,A0A075B5P6	Ighm	Immunoglobulin heavy constant mu (Fragment),Immunoglobulin heavy constant mu,Isoform 2 of Immunoglobulin heavy constant mu,Immunoglobulin heavy constant mu (Fragment)	3	6	16706343	9.3638e-14	Treatment	HFD	END	9
Q8K0E8	Fgb	Fibrinogen beta chain	3	7	16688586	3.22448e-14	Treatment	Chow	HIIT	9
Q8K0E8	Fgb	Fibrinogen beta chain	3	7	16674403	3.22448e-14	Prevention	HFD	END	7
Q8K0E8	Fgb	Fibrinogen beta chain	3	7	16653071	3.22448e-14	Prevention	HFD	END	8
H3BL60,P01027,P01027-2,H3BKW9	C3	Complement C3 (Fragment),Complement C3,Isoform Short of Complement C3,Complement C3 (Fragment)	3	4	16646029	1.75323e-13	Treatment	Chow	HIIT	5
Q8K0E8	Fgb	Fibrinogen beta chain	3	7	16639195	3.22448e-14	Prevention	HFD	END	11
P07309	Ttr	Transthyretin	3	6	16600382	7.20797e-14	Prevention	HFD	END	10
P28665	Mug1	Murinoglobulin-1	3	7	16589744	3.22448e-14	Prevention	HFD	NONE	8
P07309	Ttr	Transthyretin	3	6	16576341	7.20797e-14	Prevention	Chow	NONE	5
A8DUK4,E9Q223	Hbb-bs	Beta-globin,Hemoglobin, beta adult s chain (Fragment)	3	8	16573985	3.22448e-14	Prevention	Chow	NONE	1
H3BL60,P01027,P01027-2,H3BKW9	C3	Complement C3 (Fragment),Complement C3,Isoform Short of Complement C3,Complement C3 (Fragment)	3	4	16523239	1.75323e-13	Treatment	Chow	NONE	2
A0A075B6A0,P01872,P01872-2,A0A075B5P6	Ighm	Immunoglobulin heavy constant mu (Fragment),Immunoglobulin heavy constant mu,Isoform 2 of Immunoglobulin heavy constant mu,Immunoglobulin heavy constant mu (Fragment)	3	6	16491954	9.3638e-14	Treatment	Chow	END	10
Q3UER8,Q8VCM7	Fgg	Fibrinogen gamma chain	3	7	16487357	5.20948e-14	Prevention	Chow	END	7
A0A1B0GS57,Q91X72	Hpx	Hemopexin (Fragment),Hemopexin	3	6	16478392	3.22448e-14	Prevention	Chow	NONE	7
A0A0R4J0I1,P07759	Serpina3k	MCG1051009,Serine protease inhibitor A3K	3	5	16473071	9.54106e-14	Treatment	HFD	END	2
A0A1B0GS57,Q91X72	Hpx	Hemopexin (Fragment),Hemopexin	3	6	16403871	3.22448e-14	Treatment	HFD	END	3
Q8K0E8	Fgb	Fibrinogen beta chain	3	7	16387111	3.22448e-14	Treatment	Chow	HIIT	1
Q8K0E8	Fgb	Fibrinogen beta chain	3	7	16367587	3.22448e-14	Treatment	Chow	HIIT	2
Q00898	Serpina1e	Alpha-1-antitrypsin 1-5	3	5	16359328	3.22448e-14	Treatment	Chow	END	2
P07309	Ttr	Transthyretin	3	6	16343370	7.20797e-14	Prevention	Chow	HIIT	11
A0A1B0GS57,Q91X72	Hpx	Hemopexin (Fragment),Hemopexin	3	6	16333603	3.22448e-14	Treatment	Chow	HIIT	3
P06728	Apoa4	Apolipoprotein A-IV	3	6	16331208	1.56537e-13	Prevention	HFD	HIIT	5
P09813	Apoa2	Apolipoprotein A-II	3	9	16323427	1.20575e-13	Prevention	Chow	HIIT	11
P28665	Mug1	Murinoglobulin-1	3	7	16323199	3.22448e-14	Prevention	HFD	END	10
H3BL60,P01027,P01027-2,H3BKW9	C3	Complement C3 (Fragment),Complement C3,Isoform Short of Complement C3,Complement C3 (Fragment)	3	4	16307997	1.75323e-13	Treatment	Chow	HIIT	8
A0A0R4J0I1,P07759	Serpina3k	MCG1051009,Serine protease inhibitor A3K	3	5	16305679	9.54106e-14	Treatment	HFD	NONE	5
A0A075B6A0,P01872,P01872-2,A0A075B5P6	Ighm	Immunoglobulin heavy constant mu (Fragment),Immunoglobulin heavy constant mu,Isoform 2 of Immunoglobulin heavy constant mu,Immunoglobulin heavy constant mu (Fragment)	3	6	16298499	9.3638e-14	Prevention	HFD	END	5
A0A0R4J0I1,P07759	Serpina3k	MCG1051009,Serine protease inhibitor A3K	3	5	16279029	9.54106e-14	Treatment	HFD	END	5
P09813	Apoa2	Apolipoprotein A-II	3	9	16273694	1.20575e-13	Treatment	Chow	NONE	3
P09813	Apoa2	Apolipoprotein A-II	3	9	16267306	1.20575e-13	Prevention	Chow	END	4
P07309	Ttr	Transthyretin	3	6	16241732	7.20797e-14	Prevention	Chow	END	10
Q3UER8,Q8VCM7	Fgg	Fibrinogen gamma chain	3	7	16227133	5.20948e-14	Prevention	HFD	END	11
A0A0A6YVP0,A0A075B5P3	Ighg2b	Immunoglobulin heavy constant gamma 2B (Fragment)	3	7	16216751	9.54106e-14	Treatment	Chow	END	4
P09813	Apoa2	Apolipoprotein A-II	3	9	16142350	1.20575e-13	Prevention	Chow	END	2
P28665	Mug1	Murinoglobulin-1	3	7	16135982	3.22448e-14	Prevention	HFD	END	9
A0A075B6A0,P01872,P01872-2,A0A075B5P6	Ighm	Immunoglobulin heavy constant mu (Fragment),Immunoglobulin heavy constant mu,Isoform 2 of Immunoglobulin heavy constant mu,Immunoglobulin heavy constant mu (Fragment)	3	6	16127803	9.3638e-14	Treatment	Chow	HIIT	12
P06728	Apoa4	Apolipoprotein A-IV	3	6	16119603	1.56537e-13	Treatment	HFD	END	2
P28665	Mug1	Murinoglobulin-1	3	7	16118449	3.22448e-14	Treatment	HFD	HIIT	8
P28665	Mug1	Murinoglobulin-1	3	7	16110279	3.22448e-14	Treatment	HFD	END	1
P07309	Ttr	Transthyretin	3	6	16100212	7.20797e-14	Prevention	Chow	NONE	1
P28665	Mug1	Murinoglobulin-1	3	7	16088195	3.22448e-14	Prevention	Chow	NONE	10
P07309	Ttr	Transthyretin	3	6	16076352	7.20797e-14	Prevention	Chow	END	5
P07309	Ttr	Transthyretin	3	6	16068298	7.20797e-14	Prevention	HFD	NONE	4
A0A075B6A0,P01872,P01872-2,A0A075B5P6	Ighm	Immunoglobulin heavy constant mu (Fragment),Immunoglobulin heavy constant mu,Isoform 2 of Immunoglobulin heavy constant mu,Immunoglobulin heavy constant mu (Fragment)	3	6	16067627	9.3638e-14	Prevention	HFD	HIIT	4
P09813	Apoa2	Apolipoprotein A-II	3	9	16064307	1.20575e-13	Treatment	Chow	HIIT	6
Q8K0E8	Fgb	Fibrinogen beta chain	3	7	16062454	3.22448e-14	Treatment	HFD	HIIT	10
Q8K0E8	Fgb	Fibrinogen beta chain	3	7	16061388	3.22448e-14	Prevention	Chow	NONE	4
Q8K0E8	Fgb	Fibrinogen beta chain	3	7	16057534	3.22448e-14	Treatment	HFD	END	5
P28665	Mug1	Murinoglobulin-1	3	7	16041333	3.22448e-14	Treatment	HFD	HIIT	4
A0A1B0GS57,Q91X72	Hpx	Hemopexin (Fragment),Hemopexin	3	6	16025992	3.22448e-14	Prevention	HFD	HIIT	8
Q8K0E8	Fgb	Fibrinogen beta chain	3	7	15989183	3.22448e-14	Prevention	Chow	NONE	8
A0A075B6A0,P01872,P01872-2,A0A075B5P6	Ighm	Immunoglobulin heavy constant mu (Fragment),Immunoglobulin heavy constant mu,Isoform 2 of Immunoglobulin heavy constant mu,Immunoglobulin heavy constant mu (Fragment)	3	6	15975720	9.3638e-14	Treatment	Chow	NONE	6
Q3UER8,Q8VCM7	Fgg	Fibrinogen gamma chain	3	7	15973737	5.20948e-14	Treatment	Chow	HIIT	5
P28665	Mug1	Murinoglobulin-1	3	7	15970251	3.22448e-14	Treatment	HFD	END	8
P07309	Ttr	Transthyretin	3	6	15967983	7.20797e-14	Prevention	Chow	NONE	8
A0A1B0GS57,Q91X72	Hpx	Hemopexin (Fragment),Hemopexin	3	6	15955503	3.22448e-14	Treatment	Chow	NONE	10
A0A075B6A0,P01872,P01872-2,A0A075B5P6	Ighm	Immunoglobulin heavy constant mu (Fragment),Immunoglobulin heavy constant mu,Isoform 2 of Immunoglobulin heavy constant mu,Immunoglobulin heavy constant mu (Fragment)	3	6	15922493	9.3638e-14	Prevention	HFD	END	6
A0A1B0GS57,Q91X72	Hpx	Hemopexin (Fragment),Hemopexin	3	6	15920627	3.22448e-14	Prevention	HFD	NONE	3
Q8K0E8	Fgb	Fibrinogen beta chain	3	7	15905703	3.22448e-14	Treatment	HFD	HIIT	5
A0A075B6A0,P01872,P01872-2,A0A075B5P6	Ighm	Immunoglobulin heavy constant mu (Fragment),Immunoglobulin heavy constant mu,Isoform 2 of Immunoglobulin heavy constant mu,Immunoglobulin heavy constant mu (Fragment)	3	6	15892920	9.3638e-14	Treatment	Chow	HIIT	7
Q00898	Serpina1e	Alpha-1-antitrypsin 1-5	3	5	15891275	3.22448e-14	Prevention	HFD	HIIT	7
P28665	Mug1	Murinoglobulin-1	3	7	15836804	3.22448e-14	Prevention	Chow	END	11
P28665	Mug1	Murinoglobulin-1	3	7	15835529	3.22448e-14	Prevention	Chow	HIIT	7
Q8K0E8	Fgb	Fibrinogen beta chain	3	7	15813312	3.22448e-14	Treatment	HFD	HIIT	3
Q8K0E8	Fgb	Fibrinogen beta chain	3	7	15811055	3.22448e-14	Treatment	Chow	NONE	1
A0A075B6A0,P01872,P01872-2,A0A075B5P6	Ighm	Immunoglobulin heavy constant mu (Fragment),Immunoglobulin heavy constant mu,Isoform 2 of Immunoglobulin heavy constant mu,Immunoglobulin heavy constant mu (Fragment)	3	6	15807264	9.3638e-14	Treatment	HFD	END	2
A0A075B6A0,P01872,P01872-2,A0A075B5P6	Ighm	Immunoglobulin heavy constant mu (Fragment),Immunoglobulin heavy constant mu,Isoform 2 of Immunoglobulin heavy constant mu,Immunoglobulin heavy constant mu (Fragment)	3	6	15797723	9.3638e-14	Treatment	HFD	NONE	9
P28665	Mug1	Murinoglobulin-1	3	7	15779341	3.22448e-14	Prevention	HFD	HIIT	1
P09813	Apoa2	Apolipoprotein A-II	3	9	15722422	1.20575e-13	Prevention	Chow	NONE	8
A0A0R4J0I1,P07759	Serpina3k	MCG1051009,Serine protease inhibitor A3K	3	5	15718121	9.54106e-14	Treatment	HFD	NONE	7
P07309	Ttr	Transthyretin	3	6	15702141	7.20797e-14	Prevention	Chow	HIIT	7
A0A075B6A0,P01872,P01872-2,A0A075B5P6	Ighm	Immunoglobulin heavy constant mu (Fragment),Immunoglobulin heavy constant mu,Isoform 2 of Immunoglobulin heavy constant mu,Immunoglobulin heavy constant mu (Fragment)	3	6	15677513	9.3638e-14	Treatment	HFD	HIIT	7
Q8K0E8	Fgb	Fibrinogen beta chain	3	7	15675335	3.22448e-14	Prevention	Chow	HIIT	1
P09813	Apoa2	Apolipoprotein A-II	3	9	15665047	1.20575e-13	Treatment	Chow	END	5
A0A1B0GS57,Q91X72	Hpx	Hemopexin (Fragment),Hemopexin	3	6	15662596	3.22448e-14	Prevention	HFD	END	10
Q3UER8,Q8VCM7	Fgg	Fibrinogen gamma chain	3	7	15646799	5.20948e-14	Prevention	HFD	END	9
P07309	Ttr	Transthyretin	3	6	15638682	7.20797e-14	Prevention	Chow	NONE	11
P28665	Mug1	Murinoglobulin-1	3	7	15638066	3.22448e-14	Prevention	HFD	NONE	5
P07309	Ttr	Transthyretin	3	6	15625858	7.20797e-14	Prevention	Chow	HIIT	6
Q3UER8,Q8VCM7	Fgg	Fibrinogen gamma chain	3	7	15621226	5.20948e-14	Prevention	HFD	HIIT	1
A0A1B0GS57,Q91X72	Hpx	Hemopexin (Fragment),Hemopexin	3	6	15575830	3.22448e-14	Treatment	Chow	NONE	9
Q8K0E8	Fgb	Fibrinogen beta chain	3	7	15566376	3.22448e-14	Treatment	Chow	HIIT	3
Q8K0E8	Fgb	Fibrinogen beta chain	3	7	15554866	3.22448e-14	Treatment	HFD	NONE	7
Q3UER8,Q8VCM7	Fgg	Fibrinogen gamma chain	3	7	15552755	5.20948e-14	Prevention	HFD	END	8
Q8K0E8	Fgb	Fibrinogen beta chain	3	7	15548587	3.22448e-14	Prevention	HFD	END	9
Q8K0E8	Fgb	Fibrinogen beta chain	3	7	15548344	3.22448e-14	Prevention	Chow	END	4
A0A075B6A0,P01872,P01872-2,A0A075B5P6	Ighm	Immunoglobulin heavy constant mu (Fragment),Immunoglobulin heavy constant mu,Isoform 2 of Immunoglobulin heavy constant mu,Immunoglobulin heavy constant mu (Fragment)	3	6	15529030	9.3638e-14	Prevention	Chow	NONE	5
Q8K0E8	Fgb	Fibrinogen beta chain	3	7	15510060	3.22448e-14	Treatment	HFD	NONE	2
P28665	Mug1	Murinoglobulin-1	3	7	15489069	3.22448e-14	Treatment	HFD	END	7
A8DUK4,E9Q223	Hbb-bs	Beta-globin,Hemoglobin, beta adult s chain (Fragment)	3	8	15488781	3.22448e-14	Prevention	Chow	END	1
A0A075B6A0,P01872,P01872-2,A0A075B5P6	Ighm	Immunoglobulin heavy constant mu (Fragment),Immunoglobulin heavy constant mu,Isoform 2 of Immunoglobulin heavy constant mu,Immunoglobulin heavy constant mu (Fragment)	3	6	15488366	9.3638e-14	Prevention	Chow	NONE	1
Q8K0E8	Fgb	Fibrinogen beta chain	3	7	15469627	3.22448e-14	Prevention	Chow	NONE	3
P28665	Mug1	Murinoglobulin-1	3	7	15438439	3.22448e-14	Prevention	Chow	NONE	1
A0A1B0GS57,Q91X72	Hpx	Hemopexin (Fragment),Hemopexin	3	6	15414822	3.22448e-14	Prevention	HFD	HIIT	3
Q00898	Serpina1e	Alpha-1-antitrypsin 1-5	3	5	15403419	3.22448e-14	Prevention	HFD	HIIT	6
P28665	Mug1	Murinoglobulin-1	3	7	15398636	3.22448e-14	Treatment	HFD	NONE	10
Q61646	Hp	Haptoglobin	3	6	15395222	3.22448e-14	Treatment	HFD	NONE	11
P28665	Mug1	Murinoglobulin-1	3	7	15391048	3.22448e-14	Prevention	Chow	HIIT	6
A0A1B0GS57,Q91X72	Hpx	Hemopexin (Fragment),Hemopexin	3	6	15384644	3.22448e-14	Prevention	Chow	NONE	10
P07309	Ttr	Transthyretin	3	6	15384151	7.20797e-14	Prevention	Chow	NONE	10
A0A1B0GS57,Q91X72	Hpx	Hemopexin (Fragment),Hemopexin	3	6	15380078	3.22448e-14	Treatment	Chow	NONE	1
P07309	Ttr	Transthyretin	3	6	15378692	7.20797e-14	Prevention	Chow	NONE	6
P28665	Mug1	Murinoglobulin-1	3	7	15377707	3.22448e-14	Prevention	HFD	NONE	1
A0A1B0GS57,Q91X72	Hpx	Hemopexin (Fragment),Hemopexin	3	6	15375808	3.22448e-14	Prevention	Chow	END	10
Q8K0E8	Fgb	Fibrinogen beta chain	3	7	15354020	3.22448e-14	Treatment	HFD	END	2
Q3UER8,Q8VCM7	Fgg	Fibrinogen gamma chain	3	7	15350303	5.20948e-14	Prevention	Chow	HIIT	2
H3BL60,P01027,P01027-2,H3BKW9	C3	Complement C3 (Fragment),Complement C3,Isoform Short of Complement C3,Complement C3 (Fragment)	3	4	15339317	1.75323e-13	Treatment	Chow	END	3
A0A0R4J0I1,P07759	Serpina3k	MCG1051009,Serine protease inhibitor A3K	3	5	15338895	9.54106e-14	Prevention	HFD	NONE	5
P07309	Ttr	Transthyretin	3	6	15335637	7.20797e-14	Prevention	Chow	END	3
Q3UER8,Q8VCM7	Fgg	Fibrinogen gamma chain	3	7	15331924	5.20948e-14	Prevention	Chow	NONE	8
P28665	Mug1	Murinoglobulin-1	3	7	15325478	3.22448e-14	Prevention	HFD	NONE	7
P28665	Mug1	Murinoglobulin-1	3	7	15323277	3.22448e-14	Treatment	Chow	HIIT	12
P28665	Mug1	Murinoglobulin-1	3	7	15318196	3.22448e-14	Prevention	Chow	NONE	5
P07309	Ttr	Transthyretin	3	6	15315602	7.20797e-14	Prevention	Chow	END	2
Q00898	Serpina1e	Alpha-1-antitrypsin 1-5	3	5	15307484	3.22448e-14	Prevention	Chow	NONE	12
A0A1B0GS57,Q91X72	Hpx	Hemopexin (Fragment),Hemopexin	3	6	15294581	3.22448e-14	Prevention	Chow	NONE	1
A0A075B6A0,P01872,P01872-2,A0A075B5P6	Ighm	Immunoglobulin heavy constant mu (Fragment),Immunoglobulin heavy constant mu,Isoform 2 of Immunoglobulin heavy constant mu,Immunoglobulin heavy constant mu (Fragment)	3	6	15291045	9.3638e-14	Treatment	HFD	END	10
Q3UER8,Q8VCM7	Fgg	Fibrinogen gamma chain	3	7	15287466	5.20948e-14	Prevention	HFD	END	7
A0A075B6A0,P01872,P01872-2,A0A075B5P6	Ighm	Immunoglobulin heavy constant mu (Fragment),Immunoglobulin heavy constant mu,Isoform 2 of Immunoglobulin heavy constant mu,Immunoglobulin heavy constant mu (Fragment)	3	6	15286549	9.3638e-14	Prevention	Chow	HIIT	4
Q8K0E8	Fgb	Fibrinogen beta chain	3	7	15256326	3.22448e-14	Prevention	HFD	HIIT	7
Q3UER8,Q8VCM7	Fgg	Fibrinogen gamma chain	3	7	15252306	5.20948e-14	Treatment	Chow	HIIT	7
A0A075B6A0,P01872,P01872-2,A0A075B5P6	Ighm	Immunoglobulin heavy constant mu (Fragment),Immunoglobulin heavy constant mu,Isoform 2 of Immunoglobulin heavy constant mu,Immunoglobulin heavy constant mu (Fragment)	3	6	15234837	9.3638e-14	Prevention	Chow	HIIT	1
P28665	Mug1	Murinoglobulin-1	3	7	15211989	3.22448e-14	Prevention	Chow	NONE	3
Q8K0E8	Fgb	Fibrinogen beta chain	3	7	15202118	3.22448e-14	Prevention	HFD	END	4
Q00898	Serpina1e	Alpha-1-antitrypsin 1-5	3	5	15192941	3.22448e-14	Treatment	Chow	NONE	9
A0A0A6YXW6,A0A075B6A3	Igha	Immunoglobulin heavy constant alpha (Fragment)	3	7	15173921	1.14426e-13	Prevention	Chow	NONE	4
Q00898	Serpina1e	Alpha-1-antitrypsin 1-5	3	5	15169615	3.22448e-14	Treatment	Chow	END	11
Q3UER8,Q8VCM7	Fgg	Fibrinogen gamma chain	3	7	15156915	5.20948e-14	Prevention	Chow	NONE	4
P07309	Ttr	Transthyretin	3	6	15142054	7.20797e-14	Prevention	HFD	NONE	8
A0A1B0GS57,Q91X72	Hpx	Hemopexin (Fragment),Hemopexin	3	6	15138124	3.22448e-14	Treatment	Chow	HIIT	9
P09813	Apoa2	Apolipoprotein A-II	3	9	15131059	1.20575e-13	Prevention	Chow	HIIT	4
Q8K0E8	Fgb	Fibrinogen beta chain	3	7	15114480	3.22448e-14	Prevention	Chow	HIIT	2
A0A075B6A0,P01872,P01872-2,A0A075B5P6	Ighm	Immunoglobulin heavy constant mu (Fragment),Immunoglobulin heavy constant mu,Isoform 2 of Immunoglobulin heavy constant mu,Immunoglobulin heavy constant mu (Fragment)	3	6	15105503	9.3638e-14	Treatment	HFD	NONE	1
P28665	Mug1	Murinoglobulin-1	3	7	15081806	3.22448e-14	Prevention	Chow	END	1
Q3UER8,Q8VCM7	Fgg	Fibrinogen gamma chain	3	7	15067037	5.20948e-14	Treatment	Chow	HIIT	8
Q8K0E8	Fgb	Fibrinogen beta chain	3	7	15053210	3.22448e-14	Treatment	HFD	END	10
A0A1B0GS57,Q91X72	Hpx	Hemopexin (Fragment),Hemopexin	3	6	15036888	3.22448e-14	Prevention	Chow	END	6
P09813	Apoa2	Apolipoprotein A-II	3	9	15036033	1.20575e-13	Prevention	Chow	NONE	10
P28665	Mug1	Murinoglobulin-1	3	7	15033018	3.22448e-14	Prevention	Chow	END	10
A0A0R4J0I1,P07759	Serpina3k	MCG1051009,Serine protease inhibitor A3K	3	5	15015977	9.54106e-14	Treatment	HFD	NONE	9
P07309	Ttr	Transthyretin	3	6	15010029	7.20797e-14	Prevention	HFD	HIIT	8
A0A1B0GS57,Q91X72	Hpx	Hemopexin (Fragment),Hemopexin	3	6	14959102	3.22448e-14	Prevention	HFD	HIIT	1
Q3UER8,Q8VCM7	Fgg	Fibrinogen gamma chain	3	7	14958938	5.20948e-14	Prevention	Chow	HIIT	4
P07309	Ttr	Transthyretin	3	6	14931519	7.20797e-14	Prevention	Chow	NONE	3
P06728	Apoa4	Apolipoprotein A-IV	3	6	14926668	1.56537e-13	Prevention	HFD	HIIT	3
Q00898	Serpina1e	Alpha-1-antitrypsin 1-5	3	5	14885013	3.22448e-14	Prevention	HFD	END	2
P07309	Ttr	Transthyretin	3	6	14877247	7.20797e-14	Prevention	HFD	NONE	5
P28665	Mug1	Murinoglobulin-1	3	7	14850417	3.22448e-14	Treatment	HFD	HIIT	6
A0A075B6A0,P01872,P01872-2,A0A075B5P6	Ighm	Immunoglobulin heavy constant mu (Fragment),Immunoglobulin heavy constant mu,Isoform 2 of Immunoglobulin heavy constant mu,Immunoglobulin heavy constant mu (Fragment)	3	6	14836455	9.3638e-14	Treatment	HFD	END	6
P28665	Mug1	Murinoglobulin-1	3	7	14808786	3.22448e-14	Prevention	Chow	END	5
P07309	Ttr	Transthyretin	3	6	14803200	7.20797e-14	Prevention	HFD	END	5
A0A0R4J0I1,P07759	Serpina3k	MCG1051009,Serine protease inhibitor A3K	3	5	14785309	9.54106e-14	Prevention	HFD	NONE	4
A0A1B0GS57,Q91X72	Hpx	Hemopexin (Fragment),Hemopexin	3	6	14759981	3.22448e-14	Prevention	Chow	HIIT	11
P06728	Apoa4	Apolipoprotein A-IV	3	6	14754237	1.56537e-13	Treatment	HFD	HIIT	3
P07309	Ttr	Transthyretin	3	6	14733950	7.20797e-14	Prevention	HFD	HIIT	1
Q8K0E8	Fgb	Fibrinogen beta chain	3	7	14731106	3.22448e-14	Prevention	Chow	HIIT	4
A0A1B0GS57,Q91X72	Hpx	Hemopexin (Fragment),Hemopexin	3	6	14728821	3.22448e-14	Prevention	Chow	NONE	12
P09813	Apoa2	Apolipoprotein A-II	3	9	14717448	1.20575e-13	Prevention	Chow	NONE	2
P28665	Mug1	Murinoglobulin-1	3	7	14716201	3.22448e-14	Treatment	Chow	END	3
P07309	Ttr	Transthyretin	3	6	14708974	7.20797e-14	Prevention	Chow	END	4
A0A0A6YXW6,A0A075B6A3	Igha	Immunoglobulin heavy constant alpha (Fragment)	3	7	14707401	1.14426e-13	Treatment	Chow	END	5
Q3UER8,Q8VCM7	Fgg	Fibrinogen gamma chain	3	7	14705659	5.20948e-14	Prevention	HFD	NONE	3
Q00898	Serpina1e	Alpha-1-antitrypsin 1-5	3	5	14685654	3.22448e-14	Treatment	Chow	NONE	1
P28665	Mug1	Murinoglobulin-1	3	7	14677556	3.22448e-14	Prevention	Chow	NONE	12
P06728	Apoa4	Apolipoprotein A-IV	3	6	14672341	1.56537e-13	Treatment	HFD	END	10
A0A075B6A0,P01872,P01872-2,A0A075B5P6	Ighm	Immunoglobulin heavy constant mu (Fragment),Immunoglobulin heavy constant mu,Isoform 2 of Immunoglobulin heavy constant mu,Immunoglobulin heavy constant mu (Fragment)	3	6	14668576	9.3638e-14	Prevention	HFD	NONE	4
P28665	Mug1	Murinoglobulin-1	3	7	14653550	3.22448e-14	Treatment	HFD	HIIT	10
P28665	Mug1	Murinoglobulin-1	3	7	14646794	3.22448e-14	Treatment	Chow	HIIT	3
Q00898	Serpina1e	Alpha-1-antitrypsin 1-5	3	5	14642306	3.22448e-14	Prevention	Chow	HIIT	5
Q8K0E8	Fgb	Fibrinogen beta chain	3	7	14637442	3.22448e-14	Prevention	HFD	NONE	2
P28665	Mug1	Murinoglobulin-1	3	7	14629513	3.22448e-14	Prevention	Chow	END	2
P09813	Apoa2	Apolipoprotein A-II	3	9	14625630	1.20575e-13	Prevention	Chow	HIIT	1
Q3UER8,Q8VCM7	Fgg	Fibrinogen gamma chain	3	7	14624004	5.20948e-14	Prevention	Chow	END	8
Q8K0E8	Fgb	Fibrinogen beta chain	3	7	14596745	3.22448e-14	Treatment	HFD	HIIT	6
A8DUK4,E9Q223	Hbb-bs	Beta-globin,Hemoglobin, beta adult s chain (Fragment)	3	8	14577032	3.22448e-14	Treatment	Chow	NONE	11
A0A1B0GS57,Q91X72	Hpx	Hemopexin (Fragment),Hemopexin	3	6	14525798	3.22448e-14	Prevention	HFD	END	2
A0A1B0GS57,Q91X72	Hpx	Hemopexin (Fragment),Hemopexin	3	6	14496136	3.22448e-14	Prevention	HFD	HIIT	5
Q00898	Serpina1e	Alpha-1-antitrypsin 1-5	3	5	14492516	3.22448e-14	Prevention	HFD	HIIT	4
Q3UER8,Q8VCM7	Fgg	Fibrinogen gamma chain	3	7	14464436	5.20948e-14	Prevention	HFD	HIIT	7
Q8K0E8	Fgb	Fibrinogen beta chain	3	7	14445500	3.22448e-14	Prevention	Chow	NONE	6
P07309	Ttr	Transthyretin	3	6	14433411	7.20797e-14	Prevention	Chow	NONE	12
P28665	Mug1	Murinoglobulin-1	3	7	14413493	3.22448e-14	Treatment	HFD	HIIT	2
Q8K0E8	Fgb	Fibrinogen beta chain	3	7	14408513	3.22448e-14	Treatment	HFD	NONE	7
P28665	Mug1	Murinoglobulin-1	3	7	14391750	3.22448e-14	Prevention	Chow	NONE	11
A0A1B0GS57,Q91X72	Hpx	Hemopexin (Fragment),Hemopexin	3	6	14378762	3.22448e-14	Prevention	Chow	END	1
Q8K0E8	Fgb	Fibrinogen beta chain	3	7	14375912	3.22448e-14	Prevention	HFD	HIIT	3
P28665	Mug1	Murinoglobulin-1	3	7	14374249	3.22448e-14	Treatment	HFD	END	3
Q8K0E8	Fgb	Fibrinogen beta chain	3	7	14371534	3.22448e-14	Prevention	HFD	HIIT	4
A0A0A6YVP0,A0A075B5P3	Ighg2b	Immunoglobulin heavy constant gamma 2B (Fragment)	3	7	14365044	9.54106e-14	Prevention	HFD	HIIT	8
P07309	Ttr	Transthyretin	3	6	14345837	7.20797e-14	Prevention	HFD	END	6
P06728	Apoa4	Apolipoprotein A-IV	3	6	14345058	1.56537e-13	Prevention	HFD	NONE	12
P28665	Mug1	Murinoglobulin-1	3	7	14320866	3.22448e-14	Prevention	Chow	HIIT	5
H3BL60,P01027,P01027-2,H3BKW9	C3	Complement C3 (Fragment),Complement C3,Isoform Short of Complement C3,Complement C3 (Fragment)	3	4	14318589	1.75323e-13	Treatment	Chow	END	5
A0A075B6A0,P01872,P01872-2,A0A075B5P6	Ighm	Immunoglobulin heavy constant mu (Fragment),Immunoglobulin heavy constant mu,Isoform 2 of Immunoglobulin heavy constant mu,Immunoglobulin heavy constant mu (Fragment)	3	6	14318267	9.3638e-14	Prevention	HFD	END	3
Q8K0E8	Fgb	Fibrinogen beta chain	3	7	14310234	3.22448e-14	Treatment	HFD	END	8
P06728	Apoa4	Apolipoprotein A-IV	3	6	14306849	1.56537e-13	Treatment	HFD	END	11
P06728	Apoa4	Apolipoprotein A-IV	3	6	14304648	1.56537e-13	Prevention	HFD	END	3
A0A0A6YVP0,A0A075B5P3	Ighg2b	Immunoglobulin heavy constant gamma 2B (Fragment)	3	7	14277185	9.54106e-14	Treatment	HFD	HIIT	5
P09813	Apoa2	Apolipoprotein A-II	3	9	14274657	1.20575e-13	Treatment	Chow	HIIT	5
P07724	Alb	Serum albumin	3	6	14274238	3.22448e-14	Treatment	Chow	NONE	5
P07309	Ttr	Transthyretin	3	6	14266839	7.20797e-14	Prevention	HFD	HIIT	2
Q8K0E8	Fgb	Fibrinogen beta chain	3	7	14251827	3.22448e-14	Treatment	HFD	HIIT	7
H3BL60,P01027,P01027-2,H3BKW9	C3	Complement C3 (Fragment),Complement C3,Isoform Short of Complement C3,Complement C3 (Fragment)	3	4	14251049	1.75323e-13	Prevention	Chow	END	4
A0A1B0GS57,Q91X72	Hpx	Hemopexin (Fragment),Hemopexin	3	6	14250222	3.22448e-14	Prevention	HFD	NONE	11
P28665	Mug1	Murinoglobulin-1	3	7	14249078	3.22448e-14	Treatment	Chow	END	12
P28665	Mug1	Murinoglobulin-1	3	7	14219368	3.22448e-14	Treatment	HFD	NONE	3
Q8K0E8	Fgb	Fibrinogen beta chain	3	7	14186711	3.22448e-14	Prevention	Chow	HIIT	7
P28665	Mug1	Murinoglobulin-1	3	7	14176271	3.22448e-14	Prevention	Chow	NONE	7
A0A0R4J0I1,P07759	Serpina3k	MCG1051009,Serine protease inhibitor A3K	3	5	14173190	9.54106e-14	Prevention	HFD	NONE	1
Q8K0E8	Fgb	Fibrinogen beta chain	3	7	14168026	3.22448e-14	Prevention	HFD	NONE	5
Q8K0E8	Fgb	Fibrinogen beta chain	3	7	14149809	3.22448e-14	Treatment	HFD	HIIT	1
A0A075B6A0,P01872,P01872-2,A0A075B5P6	Ighm	Immunoglobulin heavy constant mu (Fragment),Immunoglobulin heavy constant mu,Isoform 2 of Immunoglobulin heavy constant mu,Immunoglobulin heavy constant mu (Fragment)	3	6	14148049	9.3638e-14	Prevention	Chow	NONE	12
A0A0A6YVP0,A0A075B5P3	Ighg2b	Immunoglobulin heavy constant gamma 2B (Fragment)	3	7	14141289	9.54106e-14	Prevention	Chow	NONE	10
P09813	Apoa2	Apolipoprotein A-II	3	9	14136675	1.20575e-13	Prevention	Chow	HIIT	10
P06728	Apoa4	Apolipoprotein A-IV	3	6	14124236	1.56537e-13	Prevention	HFD	END	10
P07309	Ttr	Transthyretin	3	6	14121832	7.20797e-14	Prevention	HFD	END	8
P28665	Mug1	Murinoglobulin-1	3	7	14108659	3.22448e-14	Treatment	HFD	NONE	4
P07309	Ttr	Transthyretin	3	6	14107293	7.20797e-14	Prevention	HFD	HIIT	5
P07309	Ttr	Transthyretin	3	6	14085673	7.20797e-14	Prevention	HFD	NONE	12
P28665	Mug1	Murinoglobulin-1	3	7	14074103	3.22448e-14	Prevention	Chow	NONE	2
Q00898	Serpina1e	Alpha-1-antitrypsin 1-5	3	5	14058729	3.22448e-14	Prevention	HFD	END	6
P28665	Mug1	Murinoglobulin-1	3	7	14038041	3.22448e-14	Prevention	Chow	HIIT	3
Q3UER8,Q8VCM7	Fgg	Fibrinogen gamma chain	3	7	14036745	5.20948e-14	Treatment	Chow	END	9
A0A075B6A0,P01872,P01872-2,A0A075B5P6	Ighm	Immunoglobulin heavy constant mu (Fragment),Immunoglobulin heavy constant mu,Isoform 2 of Immunoglobulin heavy constant mu,Immunoglobulin heavy constant mu (Fragment)	3	6	14033120	9.3638e-14	Treatment	Chow	END	7
P28665	Mug1	Murinoglobulin-1	3	7	14029826	3.22448e-14	Treatment	HFD	HIIT	7
A0A0R4J0I1,P07759	Serpina3k	MCG1051009,Serine protease inhibitor A3K	3	5	14023546	9.54106e-14	Treatment	HFD	NONE	11
P06728	Apoa4	Apolipoprotein A-IV	3	6	14002038	1.56537e-13	Prevention	HFD	END	4
P28665	Mug1	Murinoglobulin-1	3	7	14001993	3.22448e-14	Treatment	Chow	END	10
Q8K0E8	Fgb	Fibrinogen beta chain	3	7	14000478	3.22448e-14	Prevention	HFD	HIIT	2
Q8K0E8	Fgb	Fibrinogen beta chain	3	7	13982356	3.22448e-14	Prevention	Chow	HIIT	8
Q3UER8,Q8VCM7	Fgg	Fibrinogen gamma chain	3	7	13978029	5.20948e-14	Prevention	Chow	NONE	4
P07309	Ttr	Transthyretin	3	6	13965554	7.20797e-14	Prevention	HFD	NONE	7
P07309	Ttr	Transthyretin	3	6	13957870	7.20797e-14	Prevention	HFD	NONE	3
Q8K0E8	Fgb	Fibrinogen beta chain	3	7	13951964	3.22448e-14	Prevention	Chow	NONE	2
Q8K0E8	Fgb	Fibrinogen beta chain	3	7	13951022	3.22448e-14	Treatment	HFD	END	1
A0A075B6A0,P01872,P01872-2,A0A075B5P6	Ighm	Immunoglobulin heavy constant mu (Fragment),Immunoglobulin heavy constant mu,Isoform 2 of Immunoglobulin heavy constant mu,Immunoglobulin heavy constant mu (Fragment)	3	6	13944011	9.3638e-14	Prevention	Chow	NONE	10
Q8K0E8	Fgb	Fibrinogen beta chain	3	7	13917794	3.22448e-14	Prevention	Chow	NONE	5
A0A075B6A0,P01872,P01872-2,A0A075B5P6	Ighm	Immunoglobulin heavy constant mu (Fragment),Immunoglobulin heavy constant mu,Isoform 2 of Immunoglobulin heavy constant mu,Immunoglobulin heavy constant mu (Fragment)	3	6	13914655	9.3638e-14	Prevention	HFD	HIIT	6
P28665	Mug1	Murinoglobulin-1	3	7	13913846	3.22448e-14	Prevention	Chow	HIIT	4
Q8K0E8	Fgb	Fibrinogen beta chain	3	7	13908037	3.22448e-14	Prevention	HFD	NONE	1
Q8K0E8	Fgb	Fibrinogen beta chain	3	7	13898984	3.22448e-14	Treatment	HFD	NONE	9
P07724	Alb	Serum albumin	3	6	13872448	3.22448e-14	Treatment	Chow	HIIT	11
P09813	Apoa2	Apolipoprotein A-II	3	9	13856633	1.20575e-13	Prevention	Chow	HIIT	9
P06728	Apoa4	Apolipoprotein A-IV	3	6	13850414	1.56537e-13	Prevention	HFD	HIIT	4
P07309	Ttr	Transthyretin	3	6	13830244	7.20797e-14	Prevention	Chow	HIIT	5
P28665	Mug1	Murinoglobulin-1	3	7	13826392	3.22448e-14	Prevention	Chow	HIIT	1
Q61646	Hp	Haptoglobin	3	6	13823776	3.22448e-14	Treatment	Chow	NONE	3
Q8K0E8	Fgb	Fibrinogen beta chain	3	7	13805284	3.22448e-14	Treatment	HFD	NONE	1
H3BL60,P01027,P01027-2,H3BKW9	C3	Complement C3 (Fragment),Complement C3,Isoform Short of Complement C3,Complement C3 (Fragment)	3	4	13764427	1.75323e-13	Prevention	HFD	NONE	1
P28665	Mug1	Murinoglobulin-1	3	7	13763688	3.22448e-14	Treatment	HFD	END	10
Q8K0E8	Fgb	Fibrinogen beta chain	3	7	13758828	3.22448e-14	Treatment	HFD	NONE	5
P07309	Ttr	Transthyretin	3	6	13755788	7.20797e-14	Prevention	Chow	HIIT	1
H3BL60,P01027,P01027-2,H3BKW9	C3	Complement C3 (Fragment),Complement C3,Isoform Short of Complement C3,Complement C3 (Fragment)	3	4	13741042	1.75323e-13	Treatment	Chow	NONE	1
Q03734	Serpina3m	Serine protease inhibitor A3M	3	6	13737120	7.20797e-14	Prevention	Chow	END	10
P28665	Mug1	Murinoglobulin-1	3	7	13730016	3.22448e-14	Prevention	Chow	END	6
P07309	Ttr	Transthyretin	3	6	13722222	7.20797e-14	Prevention	Chow	HIIT	8
A0A075B6A0,P01872,P01872-2,A0A075B5P6	Ighm	Immunoglobulin heavy constant mu (Fragment),Immunoglobulin heavy constant mu,Isoform 2 of Immunoglobulin heavy constant mu,Immunoglobulin heavy constant mu (Fragment)	3	6	13709096	9.3638e-14	Prevention	Chow	HIIT	10
P06728	Apoa4	Apolipoprotein A-IV	3	6	13697229	1.56537e-13	Prevention	HFD	END	5
P28665	Mug1	Murinoglobulin-1	3	7	13691484	3.22448e-14	Treatment	HFD	NONE	5
P07309	Ttr	Transthyretin	3	6	13685957	7.20797e-14	Prevention	Chow	END	11
A0A1B0GS57,Q91X72	Hpx	Hemopexin (Fragment),Hemopexin	3	6	13678928	3.22448e-14	Prevention	Chow	HIIT	6
P07309	Ttr	Transthyretin	3	6	13675268	7.20797e-14	Prevention	HFD	NONE	11
A0A075B6A0,P01872,P01872-2,A0A075B5P6	Ighm	Immunoglobulin heavy constant mu (Fragment),Immunoglobulin heavy constant mu,Isoform 2 of Immunoglobulin heavy constant mu,Immunoglobulin heavy constant mu (Fragment)	3	6	13672080	9.3638e-14	Treatment	Chow	END	4
Q8K0E8	Fgb	Fibrinogen beta chain	3	7	13670474	3.22448e-14	Prevention	Chow	NONE	10
P07309	Ttr	Transthyretin	3	6	13662585	7.20797e-14	Prevention	HFD	END	11
P06728	Apoa4	Apolipoprotein A-IV	3	6	13661167	1.56537e-13	Treatment	HFD	END	5
Q3UER8,Q8VCM7	Fgg	Fibrinogen gamma chain	3	7	13625052	5.20948e-14	Prevention	Chow	END	3
Q8K0E8	Fgb	Fibrinogen beta chain	3	7	13620214	3.22448e-14	Prevention	Chow	END	6
P28665	Mug1	Murinoglobulin-1	3	7	13618769	3.22448e-14	Treatment	Chow	HIIT	2
Q8K0E8	Fgb	Fibrinogen beta chain	3	7	13613993	3.22448e-14	Prevention	Chow	HIIT	5
A0A075B6A0,P01872,P01872-2,A0A075B5P6	Ighm	Immunoglobulin heavy constant mu (Fragment),Immunoglobulin heavy constant mu,Isoform 2 of Immunoglobulin heavy constant mu,Immunoglobulin heavy constant mu (Fragment)	3	6	13604483	9.3638e-14	Treatment	Chow	NONE	12
Q3UER8,Q8VCM7	Fgg	Fibrinogen gamma chain	3	7	13604264	5.20948e-14	Prevention	Chow	NONE	3
H3BL60,P01027,P01027-2,H3BKW9	C3	Complement C3 (Fragment),Complement C3,Isoform Short of Complement C3,Complement C3 (Fragment)	3	4	13602368	1.75323e-13	Treatment	Chow	NONE	5
Q8K0E8	Fgb	Fibrinogen beta chain	3	7	13581002	3.22448e-14	Prevention	Chow	NONE	4
P28665	Mug1	Murinoglobulin-1	3	7	13576004	3.22448e-14	Prevention	Chow	NONE	8
Q3UER8,Q8VCM7	Fgg	Fibrinogen gamma chain	3	7	13575883	5.20948e-14	Prevention	Chow	HIIT	1
Q8K0E8	Fgb	Fibrinogen beta chain	3	7	13561012	3.22448e-14	Treatment	HFD	NONE	3
A0A075B6A0,P01872,P01872-2,A0A075B5P6	Ighm	Immunoglobulin heavy constant mu (Fragment),Immunoglobulin heavy constant mu,Isoform 2 of Immunoglobulin heavy constant mu,Immunoglobulin heavy constant mu (Fragment)	3	6	13542833	9.3638e-14	Treatment	Chow	NONE	9
P06728	Apoa4	Apolipoprotein A-IV	3	6	13528012	1.56537e-13	Treatment	HFD	NONE	9
Q8K0E8	Fgb	Fibrinogen beta chain	3	7	13521399	3.22448e-14	Treatment	Chow	NONE	12
A0A075B6A0,P01872,P01872-2,A0A075B5P6	Ighm	Immunoglobulin heavy constant mu (Fragment),Immunoglobulin heavy constant mu,Isoform 2 of Immunoglobulin heavy constant mu,Immunoglobulin heavy constant mu (Fragment)	3	6	13510438	9.3638e-14	Treatment	HFD	NONE	5
A0A075B6A0,P01872,P01872-2,A0A075B5P6	Ighm	Immunoglobulin heavy constant mu (Fragment),Immunoglobulin heavy constant mu,Isoform 2 of Immunoglobulin heavy constant mu,Immunoglobulin heavy constant mu (Fragment)	3	6	13509850	9.3638e-14	Prevention	HFD	NONE	7
Q00898	Serpina1e	Alpha-1-antitrypsin 1-5	3	5	13496209	3.22448e-14	Prevention	Chow	END	1
P28665	Mug1	Murinoglobulin-1	3	7	13494265	3.22448e-14	Treatment	HFD	NONE	8
Q3UER8,Q8VCM7	Fgg	Fibrinogen gamma chain	3	7	13489019	5.20948e-14	Prevention	HFD	END	4
A0A1B0GS57,Q91X72	Hpx	Hemopexin (Fragment),Hemopexin	3	6	13487335	3.22448e-14	Prevention	Chow	NONE	5
Q3UER8,Q8VCM7	Fgg	Fibrinogen gamma chain	3	7	13476068	5.20948e-14	Treatment	Chow	NONE	2
Q3UER8,Q8VCM7	Fgg	Fibrinogen gamma chain	3	7	13460717	5.20948e-14	Prevention	Chow	HIIT	10
P06728	Apoa4	Apolipoprotein A-IV	3	6	13429570	1.56537e-13	Treatment	HFD	NONE	7
H3BL60,P01027,P01027-2,H3BKW9	C3	Complement C3 (Fragment),Complement C3,Isoform Short of Complement C3,Complement C3 (Fragment)	3	4	13412312	1.75323e-13	Prevention	HFD	NONE	10
A0A075B6A0,P01872,P01872-2,A0A075B5P6	Ighm	Immunoglobulin heavy constant mu (Fragment),Immunoglobulin heavy constant mu,Isoform 2 of Immunoglobulin heavy constant mu,Immunoglobulin heavy constant mu (Fragment)	3	6	13409161	9.3638e-14	Treatment	HFD	NONE	10
Q8K0E8	Fgb	Fibrinogen beta chain	3	7	13404896	3.22448e-14	Treatment	HFD	END	4
Q00898	Serpina1e	Alpha-1-antitrypsin 1-5	3	5	13398680	3.22448e-14	Prevention	Chow	END	2
Q3UER8,Q8VCM7	Fgg	Fibrinogen gamma chain	3	7	13383100	5.20948e-14	Treatment	Chow	HIIT	1
P07309	Ttr	Transthyretin	3	6	13374491	7.20797e-14	Prevention	HFD	NONE	9
A8DUK4,E9Q223	Hbb-bs	Beta-globin,Hemoglobin, beta adult s chain (Fragment)	3	8	13366462	3.22448e-14	Prevention	Chow	END	10
A0A1B0GS57,Q91X72	Hpx	Hemopexin (Fragment),Hemopexin	3	6	13362904	3.22448e-14	Prevention	HFD	NONE	2
H3BL60,P01027,P01027-2,H3BKW9	C3	Complement C3 (Fragment),Complement C3,Isoform Short of Complement C3,Complement C3 (Fragment)	3	4	13341212	1.75323e-13	Treatment	Chow	NONE	10
P06728	Apoa4	Apolipoprotein A-IV	3	6	13340638	1.56537e-13	Treatment	HFD	NONE	5
Q3UER8,Q8VCM7	Fgg	Fibrinogen gamma chain	3	7	13330744	5.20948e-14	Prevention	Chow	NONE	6
P09813	Apoa2	Apolipoprotein A-II	3	9	13309549	1.20575e-13	Prevention	Chow	NONE	4
H3BL60,P01027,P01027-2,H3BKW9	C3	Complement C3 (Fragment),Complement C3,Isoform Short of Complement C3,Complement C3 (Fragment)	3	4	13305229	1.75323e-13	Treatment	Chow	NONE	12
A0A075B6A0,P01872,P01872-2,A0A075B5P6	Ighm	Immunoglobulin heavy constant mu (Fragment),Immunoglobulin heavy constant mu,Isoform 2 of Immunoglobulin heavy constant mu,Immunoglobulin heavy constant mu (Fragment)	3	6	13298767	9.3638e-14	Treatment	Chow	NONE	4
P07309	Ttr	Transthyretin	3	6	13298265	7.20797e-14	Prevention	HFD	END	9
P06728	Apoa4	Apolipoprotein A-IV	3	6	13291408	1.56537e-13	Prevention	HFD	END	6
Q3UER8,Q8VCM7	Fgg	Fibrinogen gamma chain	3	7	13284803	5.20948e-14	Treatment	Chow	NONE	9
P06728	Apoa4	Apolipoprotein A-IV	3	6	13280694	1.56537e-13	Prevention	HFD	HIIT	8
Q8K0E8	Fgb	Fibrinogen beta chain	3	7	13272892	3.22448e-14	Treatment	Chow	NONE	5
Q3UER8,Q8VCM7	Fgg	Fibrinogen gamma chain	3	7	13264151	5.20948e-14	Prevention	Chow	HIIT	8
A0A1B0GS57,Q91X72	Hpx	Hemopexin (Fragment),Hemopexin	3	6	13233165	3.22448e-14	Prevention	HFD	END	1
Q3UER8,Q8VCM7	Fgg	Fibrinogen gamma chain	3	7	13232377	5.20948e-14	Prevention	Chow	NONE	2
Q3UER8,Q8VCM7	Fgg	Fibrinogen gamma chain	3	7	13228970	5.20948e-14	Prevention	Chow	HIIT	5
Q3UER8,Q8VCM7	Fgg	Fibrinogen gamma chain	3	7	13228394	5.20948e-14	Treatment	Chow	END	8
H3BL60,P01027,P01027-2,H3BKW9	C3	Complement C3 (Fragment),Complement C3,Isoform Short of Complement C3,Complement C3 (Fragment)	3	4	13228126	1.75323e-13	Treatment	Chow	NONE	4
A0A075B6A0,P01872,P01872-2,A0A075B5P6	Ighm	Immunoglobulin heavy constant mu (Fragment),Immunoglobulin heavy constant mu,Isoform 2 of Immunoglobulin heavy constant mu,Immunoglobulin heavy constant mu (Fragment)	3	6	13215405	9.3638e-14	Prevention	Chow	END	3
P06728	Apoa4	Apolipoprotein A-IV	3	6	13211531	1.56537e-13	Treatment	HFD	NONE	7
Q8K0E8	Fgb	Fibrinogen beta chain	3	7	13203452	3.22448e-14	Prevention	Chow	END	8
A8DUK4,E9Q223	Hbb-bs	Beta-globin,Hemoglobin, beta adult s chain (Fragment)	3	8	13200357	3.22448e-14	Prevention	HFD	NONE	4
E9PV24,E9PV24-2	Fga	Fibrinogen alpha chain,Isoform 2 of Fibrinogen alpha chain	3	7	13197811	9.32452e-14	Treatment	Chow	END	8
P28665	Mug1	Murinoglobulin-1	3	7	13185136	3.22448e-14	Treatment	Chow	END	6
Q3UER8,Q8VCM7	Fgg	Fibrinogen gamma chain	3	7	13181880	5.20948e-14	Prevention	Chow	HIIT	11
Q8K0E8	Fgb	Fibrinogen beta chain	3	7	13138387	3.22448e-14	Treatment	HFD	HIIT	4
A0A075B6A0,P01872,P01872-2,A0A075B5P6	Ighm	Immunoglobulin heavy constant mu (Fragment),Immunoglobulin heavy constant mu,Isoform 2 of Immunoglobulin heavy constant mu,Immunoglobulin heavy constant mu (Fragment)	3	6	13131292	9.3638e-14	Prevention	HFD	END	1
P28665	Mug1	Murinoglobulin-1	3	7	13129927	3.22448e-14	Prevention	Chow	NONE	6
A0A1B0GS57,Q91X72	Hpx	Hemopexin (Fragment),Hemopexin	3	6	13121566	3.22448e-14	Prevention	Chow	HIIT	3
Q8K0E8	Fgb	Fibrinogen beta chain	3	7	13115247	3.22448e-14	Prevention	HFD	NONE	8
P28665	Mug1	Murinoglobulin-1	3	7	13110275	3.22448e-14	Treatment	Chow	NONE	4
P28665	Mug1	Murinoglobulin-1	3	7	13106072	3.22448e-14	Treatment	Chow	END	7
P07309	Ttr	Transthyretin	3	6	13103634	7.20797e-14	Prevention	HFD	HIIT	3
P09813	Apoa2	Apolipoprotein A-II	3	9	13101512	1.20575e-13	Prevention	Chow	HIIT	8
A0A075B6A0,P01872,P01872-2,A0A075B5P6	Ighm	Immunoglobulin heavy constant mu (Fragment),Immunoglobulin heavy constant mu,Isoform 2 of Immunoglobulin heavy constant mu,Immunoglobulin heavy constant mu (Fragment)	3	6	13094744	9.3638e-14	Prevention	Chow	END	8
P09813	Apoa2	Apolipoprotein A-II	3	9	13075083	1.20575e-13	Prevention	HFD	END	3
Q61646	Hp	Haptoglobin	3	6	13062612	3.22448e-14	Treatment	HFD	NONE	9
H3BL60,P01027,P01027-2,H3BKW9	C3	Complement C3 (Fragment),Complement C3,Isoform Short of Complement C3,Complement C3 (Fragment)	3	4	13057819	1.75323e-13	Treatment	Chow	HIIT	10
Q8K0E8	Fgb	Fibrinogen beta chain	3	7	13056446	3.22448e-14	Prevention	Chow	HIIT	10
H3BL60,P01027,P01027-2,H3BKW9	C3	Complement C3 (Fragment),Complement C3,Isoform Short of Complement C3,Complement C3 (Fragment)	3	4	13054024	1.75323e-13	Prevention	Chow	HIIT	6
A0A1B0GS57,Q91X72	Hpx	Hemopexin (Fragment),Hemopexin	3	6	13044715	3.22448e-14	Prevention	Chow	END	2
H3BL60,P01027,P01027-2,H3BKW9	C3	Complement C3 (Fragment),Complement C3,Isoform Short of Complement C3,Complement C3 (Fragment)	3	4	13038239	1.75323e-13	Prevention	Chow	END	11
P28665	Mug1	Murinoglobulin-1	3	7	13033839	3.22448e-14	Treatment	HFD	END	6
Q00898	Serpina1e	Alpha-1-antitrypsin 1-5	3	5	13025538	3.22448e-14	Treatment	HFD	HIIT	7
H3BL60,P01027,P01027-2,H3BKW9	C3	Complement C3 (Fragment),Complement C3,Isoform Short of Complement C3,Complement C3 (Fragment)	3	4	13019221	1.75323e-13	Prevention	HFD	NONE	3
Q00898	Serpina1e	Alpha-1-antitrypsin 1-5	3	5	13018271	3.22448e-14	Prevention	HFD	NONE	12
Q8K0E8	Fgb	Fibrinogen beta chain	3	7	13010485	3.22448e-14	Treatment	HFD	HIIT	9
H3BL60,P01027,P01027-2,H3BKW9	C3	Complement C3 (Fragment),Complement C3,Isoform Short of Complement C3,Complement C3 (Fragment)	3	4	13006662	1.75323e-13	Treatment	Chow	HIIT	3
P28665	Mug1	Murinoglobulin-1	3	7	13002166	3.22448e-14	Prevention	Chow	HIIT	10
A0A075B6A0,P01872,P01872-2,A0A075B5P6	Ighm	Immunoglobulin heavy constant mu (Fragment),Immunoglobulin heavy constant mu,Isoform 2 of Immunoglobulin heavy constant mu,Immunoglobulin heavy constant mu (Fragment)	3	6	12994492	9.3638e-14	Prevention	Chow	END	4
Q8K0E8	Fgb	Fibrinogen beta chain	3	7	12993085	3.22448e-14	Prevention	HFD	HIIT	8
P07309	Ttr	Transthyretin	3	6	12987047	7.20797e-14	Prevention	HFD	END	3
P06728	Apoa4	Apolipoprotein A-IV	3	6	12965964	1.56537e-13	Treatment	HFD	HIIT	2
H3BL60,P01027,P01027-2,H3BKW9	C3	Complement C3 (Fragment),Complement C3,Isoform Short of Complement C3,Complement C3 (Fragment)	3	4	12963965	1.75323e-13	Prevention	Chow	HIIT	9
P07309	Ttr	Transthyretin	3	6	12949762	7.20797e-14	Prevention	HFD	NONE	10
P06728	Apoa4	Apolipoprotein A-IV	3	6	12931418	1.56537e-13	Prevention	HFD	END	11
E9PV24,E9PV24-2	Fga	Fibrinogen alpha chain,Isoform 2 of Fibrinogen alpha chain	3	7	12928554	9.32452e-14	Treatment	Chow	HIIT	8
P07309	Ttr	Transthyretin	3	6	12926140	7.20797e-14	Prevention	Chow	HIIT	3
Q8K0E8	Fgb	Fibrinogen beta chain	3	7	12924820	3.22448e-14	Treatment	HFD	HIIT	2
A0A075B6A0,P01872,P01872-2,A0A075B5P6	Ighm	Immunoglobulin heavy constant mu (Fragment),Immunoglobulin heavy constant mu,Isoform 2 of Immunoglobulin heavy constant mu,Immunoglobulin heavy constant mu (Fragment)	3	6	12923801	9.3638e-14	Treatment	Chow	NONE	5
P07724	Alb	Serum albumin	3	6	12914461	3.22448e-14	Treatment	Chow	HIIT	2
A0A075B6A0,P01872,P01872-2,A0A075B5P6	Ighm	Immunoglobulin heavy constant mu (Fragment),Immunoglobulin heavy constant mu,Isoform 2 of Immunoglobulin heavy constant mu,Immunoglobulin heavy constant mu (Fragment)	3	6	12907621	9.3638e-14	Treatment	Chow	HIIT	9
P07309	Ttr	Transthyretin	3	6	12886306	7.20797e-14	Prevention	Chow	HIIT	10
P06728	Apoa4	Apolipoprotein A-IV	3	6	12882212	1.56537e-13	Prevention	HFD	HIIT	7
Q3UER8,Q8VCM7	Fgg	Fibrinogen gamma chain	3	7	12868272	5.20948e-14	Prevention	Chow	HIIT	7
P09813	Apoa2	Apolipoprotein A-II	3	9	12866868	1.20575e-13	Prevention	Chow	NONE	4
Q3UER8,Q8VCM7	Fgg	Fibrinogen gamma chain	3	7	12866481	5.20948e-14	Prevention	HFD	HIIT	8
Q3UER8,Q8VCM7	Fgg	Fibrinogen gamma chain	3	7	12864035	5.20948e-14	Prevention	HFD	NONE	1
P28665	Mug1	Murinoglobulin-1	3	7	12859182	3.22448e-14	Treatment	Chow	HIIT	10
P28665	Mug1	Murinoglobulin-1	3	7	12836681	3.22448e-14	Treatment	Chow	HIIT	11
E9PV24,E9PV24-2	Fga	Fibrinogen alpha chain,Isoform 2 of Fibrinogen alpha chain	3	7	12835144	9.32452e-14	Treatment	Chow	END	9
A0A075B6A0,P01872,P01872-2,A0A075B5P6	Ighm	Immunoglobulin heavy constant mu (Fragment),Immunoglobulin heavy constant mu,Isoform 2 of Immunoglobulin heavy constant mu,Immunoglobulin heavy constant mu (Fragment)	3	6	12829456	9.3638e-14	Prevention	Chow	NONE	8
P07309	Ttr	Transthyretin	3	6	12817593	7.20797e-14	Prevention	Chow	HIIT	4
A0A0A6YVP0,A0A075B5P3	Ighg2b	Immunoglobulin heavy constant gamma 2B (Fragment)	3	7	12807461	9.54106e-14	Treatment	Chow	NONE	8
P28665	Mug1	Murinoglobulin-1	3	7	12796772	3.22448e-14	Treatment	Chow	NONE	11
P28665	Mug1	Murinoglobulin-1	3	7	12792717	3.22448e-14	Prevention	Chow	END	4
P06728	Apoa4	Apolipoprotein A-IV	3	6	12792368	1.56537e-13	Treatment	HFD	END	1
P28665	Mug1	Murinoglobulin-1	3	7	12792359	3.22448e-14	Treatment	Chow	NONE	10
Q00898	Serpina1e	Alpha-1-antitrypsin 1-5	3	5	12782678	3.22448e-14	Prevention	HFD	HIIT	5
P09813	Apoa2	Apolipoprotein A-II	3	9	12773988	1.20575e-13	Prevention	Chow	END	6
P09813	Apoa2	Apolipoprotein A-II	3	9	12767568	1.20575e-13	Prevention	Chow	HIIT	2
Q3UER8,Q8VCM7	Fgg	Fibrinogen gamma chain	3	7	12765102	5.20948e-14	Prevention	Chow	END	6
P28665	Mug1	Murinoglobulin-1	3	7	12763098	3.22448e-14	Treatment	HFD	END	2
Q00898	Serpina1e	Alpha-1-antitrypsin 1-5	3	5	12747735	3.22448e-14	Prevention	Chow	HIIT	3
E9PV24,E9PV24-2	Fga	Fibrinogen alpha chain,Isoform 2 of Fibrinogen alpha chain	3	7	12746407	9.32452e-14	Treatment	Chow	NONE	8
P06728	Apoa4	Apolipoprotein A-IV	3	6	12741438	1.56537e-13	Prevention	HFD	NONE	9
P07309	Ttr	Transthyretin	3	6	12741319	7.20797e-14	Prevention	HFD	HIIT	4
P06728	Apoa4	Apolipoprotein A-IV	3	6	12722314	1.56537e-13	Prevention	HFD	HIIT	2
E9PV24,E9PV24-2	Fga	Fibrinogen alpha chain,Isoform 2 of Fibrinogen alpha chain	3	7	12717523	9.32452e-14	Treatment	Chow	NONE	2
Q3UER8,Q8VCM7	Fgg	Fibrinogen gamma chain	3	7	12709835	5.20948e-14	Treatment	Chow	HIIT	3
H3BL60,P01027,P01027-2,H3BKW9	C3	Complement C3 (Fragment),Complement C3,Isoform Short of Complement C3,Complement C3 (Fragment)	3	4	12709556	1.75323e-13	Treatment	Chow	HIIT	6
P06728	Apoa4	Apolipoprotein A-IV	3	6	12679316	1.56537e-13	Treatment	HFD	END	4
Q3UER8,Q8VCM7	Fgg	Fibrinogen gamma chain	3	7	12669902	5.20948e-14	Prevention	HFD	HIIT	2
P28665	Mug1	Murinoglobulin-1	3	7	12668518	3.22448e-14	Prevention	HFD	END	3
P07309	Ttr	Transthyretin	3	6	12668129	7.20797e-14	Treatment	Chow	END	3
A8DUK4,E9Q223	Hbb-bs	Beta-globin,Hemoglobin, beta adult s chain (Fragment)	3	8	12623505	3.22448e-14	Prevention	Chow	HIIT	9
P28665	Mug1	Murinoglobulin-1	3	7	12617271	3.22448e-14	Treatment	HFD	NONE	2
H3BL60,P01027,P01027-2,H3BKW9	C3	Complement C3 (Fragment),Complement C3,Isoform Short of Complement C3,Complement C3 (Fragment)	3	4	12616606	1.75323e-13	Prevention	Chow	NONE	4
Q3UER8,Q8VCM7	Fgg	Fibrinogen gamma chain	3	7	12573459	5.20948e-14	Prevention	Chow	END	2
Q3UER8,Q8VCM7	Fgg	Fibrinogen gamma chain	3	7	12573082	5.20948e-14	Prevention	Chow	NONE	10
P07724	Alb	Serum albumin	3	6	12570254	3.22448e-14	Treatment	Chow	NONE	10
P06728	Apoa4	Apolipoprotein A-IV	3	6	12558954	1.56537e-13	Prevention	HFD	NONE	11
A0A075B6A0,P01872,P01872-2,A0A075B5P6	Ighm	Immunoglobulin heavy constant mu (Fragment),Immunoglobulin heavy constant mu,Isoform 2 of Immunoglobulin heavy constant mu,Immunoglobulin heavy constant mu (Fragment)	3	6	12557641	9.3638e-14	Prevention	Chow	NONE	6
P28665	Mug1	Murinoglobulin-1	3	7	12557418	3.22448e-14	Treatment	Chow	END	4
A8DUK4,E9Q223	Hbb-bs	Beta-globin,Hemoglobin, beta adult s chain (Fragment)	3	8	12548344	3.22448e-14	Treatment	HFD	HIIT	8
Q3UER8,Q8VCM7	Fgg	Fibrinogen gamma chain	3	7	12544095	5.20948e-14	Prevention	Chow	NONE	5
E9PV24,E9PV24-2	Fga	Fibrinogen alpha chain,Isoform 2 of Fibrinogen alpha chain	3	7	12542193	9.32452e-14	Treatment	Chow	NONE	11
P07724	Alb	Serum albumin	3	6	12541844	3.22448e-14	Treatment	Chow	NONE	8
Q61646	Hp	Haptoglobin	3	6	12537361	3.22448e-14	Treatment	HFD	HIIT	3
Q8K0E8	Fgb	Fibrinogen beta chain	3	7	12509144	3.22448e-14	Prevention	Chow	END	11
A8DUK4,E9Q223	Hbb-bs	Beta-globin,Hemoglobin, beta adult s chain (Fragment)	3	8	12499942	3.22448e-14	Prevention	Chow	HIIT	5
Q00898	Serpina1e	Alpha-1-antitrypsin 1-5	3	5	12494619	3.22448e-14	Prevention	HFD	END	3
P07724	Alb	Serum albumin	3	6	12494546	3.22448e-14	Treatment	Chow	END	9
Q03734	Serpina3m	Serine protease inhibitor A3M	3	6	12480307	7.20797e-14	Prevention	Chow	HIIT	2
Q03734	Serpina3m	Serine protease inhibitor A3M	3	6	12478881	7.20797e-14	Prevention	Chow	HIIT	4
Q3UER8,Q8VCM7	Fgg	Fibrinogen gamma chain	3	7	12475507	5.20948e-14	Treatment	Chow	END	7
A8DUK4,E9Q223	Hbb-bs	Beta-globin,Hemoglobin, beta adult s chain (Fragment)	3	8	12464512	3.22448e-14	Prevention	Chow	END	2
Q03734	Serpina3m	Serine protease inhibitor A3M	3	6	12459295	7.20797e-14	Prevention	Chow	HIIT	11
Q03734	Serpina3m	Serine protease inhibitor A3M	3	6	12423042	7.20797e-14	Prevention	Chow	NONE	12
Q61646	Hp	Haptoglobin	3	6	12418513	3.22448e-14	Treatment	Chow	NONE	2
P28665	Mug1	Murinoglobulin-1	3	7	12400637	3.22448e-14	Treatment	Chow	END	11
Q3UER8,Q8VCM7	Fgg	Fibrinogen gamma chain	3	7	12396181	5.20948e-14	Prevention	Chow	NONE	7
P07309	Ttr	Transthyretin	3	6	12396024	7.20797e-14	Prevention	Chow	HIIT	9
Q3UER8,Q8VCM7	Fgg	Fibrinogen gamma chain	3	7	12391523	5.20948e-14	Prevention	HFD	NONE	5
P28665	Mug1	Murinoglobulin-1	3	7	12356295	3.22448e-14	Treatment	Chow	NONE	12
P09813	Apoa2	Apolipoprotein A-II	3	9	12342659	1.20575e-13	Prevention	Chow	END	8
Q8K0E8	Fgb	Fibrinogen beta chain	3	7	12336140	3.22448e-14	Prevention	Chow	END	4
P06728	Apoa4	Apolipoprotein A-IV	3	6	12335133	1.56537e-13	Treatment	HFD	HIIT	8
P06728	Apoa4	Apolipoprotein A-IV	3	6	12332731	1.56537e-13	Prevention	HFD	NONE	4
Q03734	Serpina3m	Serine protease inhibitor A3M	3	6	12328692	7.20797e-14	Prevention	Chow	END	5
P07309	Ttr	Transthyretin	3	6	12300962	7.20797e-14	Prevention	Chow	NONE	4
P06728	Apoa4	Apolipoprotein A-IV	3	6	12290879	1.56537e-13	Treatment	HFD	END	6
Q8K0E8	Fgb	Fibrinogen beta chain	3	7	12285808	3.22448e-14	Prevention	Chow	HIIT	3
P06728	Apoa4	Apolipoprotein A-IV	3	6	12282692	1.56537e-13	Treatment	HFD	END	9
Q3UER8,Q8VCM7	Fgg	Fibrinogen gamma chain	3	7	12281484	5.20948e-14	Treatment	Chow	END	6
P28665	Mug1	Murinoglobulin-1	3	7	12280279	3.22448e-14	Treatment	Chow	HIIT	6
Q3UER8,Q8VCM7	Fgg	Fibrinogen gamma chain	3	7	12278722	5.20948e-14	Treatment	Chow	NONE	4
H3BL60,P01027,P01027-2,H3BKW9	C3	Complement C3 (Fragment),Complement C3,Isoform Short of Complement C3,Complement C3 (Fragment)	3	4	12271585	1.75323e-13	Treatment	Chow	END	1
P28665	Mug1	Murinoglobulin-1	3	7	12269904	3.22448e-14	Prevention	HFD	NONE	4
P06728	Apoa4	Apolipoprotein A-IV	3	6	12252460	1.56537e-13	Prevention	HFD	END	1
P06728	Apoa4	Apolipoprotein A-IV	3	6	12249880	1.56537e-13	Prevention	HFD	END	8
A0A1B0GS57,Q91X72	Hpx	Hemopexin (Fragment),Hemopexin	3	6	12246303	3.22448e-14	Prevention	Chow	NONE	11
Q8K0E8	Fgb	Fibrinogen beta chain	3	7	12245323	3.22448e-14	Prevention	HFD	END	10
Q61646	Hp	Haptoglobin	3	6	12244774	3.22448e-14	Treatment	HFD	END	11
A0A0R4J0I1,P07759	Serpina3k	MCG1051009,Serine protease inhibitor A3K	3	5	12239525	9.54106e-14	Prevention	HFD	NONE	7
P06728	Apoa4	Apolipoprotein A-IV	3	6	12237791	1.56537e-13	Prevention	HFD	NONE	10
P07309	Ttr	Transthyretin	3	6	12233410	7.20797e-14	Prevention	HFD	HIIT	7
A0A1B0GS57,Q91X72	Hpx	Hemopexin (Fragment),Hemopexin	3	6	12222697	3.22448e-14	Prevention	HFD	HIIT	2
Q03734	Serpina3m	Serine protease inhibitor A3M	3	6	12221919	7.20797e-14	Prevention	Chow	NONE	3
A8DUK4,E9Q223	Hbb-bs	Beta-globin,Hemoglobin, beta adult s chain (Fragment)	3	8	12220444	3.22448e-14	Prevention	Chow	END	6
Q3UER8,Q8VCM7	Fgg	Fibrinogen gamma chain	3	7	12219532	5.20948e-14	Treatment	Chow	END	2
P07309	Ttr	Transthyretin	3	6	12215610	7.20797e-14	Prevention	HFD	END	4
P28665	Mug1	Murinoglobulin-1	3	7	12209643	3.22448e-14	Treatment	Chow	END	1
P06728	Apoa4	Apolipoprotein A-IV	3	6	12207139	1.56537e-13	Prevention	HFD	HIIT	6
Q03734	Serpina3m	Serine protease inhibitor A3M	3	6	12203156	7.20797e-14	Prevention	HFD	END	5
Q3UER8,Q8VCM7	Fgg	Fibrinogen gamma chain	3	7	12194597	5.20948e-14	Treatment	Chow	NONE	11
Q06890,D6RFP9,E9PUU2,E9Q8Y5,E9Q2G2,E9PXG5,E9Q9B8	Clu	Clusterin,Clusterin,Clusterin (Fragment),Clusterin (Fragment),Clusterin (Fragment),Clusterin (Fragment),Clusterin (Fragment)	3	4	12189496	3.68849e-13	Treatment	HFD	NONE	11
P07724	Alb	Serum albumin	3	6	12180553	3.22448e-14	Treatment	Chow	END	3
H3BL60,P01027,P01027-2,H3BKW9	C3	Complement C3 (Fragment),Complement C3,Isoform Short of Complement C3,Complement C3 (Fragment)	3	4	12177656	1.75323e-13	Treatment	Chow	NONE	11
P06728	Apoa4	Apolipoprotein A-IV	3	6	12176890	1.56537e-13	Prevention	HFD	END	2
P07309	Ttr	Transthyretin	3	6	12169669	7.20797e-14	Prevention	Chow	END	8
P06728	Apoa4	Apolipoprotein A-IV	3	6	12159464	1.56537e-13	Prevention	HFD	NONE	7
P06728	Apoa4	Apolipoprotein A-IV	3	6	12141569	1.56537e-13	Treatment	HFD	NONE	4
P28665	Mug1	Murinoglobulin-1	3	7	12129704	3.22448e-14	Treatment	HFD	HIIT	1
P09813	Apoa2	Apolipoprotein A-II	3	9	12123487	1.20575e-13	Treatment	Chow	HIIT	8
Q3UER8,Q8VCM7	Fgg	Fibrinogen gamma chain	3	7	12112061	5.20948e-14	Treatment	Chow	HIIT	10
Q3UER8,Q8VCM7	Fgg	Fibrinogen gamma chain	3	7	12108320	5.20948e-14	Treatment	Chow	END	4
Q8K0E8	Fgb	Fibrinogen beta chain	3	7	12101495	3.22448e-14	Treatment	HFD	NONE	4
H3BL60,P01027,P01027-2,H3BKW9	C3	Complement C3 (Fragment),Complement C3,Isoform Short of Complement C3,Complement C3 (Fragment)	3	4	12100731	1.75323e-13	Prevention	Chow	NONE	2
P06728	Apoa4	Apolipoprotein A-IV	3	6	12100051	1.56537e-13	Treatment	HFD	END	8
P07724	Alb	Serum albumin	3	6	12090497	3.22448e-14	Treatment	Chow	NONE	11
P07724	Alb	Serum albumin	3	6	12085522	3.22448e-14	Treatment	Chow	HIIT	3
E9PV24,E9PV24-2	Fga	Fibrinogen alpha chain,Isoform 2 of Fibrinogen alpha chain	3	7	12070521	9.32452e-14	Treatment	Chow	NONE	4
A0A075B6A0,P01872,P01872-2,A0A075B5P6	Ighm	Immunoglobulin heavy constant mu (Fragment),Immunoglobulin heavy constant mu,Isoform 2 of Immunoglobulin heavy constant mu,Immunoglobulin heavy constant mu (Fragment)	3	6	12068788	9.3638e-14	Treatment	Chow	END	8
P28665	Mug1	Murinoglobulin-1	3	7	12064522	3.22448e-14	Prevention	Chow	END	8
Q3UER8,Q8VCM7	Fgg	Fibrinogen gamma chain	3	7	12058972	5.20948e-14	Treatment	Chow	END	12
Q03734	Serpina3m	Serine protease inhibitor A3M	3	6	12058971	7.20797e-14	Prevention	Chow	END	6
P28665	Mug1	Murinoglobulin-1	3	7	12050252	3.22448e-14	Prevention	Chow	HIIT	9
P07309	Ttr	Transthyretin	3	6	12044583	7.20797e-14	Prevention	HFD	END	2
E9PV24,E9PV24-2	Fga	Fibrinogen alpha chain,Isoform 2 of Fibrinogen alpha chain	3	7	12044524	9.32452e-14	Prevention	Chow	END	4
Q8K0E8	Fgb	Fibrinogen beta chain	3	7	12042034	3.22448e-14	Prevention	HFD	HIIT	6
H3BL60,P01027,P01027-2,H3BKW9	C3	Complement C3 (Fragment),Complement C3,Isoform Short of Complement C3,Complement C3 (Fragment)	3	4	12031530	1.75323e-13	Prevention	Chow	HIIT	5
P06728	Apoa4	Apolipoprotein A-IV	3	6	12025940	1.56537e-13	Prevention	HFD	HIIT	1
P07309	Ttr	Transthyretin	3	6	12005483	7.20797e-14	Prevention	HFD	END	1
A0A075B6A0,P01872,P01872-2,A0A075B5P6	Ighm	Immunoglobulin heavy constant mu (Fragment),Immunoglobulin heavy constant mu,Isoform 2 of Immunoglobulin heavy constant mu,Immunoglobulin heavy constant mu (Fragment)	3	6	11959895	9.3638e-14	Treatment	HFD	HIIT	6
E9PV24,E9PV24-2	Fga	Fibrinogen alpha chain,Isoform 2 of Fibrinogen alpha chain	3	7	11954591	9.32452e-14	Treatment	Chow	HIIT	7
A8DUK4,E9Q223	Hbb-bs	Beta-globin,Hemoglobin, beta adult s chain (Fragment)	3	8	11921871	3.22448e-14	Prevention	Chow	END	5
Q8K0E8	Fgb	Fibrinogen beta chain	3	7	11916268	3.22448e-14	Prevention	Chow	NONE	7
Q8K0E8	Fgb	Fibrinogen beta chain	3	7	11914134	3.22448e-14	Treatment	Chow	NONE	7
A0A0A6YVP0,A0A075B5P3	Ighg2b	Immunoglobulin heavy constant gamma 2B (Fragment)	3	7	11910326	9.54106e-14	Treatment	HFD	END	7
H3BL60,P01027,P01027-2,H3BKW9	C3	Complement C3 (Fragment),Complement C3,Isoform Short of Complement C3,Complement C3 (Fragment)	3	4	11909728	1.75323e-13	Prevention	Chow	END	5
Q61646	Hp	Haptoglobin	3	6	11906964	3.22448e-14	Treatment	HFD	NONE	1
P07724	Alb	Serum albumin	3	6	11903543	3.22448e-14	Treatment	Chow	END	1
H3BL60,P01027,P01027-2,H3BKW9	C3	Complement C3 (Fragment),Complement C3,Isoform Short of Complement C3,Complement C3 (Fragment)	3	4	11903333	1.75323e-13	Treatment	Chow	END	11
P07724	Alb	Serum albumin	3	6	11901878	3.22448e-14	Treatment	Chow	NONE	12
A0A0A6YVP0,A0A075B5P3	Ighg2b	Immunoglobulin heavy constant gamma 2B (Fragment)	3	7	11885376	9.54106e-14	Treatment	HFD	NONE	2
E9PV24,E9PV24-2	Fga	Fibrinogen alpha chain,Isoform 2 of Fibrinogen alpha chain	3	7	11884170	9.32452e-14	Treatment	Chow	END	7
Q3UER8,Q8VCM7	Fgg	Fibrinogen gamma chain	3	7	11870697	5.20948e-14	Prevention	Chow	END	11
H3BL60,P01027,P01027-2,H3BKW9	C3	Complement C3 (Fragment),Complement C3,Isoform Short of Complement C3,Complement C3 (Fragment)	3	4	11863653	1.75323e-13	Prevention	Chow	END	7
H3BL60,P01027,P01027-2,H3BKW9	C3	Complement C3 (Fragment),Complement C3,Isoform Short of Complement C3,Complement C3 (Fragment)	3	4	11850214	1.75323e-13	Prevention	HFD	NONE	7
A0A075B6A0,P01872,P01872-2,A0A075B5P6	Ighm	Immunoglobulin heavy constant mu (Fragment),Immunoglobulin heavy constant mu,Isoform 2 of Immunoglobulin heavy constant mu,Immunoglobulin heavy constant mu (Fragment)	3	6	11844664	9.3638e-14	Treatment	Chow	END	6
H3BL60,P01027,P01027-2,H3BKW9	C3	Complement C3 (Fragment),Complement C3,Isoform Short of Complement C3,Complement C3 (Fragment)	3	4	11837765	1.75323e-13	Prevention	HFD	END	7
E9PV24,E9PV24-2	Fga	Fibrinogen alpha chain,Isoform 2 of Fibrinogen alpha chain	3	7	11832859	9.32452e-14	Prevention	Chow	END	3
P07724	Alb	Serum albumin	3	6	11814544	3.22448e-14	Treatment	Chow	HIIT	7
H3BL60,P01027,P01027-2,H3BKW9	C3	Complement C3 (Fragment),Complement C3,Isoform Short of Complement C3,Complement C3 (Fragment)	3	4	11810895	1.75323e-13	Treatment	Chow	HIIT	7
P28665	Mug1	Murinoglobulin-1	3	7	11802638	3.22448e-14	Treatment	Chow	NONE	9
Q8K0E8	Fgb	Fibrinogen beta chain	3	7	11785227	3.22448e-14	Treatment	HFD	END	11
P06728	Apoa4	Apolipoprotein A-IV	3	6	11780809	1.56537e-13	Prevention	HFD	END	9
Q3UER8,Q8VCM7	Fgg	Fibrinogen gamma chain	3	7	11779019	5.20948e-14	Treatment	Chow	HIIT	4
H3BL60,P01027,P01027-2,H3BKW9	C3	Complement C3 (Fragment),Complement C3,Isoform Short of Complement C3,Complement C3 (Fragment)	3	4	11778814	1.75323e-13	Prevention	HFD	NONE	5
P28665	Mug1	Murinoglobulin-1	3	7	11767248	3.22448e-14	Treatment	Chow	NONE	5
A0A075B6A0,P01872,P01872-2,A0A075B5P6	Ighm	Immunoglobulin heavy constant mu (Fragment),Immunoglobulin heavy constant mu,Isoform 2 of Immunoglobulin heavy constant mu,Immunoglobulin heavy constant mu (Fragment)	3	6	11765889	9.3638e-14	Treatment	Chow	END	9
Q3UER8,Q8VCM7	Fgg	Fibrinogen gamma chain	3	7	11765369	5.20948e-14	Treatment	Chow	NONE	6
H3BL60,P01027,P01027-2,H3BKW9	C3	Complement C3 (Fragment),Complement C3,Isoform Short of Complement C3,Complement C3 (Fragment)	3	4	11759361	1.75323e-13	Prevention	Chow	NONE	11
P06728	Apoa4	Apolipoprotein A-IV	3	6	11746268	1.56537e-13	Prevention	HFD	NONE	3
A0A075B6A0,P01872,P01872-2,A0A075B5P6	Ighm	Immunoglobulin heavy constant mu (Fragment),Immunoglobulin heavy constant mu,Isoform 2 of Immunoglobulin heavy constant mu,Immunoglobulin heavy constant mu (Fragment)	3	6	11744501	9.3638e-14	Prevention	HFD	NONE	5
P09813	Apoa2	Apolipoprotein A-II	3	9	11736095	1.20575e-13	Treatment	Chow	HIIT	7
H3BL60,P01027,P01027-2,H3BKW9	C3	Complement C3 (Fragment),Complement C3,Isoform Short of Complement C3,Complement C3 (Fragment)	3	4	11725819	1.75323e-13	Prevention	Chow	NONE	7
H3BL60,P01027,P01027-2,H3BKW9	C3	Complement C3 (Fragment),Complement C3,Isoform Short of Complement C3,Complement C3 (Fragment)	3	4	11723683	1.75323e-13	Treatment	Chow	HIIT	9
Q3UER8,Q8VCM7	Fgg	Fibrinogen gamma chain	3	7	11720088	5.20948e-14	Treatment	HFD	NONE	2
P28665	Mug1	Murinoglobulin-1	3	7	11707904	3.22448e-14	Treatment	HFD	NONE	7
A0A075B6A0,P01872,P01872-2,A0A075B5P6	Ighm	Immunoglobulin heavy constant mu (Fragment),Immunoglobulin heavy constant mu,Isoform 2 of Immunoglobulin heavy constant mu,Immunoglobulin heavy constant mu (Fragment)	3	6	11700569	9.3638e-14	Treatment	Chow	END	2
P28665	Mug1	Murinoglobulin-1	3	7	11674180	3.22448e-14	Prevention	Chow	NONE	4
Q3UER8,Q8VCM7	Fgg	Fibrinogen gamma chain	3	7	11668232	5.20948e-14	Prevention	Chow	HIIT	3
Q3UER8,Q8VCM7	Fgg	Fibrinogen gamma chain	3	7	11662295	5.20948e-14	Treatment	Chow	HIIT	9
Q06890,D6RFP9,E9PUU2,E9Q8Y5,E9Q2G2,E9PXG5,E9Q9B8	Clu	Clusterin,Clusterin,Clusterin (Fragment),Clusterin (Fragment),Clusterin (Fragment),Clusterin (Fragment),Clusterin (Fragment)	3	4	11658356	3.68849e-13	Treatment	HFD	HIIT	9
P07724	Alb	Serum albumin	3	6	11657074	3.22448e-14	Treatment	Chow	HIIT	9
P28665	Mug1	Murinoglobulin-1	3	7	11654656	3.22448e-14	Prevention	Chow	END	3
Q00898	Serpina1e	Alpha-1-antitrypsin 1-5	3	5	11642963	3.22448e-14	Treatment	HFD	HIIT	6
P07309	Ttr	Transthyretin	3	6	11630827	7.20797e-14	Prevention	Chow	NONE	2
E9PV24,E9PV24-2	Fga	Fibrinogen alpha chain,Isoform 2 of Fibrinogen alpha chain	3	7	11627411	9.32452e-14	Prevention	HFD	END	8
Q00898	Serpina1e	Alpha-1-antitrypsin 1-5	3	5	11625134	3.22448e-14	Treatment	HFD	HIIT	8
P28665	Mug1	Murinoglobulin-1	3	7	11592249	3.22448e-14	Treatment	Chow	NONE	1
H3BL60,P01027,P01027-2,H3BKW9	C3	Complement C3 (Fragment),Complement C3,Isoform Short of Complement C3,Complement C3 (Fragment)	3	4	11591796	1.75323e-13	Treatment	Chow	HIIT	2
H3BL60,P01027,P01027-2,H3BKW9	C3	Complement C3 (Fragment),Complement C3,Isoform Short of Complement C3,Complement C3 (Fragment)	3	4	11591622	1.75323e-13	Prevention	Chow	END	2
P06728	Apoa4	Apolipoprotein A-IV	3	6	11589043	1.56537e-13	Prevention	HFD	NONE	2
A8DUK4,E9Q223	Hbb-bs	Beta-globin,Hemoglobin, beta adult s chain (Fragment)	3	8	11585577	3.22448e-14	Prevention	HFD	HIIT	4
E9PV24,E9PV24-2	Fga	Fibrinogen alpha chain,Isoform 2 of Fibrinogen alpha chain	3	7	11581202	9.32452e-14	Treatment	Chow	END	2
P28665	Mug1	Murinoglobulin-1	3	7	11576872	3.22448e-14	Treatment	Chow	HIIT	1
A0A0R4J0I1,P07759	Serpina3k	MCG1051009,Serine protease inhibitor A3K	3	5	11569792	9.54106e-14	Treatment	HFD	END	11
Q8K0E8	Fgb	Fibrinogen beta chain	3	7	11557549	3.22448e-14	Prevention	HFD	END	5
E9PV24,E9PV24-2	Fga	Fibrinogen alpha chain,Isoform 2 of Fibrinogen alpha chain	3	7	11555759	9.32452e-14	Prevention	Chow	NONE	8
H3BL60,P01027,P01027-2,H3BKW9	C3	Complement C3 (Fragment),Complement C3,Isoform Short of Complement C3,Complement C3 (Fragment)	3	4	11526330	1.75323e-13	Prevention	Chow	END	4
Q61646	Hp	Haptoglobin	3	6	11522621	3.22448e-14	Treatment	Chow	HIIT	6
Q8K0E8	Fgb	Fibrinogen beta chain	3	7	11504290	3.22448e-14	Treatment	Chow	NONE	10
H3BL60,P01027,P01027-2,H3BKW9	C3	Complement C3 (Fragment),Complement C3,Isoform Short of Complement C3,Complement C3 (Fragment)	3	4	11500247	1.75323e-13	Treatment	Chow	END	2
A8DUK4,E9Q223	Hbb-bs	Beta-globin,Hemoglobin, beta adult s chain (Fragment)	3	8	11498619	3.22448e-14	Prevention	HFD	HIIT	6
P07724	Alb	Serum albumin	3	6	11496745	3.22448e-14	Treatment	Chow	NONE	1
Q3UER8,Q8VCM7	Fgg	Fibrinogen gamma chain	3	7	11495885	5.20948e-14	Prevention	HFD	END	10
Q3UER8,Q8VCM7	Fgg	Fibrinogen gamma chain	3	7	11494559	5.20948e-14	Treatment	HFD	NONE	10
P07724	Alb	Serum albumin	3	6	11481921	3.22448e-14	Treatment	Chow	END	5
Q3UER8,Q8VCM7	Fgg	Fibrinogen gamma chain	3	7	11465031	5.20948e-14	Prevention	Chow	HIIT	6
A8DUK4,E9Q223	Hbb-bs	Beta-globin,Hemoglobin, beta adult s chain (Fragment)	3	8	11464206	3.22448e-14	Prevention	HFD	END	6
A0A075B6A0,P01872,P01872-2,A0A075B5P6	Ighm	Immunoglobulin heavy constant mu (Fragment),Immunoglobulin heavy constant mu,Isoform 2 of Immunoglobulin heavy constant mu,Immunoglobulin heavy constant mu (Fragment)	3	6	11461311	9.3638e-14	Prevention	HFD	HIIT	8
P07724	Alb	Serum albumin	3	6	11460066	3.22448e-14	Treatment	Chow	HIIT	12
P06728	Apoa4	Apolipoprotein A-IV	3	6	11452285	1.56537e-13	Treatment	HFD	NONE	2
P07724	Alb	Serum albumin	3	6	11446427	3.22448e-14	Treatment	Chow	HIIT	4
H3BL60,P01027,P01027-2,H3BKW9	C3	Complement C3 (Fragment),Complement C3,Isoform Short of Complement C3,Complement C3 (Fragment)	3	4	11445039	1.75323e-13	Treatment	Chow	NONE	8
A0A0A6YVP0,A0A075B5P3	Ighg2b	Immunoglobulin heavy constant gamma 2B (Fragment)	3	7	11426009	9.54106e-14	Treatment	HFD	HIIT	8
Q8K0E8	Fgb	Fibrinogen beta chain	3	7	11417485	3.22448e-14	Prevention	HFD	HIIT	5
A0A0A6YVP0,A0A075B5P3	Ighg2b	Immunoglobulin heavy constant gamma 2B (Fragment)	3	7	11417288	9.54106e-14	Treatment	HFD	NONE	7
H3BL60,P01027,P01027-2,H3BKW9	C3	Complement C3 (Fragment),Complement C3,Isoform Short of Complement C3,Complement C3 (Fragment)	3	4	11417268	1.75323e-13	Treatment	Chow	END	8
Q00897	Serpina1d	Alpha-1-antitrypsin 1-4	3	7	11410540	3.22448e-14	Treatment	Chow	HIIT	2
E9PV24,E9PV24-2	Fga	Fibrinogen alpha chain,Isoform 2 of Fibrinogen alpha chain	3	7	11402214	9.32452e-14	Treatment	Chow	HIIT	1
P06728	Apoa4	Apolipoprotein A-IV	3	6	11398034	1.56537e-13	Treatment	HFD	HIIT	9
E9PV24,E9PV24-2	Fga	Fibrinogen alpha chain,Isoform 2 of Fibrinogen alpha chain	3	7	11395743	9.32452e-14	Prevention	Chow	HIIT	8
A8DUK4,E9Q223	Hbb-bs	Beta-globin,Hemoglobin, beta adult s chain (Fragment)	3	8	11381978	3.22448e-14	Prevention	Chow	HIIT	1
Q8K0E8	Fgb	Fibrinogen beta chain	3	7	11380059	3.22448e-14	Prevention	Chow	HIIT	11
P06728	Apoa4	Apolipoprotein A-IV	3	6	11379236	1.56537e-13	Treatment	HFD	NONE	1
P28665	Mug1	Murinoglobulin-1	3	7	11378341	3.22448e-14	Treatment	HFD	HIIT	5
P06728	Apoa4	Apolipoprotein A-IV	3	6	11374074	1.56537e-13	Prevention	HFD	NONE	8
Q03734	Serpina3m	Serine protease inhibitor A3M	3	6	11372923	7.20797e-14	Prevention	Chow	END	11
Q03734	Serpina3m	Serine protease inhibitor A3M	3	6	11371898	7.20797e-14	Prevention	Chow	NONE	4
E9PV24,E9PV24-2	Fga	Fibrinogen alpha chain,Isoform 2 of Fibrinogen alpha chain	3	7	11366987	9.32452e-14	Treatment	Chow	HIIT	4
P28665	Mug1	Murinoglobulin-1	3	7	11345103	3.22448e-14	Treatment	Chow	END	9
A8DUK4,E9Q223	Hbb-bs	Beta-globin,Hemoglobin, beta adult s chain (Fragment)	3	8	11327780	3.22448e-14	Treatment	HFD	END	7
Q06890,D6RFP9,E9PUU2,E9Q8Y5,E9Q2G2,E9PXG5,E9Q9B8	Clu	Clusterin,Clusterin,Clusterin (Fragment),Clusterin (Fragment),Clusterin (Fragment),Clusterin (Fragment),Clusterin (Fragment)	3	4	11323662	3.68849e-13	Treatment	HFD	NONE	8
Q3UER8,Q8VCM7	Fgg	Fibrinogen gamma chain	3	7	11302632	5.20948e-14	Treatment	HFD	HIIT	8
Q00898	Serpina1e	Alpha-1-antitrypsin 1-5	3	5	11290885	3.22448e-14	Prevention	Chow	NONE	7
P07724	Alb	Serum albumin	3	6	11279411	3.22448e-14	Treatment	Chow	NONE	4
Q03734	Serpina3m	Serine protease inhibitor A3M	3	6	11274014	7.20797e-14	Prevention	HFD	END	11
Q3UER8,Q8VCM7	Fgg	Fibrinogen gamma chain	3	7	11251119	5.20948e-14	Prevention	HFD	HIIT	4
A0A075B6A0,P01872,P01872-2,A0A075B5P6	Ighm	Immunoglobulin heavy constant mu (Fragment),Immunoglobulin heavy constant mu,Isoform 2 of Immunoglobulin heavy constant mu,Immunoglobulin heavy constant mu (Fragment)	3	6	11247737	9.3638e-14	Treatment	HFD	NONE	4
Q03734	Serpina3m	Serine protease inhibitor A3M	3	6	11247274	7.20797e-14	Prevention	HFD	HIIT	3
H3BL60,P01027,P01027-2,H3BKW9	C3	Complement C3 (Fragment),Complement C3,Isoform Short of Complement C3,Complement C3 (Fragment)	3	4	11237006	1.75323e-13	Prevention	HFD	NONE	12
Q8K0E8	Fgb	Fibrinogen beta chain	3	7	11229438	3.22448e-14	Prevention	HFD	END	6
A0A0A6YVP0,A0A075B5P3	Ighg2b	Immunoglobulin heavy constant gamma 2B (Fragment)	3	7	11229294	9.54106e-14	Treatment	HFD	NONE	3
A8DUK4,E9Q223	Hbb-bs	Beta-globin,Hemoglobin, beta adult s chain (Fragment)	3	8	11221292	3.22448e-14	Treatment	Chow	END	5
Q8K0E8	Fgb	Fibrinogen beta chain	3	7	11200020	3.22448e-14	Prevention	Chow	HIIT	6
E9PV24,E9PV24-2	Fga	Fibrinogen alpha chain,Isoform 2 of Fibrinogen alpha chain	3	7	11189433	9.32452e-14	Prevention	Chow	HIIT	4
Q03734	Serpina3m	Serine protease inhibitor A3M	3	6	11185812	7.20797e-14	Prevention	Chow	NONE	11
P06728	Apoa4	Apolipoprotein A-IV	3	6	11182835	1.56537e-13	Treatment	HFD	END	3
Q3UER8,Q8VCM7	Fgg	Fibrinogen gamma chain	3	7	11169693	5.20948e-14	Prevention	HFD	HIIT	3
A8DUK4,E9Q223	Hbb-bs	Beta-globin,Hemoglobin, beta adult s chain (Fragment)	3	8	11161558	3.22448e-14	Prevention	Chow	HIIT	8
Q3UER8,Q8VCM7	Fgg	Fibrinogen gamma chain	3	7	11157113	5.20948e-14	Treatment	HFD	END	3
A0A075B6A0,P01872,P01872-2,A0A075B5P6	Ighm	Immunoglobulin heavy constant mu (Fragment),Immunoglobulin heavy constant mu,Isoform 2 of Immunoglobulin heavy constant mu,Immunoglobulin heavy constant mu (Fragment)	3	6	11156845	9.3638e-14	Prevention	HFD	NONE	2
Q3UER8,Q8VCM7	Fgg	Fibrinogen gamma chain	3	7	11152645	5.20948e-14	Treatment	Chow	HIIT	2
H3BL60,P01027,P01027-2,H3BKW9	C3	Complement C3 (Fragment),Complement C3,Isoform Short of Complement C3,Complement C3 (Fragment)	3	4	11138529	1.75323e-13	Treatment	HFD	HIIT	3
Q3UER8,Q8VCM7	Fgg	Fibrinogen gamma chain	3	7	11136997	5.20948e-14	Treatment	Chow	NONE	8
Q03734	Serpina3m	Serine protease inhibitor A3M	3	6	11134421	7.20797e-14	Prevention	Chow	NONE	2
P28665	Mug1	Murinoglobulin-1	3	7	11127123	3.22448e-14	Treatment	Chow	END	2
Q03734	Serpina3m	Serine protease inhibitor A3M	3	6	11120312	7.20797e-14	Prevention	Chow	HIIT	9
Q03734	Serpina3m	Serine protease inhibitor A3M	3	6	11119418	7.20797e-14	Prevention	Chow	HIIT	3
E9PV24,E9PV24-2	Fga	Fibrinogen alpha chain,Isoform 2 of Fibrinogen alpha chain	3	7	11103904	9.32452e-14	Prevention	HFD	END	11
Q8K0E8	Fgb	Fibrinogen beta chain	3	7	11095100	3.22448e-14	Prevention	HFD	END	1
Q3UER8,Q8VCM7	Fgg	Fibrinogen gamma chain	3	7	11091062	5.20948e-14	Treatment	Chow	NONE	5
Q3UER8,Q8VCM7	Fgg	Fibrinogen gamma chain	3	7	11090261	5.20948e-14	Treatment	HFD	HIIT	4
H3BL60,P01027,P01027-2,H3BKW9	C3	Complement C3 (Fragment),Complement C3,Isoform Short of Complement C3,Complement C3 (Fragment)	3	4	11088381	1.75323e-13	Treatment	HFD	END	9
E9PV24,E9PV24-2	Fga	Fibrinogen alpha chain,Isoform 2 of Fibrinogen alpha chain	3	7	11071497	9.32452e-14	Prevention	Chow	NONE	4
P28665	Mug1	Murinoglobulin-1	3	7	11063891	3.22448e-14	Treatment	Chow	END	8
Q8K0E8	Fgb	Fibrinogen beta chain	3	7	11059622	3.22448e-14	Treatment	Chow	END	11
P07724	Alb	Serum albumin	3	6	11059122	3.22448e-14	Treatment	HFD	END	1
P07724	Alb	Serum albumin	3	6	11055765	3.22448e-14	Treatment	Chow	HIIT	1
E9PV24,E9PV24-2	Fga	Fibrinogen alpha chain,Isoform 2 of Fibrinogen alpha chain	3	7	11055023	9.32452e-14	Prevention	Chow	END	6
H3BL60,P01027,P01027-2,H3BKW9	C3	Complement C3 (Fragment),Complement C3,Isoform Short of Complement C3,Complement C3 (Fragment)	3	4	11041132	1.75323e-13	Treatment	HFD	HIIT	10
P07724	Alb	Serum albumin	3	6	11032001	3.22448e-14	Treatment	Chow	END	10
P06728	Apoa4	Apolipoprotein A-IV	3	6	11021310	1.56537e-13	Prevention	HFD	END	7
Q00898	Serpina1e	Alpha-1-antitrypsin 1-5	3	5	11018533	3.22448e-14	Prevention	HFD	END	4
Q8K0E8	Fgb	Fibrinogen beta chain	3	7	10997946	3.22448e-14	Prevention	Chow	END	2
A0A0A6YVP0,A0A075B5P3	Ighg2b	Immunoglobulin heavy constant gamma 2B (Fragment)	3	7	10992503	9.54106e-14	Treatment	HFD	HIIT	1
Q61646	Hp	Haptoglobin	3	6	10988933	3.22448e-14	Treatment	HFD	HIIT	9
P07309	Ttr	Transthyretin	3	6	10972919	7.20797e-14	Prevention	Chow	HIIT	2
P07724	Alb	Serum albumin	3	6	10969004	3.22448e-14	Treatment	Chow	NONE	7
A0A075B6A0,P01872,P01872-2,A0A075B5P6	Ighm	Immunoglobulin heavy constant mu (Fragment),Immunoglobulin heavy constant mu,Isoform 2 of Immunoglobulin heavy constant mu,Immunoglobulin heavy constant mu (Fragment)	3	6	10966586	9.3638e-14	Treatment	HFD	NONE	7
A0A075B6A0,P01872,P01872-2,A0A075B5P6	Ighm	Immunoglobulin heavy constant mu (Fragment),Immunoglobulin heavy constant mu,Isoform 2 of Immunoglobulin heavy constant mu,Immunoglobulin heavy constant mu (Fragment)	3	6	10966249	9.3638e-14	Prevention	Chow	HIIT	8
H3BL60,P01027,P01027-2,H3BKW9	C3	Complement C3 (Fragment),Complement C3,Isoform Short of Complement C3,Complement C3 (Fragment)	3	4	10956621	1.75323e-13	Treatment	Chow	END	9
P06728	Apoa4	Apolipoprotein A-IV	3	6	10943497	1.56537e-13	Treatment	HFD	HIIT	5
Q3UER8,Q8VCM7	Fgg	Fibrinogen gamma chain	3	7	10939813	5.20948e-14	Treatment	Chow	HIIT	12
P28665	Mug1	Murinoglobulin-1	3	7	10932299	3.22448e-14	Treatment	Chow	HIIT	9
Q03734	Serpina3m	Serine protease inhibitor A3M	3	6	10920103	7.20797e-14	Prevention	HFD	NONE	12
P06728	Apoa4	Apolipoprotein A-IV	3	6	10912187	1.56537e-13	Treatment	HFD	HIIT	4
P07724	Alb	Serum albumin	3	6	10908182	3.22448e-14	Treatment	Chow	NONE	9
P06728	Apoa4	Apolipoprotein A-IV	3	6	10898823	1.56537e-13	Treatment	HFD	NONE	10
E9PV24,E9PV24-2	Fga	Fibrinogen alpha chain,Isoform 2 of Fibrinogen alpha chain	3	7	10877544	9.32452e-14	Treatment	Chow	HIIT	12
E9PV24,E9PV24-2	Fga	Fibrinogen alpha chain,Isoform 2 of Fibrinogen alpha chain	3	7	10857493	9.32452e-14	Prevention	Chow	END	7
P07309	Ttr	Transthyretin	3	6	10856854	7.20797e-14	Prevention	Chow	END	7
Q06890,D6RFP9,E9PUU2,E9Q8Y5,E9Q2G2,E9PXG5,E9Q9B8	Clu	Clusterin,Clusterin,Clusterin (Fragment),Clusterin (Fragment),Clusterin (Fragment),Clusterin (Fragment),Clusterin (Fragment)	3	4	10840583	3.68849e-13	Treatment	HFD	NONE	2
Q03734	Serpina3m	Serine protease inhibitor A3M	3	6	10836353	7.20797e-14	Prevention	HFD	END	2
Q06890,D6RFP9,E9PUU2,E9Q8Y5,E9Q2G2,E9PXG5,E9Q9B8	Clu	Clusterin,Clusterin,Clusterin (Fragment),Clusterin (Fragment),Clusterin (Fragment),Clusterin (Fragment),Clusterin (Fragment)	3	4	10827830	3.68849e-13	Treatment	HFD	NONE	9
P23953,A0A1D5RM42	Ces1c	Carboxylesterase 1C,Carboxylic ester hydrolase (Fragment)	3	6	10819387	9.32452e-14	Treatment	Chow	END	5
P07309	Ttr	Transthyretin	3	6	10818493	7.20797e-14	Prevention	HFD	NONE	1
H3BL60,P01027,P01027-2,H3BKW9	C3	Complement C3 (Fragment),Complement C3,Isoform Short of Complement C3,Complement C3 (Fragment)	3	4	10815192	1.75323e-13	Prevention	Chow	HIIT	11
Q03734	Serpina3m	Serine protease inhibitor A3M	3	6	10810119	7.20797e-14	Prevention	Chow	NONE	10
Q03734	Serpina3m	Serine protease inhibitor A3M	3	6	10806033	7.20797e-14	Prevention	HFD	HIIT	5
A8DUK4,E9Q223	Hbb-bs	Beta-globin,Hemoglobin, beta adult s chain (Fragment)	3	8	10804846	3.22448e-14	Prevention	HFD	END	1
Q3UER8,Q8VCM7	Fgg	Fibrinogen gamma chain	3	7	10802592	5.20948e-14	Treatment	HFD	NONE	11
H3BL60,P01027,P01027-2,H3BKW9	C3	Complement C3 (Fragment),Complement C3,Isoform Short of Complement C3,Complement C3 (Fragment)	3	4	10800768	1.75323e-13	Treatment	Chow	HIIT	11
A0A0R4J0I1,P07759	Serpina3k	MCG1051009,Serine protease inhibitor A3K	3	5	10799658	9.54106e-14	Treatment	HFD	NONE	1
Q03734	Serpina3m	Serine protease inhibitor A3M	3	6	10798544	7.20797e-14	Prevention	Chow	END	8
H3BL60,P01027,P01027-2,H3BKW9	C3	Complement C3 (Fragment),Complement C3,Isoform Short of Complement C3,Complement C3 (Fragment)	3	4	10792583	1.75323e-13	Prevention	Chow	END	8
Q3UER8,Q8VCM7	Fgg	Fibrinogen gamma chain	3	7	10785220	5.20948e-14	Prevention	HFD	END	1
E9PV24,E9PV24-2	Fga	Fibrinogen alpha chain,Isoform 2 of Fibrinogen alpha chain	3	7	10782720	9.32452e-14	Prevention	Chow	HIIT	10
A0A075B6A0,P01872,P01872-2,A0A075B5P6	Ighm	Immunoglobulin heavy constant mu (Fragment),Immunoglobulin heavy constant mu,Isoform 2 of Immunoglobulin heavy constant mu,Immunoglobulin heavy constant mu (Fragment)	3	6	10781868	9.3638e-14	Treatment	HFD	END	8
H3BL60,P01027,P01027-2,H3BKW9	C3	Complement C3 (Fragment),Complement C3,Isoform Short of Complement C3,Complement C3 (Fragment)	3	4	10780333	1.75323e-13	Treatment	HFD	NONE	9
H3BL60,P01027,P01027-2,H3BKW9	C3	Complement C3 (Fragment),Complement C3,Isoform Short of Complement C3,Complement C3 (Fragment)	3	4	10775630	1.75323e-13	Prevention	Chow	END	3
Q03734	Serpina3m	Serine protease inhibitor A3M	3	6	10774661	7.20797e-14	Prevention	Chow	NONE	5
P28665	Mug1	Murinoglobulin-1	3	7	10773723	3.22448e-14	Treatment	Chow	NONE	7
E9PV24,E9PV24-2	Fga	Fibrinogen alpha chain,Isoform 2 of Fibrinogen alpha chain	3	7	10750800	9.32452e-14	Treatment	Chow	HIIT	9
P06728	Apoa4	Apolipoprotein A-IV	3	6	10749421	1.56537e-13	Treatment	HFD	HIIT	6
Q3UER8,Q8VCM7	Fgg	Fibrinogen gamma chain	3	7	10743868	5.20948e-14	Prevention	HFD	END	5
H3BL60,P01027,P01027-2,H3BKW9	C3	Complement C3 (Fragment),Complement C3,Isoform Short of Complement C3,Complement C3 (Fragment)	3	4	10741529	1.75323e-13	Prevention	HFD	NONE	11
P06728	Apoa4	Apolipoprotein A-IV	3	6	10739069	1.56537e-13	Prevention	HFD	NONE	5
Q3UER8,Q8VCM7	Fgg	Fibrinogen gamma chain	3	7	10726097	5.20948e-14	Prevention	HFD	NONE	2
E9PV24,E9PV24-2	Fga	Fibrinogen alpha chain,Isoform 2 of Fibrinogen alpha chain	3	7	10725560	9.32452e-14	Treatment	Chow	NONE	9
E9PV24,E9PV24-2	Fga	Fibrinogen alpha chain,Isoform 2 of Fibrinogen alpha chain	3	7	10722907	9.32452e-14	Prevention	Chow	END	8
H3BL60,P01027,P01027-2,H3BKW9	C3	Complement C3 (Fragment),Complement C3,Isoform Short of Complement C3,Complement C3 (Fragment)	3	4	10714768	1.75323e-13	Treatment	Chow	END	4
H3BL60,P01027,P01027-2,H3BKW9	C3	Complement C3 (Fragment),Complement C3,Isoform Short of Complement C3,Complement C3 (Fragment)	3	4	10712443	1.75323e-13	Treatment	HFD	NONE	7
P23953,A0A1D5RM42	Ces1c	Carboxylesterase 1C,Carboxylic ester hydrolase (Fragment)	3	6	10708223	9.32452e-14	Treatment	Chow	HIIT	11
E9PV24,E9PV24-2	Fga	Fibrinogen alpha chain,Isoform 2 of Fibrinogen alpha chain	3	7	10702302	9.32452e-14	Prevention	Chow	HIIT	1
E9PV24,E9PV24-2	Fga	Fibrinogen alpha chain,Isoform 2 of Fibrinogen alpha chain	3	7	10692731	9.32452e-14	Treatment	Chow	HIIT	10
H3BL60,P01027,P01027-2,H3BKW9	C3	Complement C3 (Fragment),Complement C3,Isoform Short of Complement C3,Complement C3 (Fragment)	3	4	10689044	1.75323e-13	Treatment	Chow	HIIT	1
H3BL60,P01027,P01027-2,H3BKW9	C3	Complement C3 (Fragment),Complement C3,Isoform Short of Complement C3,Complement C3 (Fragment)	3	4	10669861	1.75323e-13	Treatment	HFD	HIIT	2
P07309	Ttr	Transthyretin	3	6	10663506	7.20797e-14	Prevention	HFD	HIIT	6
Q03734	Serpina3m	Serine protease inhibitor A3M	3	6	10662513	7.20797e-14	Prevention	HFD	NONE	9
H3BL60,P01027,P01027-2,H3BKW9	C3	Complement C3 (Fragment),Complement C3,Isoform Short of Complement C3,Complement C3 (Fragment)	3	4	10654713	1.75323e-13	Treatment	Chow	HIIT	12
E9PV24,E9PV24-2	Fga	Fibrinogen alpha chain,Isoform 2 of Fibrinogen alpha chain	3	7	10642363	9.32452e-14	Prevention	HFD	HIIT	1
Q03734	Serpina3m	Serine protease inhibitor A3M	3	6	10638076	7.20797e-14	Prevention	Chow	END	4
H3BL60,P01027,P01027-2,H3BKW9	C3	Complement C3 (Fragment),Complement C3,Isoform Short of Complement C3,Complement C3 (Fragment)	3	4	10635178	1.75323e-13	Prevention	HFD	NONE	8
E9PV24,E9PV24-2	Fga	Fibrinogen alpha chain,Isoform 2 of Fibrinogen alpha chain	3	7	10623556	9.32452e-14	Treatment	Chow	NONE	6
Q3UER8,Q8VCM7	Fgg	Fibrinogen gamma chain	3	7	10623063	5.20948e-14	Prevention	Chow	END	4
Q00898	Serpina1e	Alpha-1-antitrypsin 1-5	3	5	10619722	3.22448e-14	Prevention	Chow	NONE	1
P06728	Apoa4	Apolipoprotein A-IV	3	6	10610384	1.56537e-13	Treatment	HFD	NONE	11
P07724	Alb	Serum albumin	3	6	10607125	3.22448e-14	Treatment	Chow	NONE	6
E9PV24,E9PV24-2	Fga	Fibrinogen alpha chain,Isoform 2 of Fibrinogen alpha chain	3	7	10603655	9.32452e-14	Prevention	HFD	END	9
Q00898	Serpina1e	Alpha-1-antitrypsin 1-5	3	5	10598241	3.22448e-14	Treatment	Chow	NONE	11
Q8K0E8	Fgb	Fibrinogen beta chain	3	7	10589785	3.22448e-14	Prevention	HFD	NONE	7
E9PV24,E9PV24-2	Fga	Fibrinogen alpha chain,Isoform 2 of Fibrinogen alpha chain	3	7	10589715	9.32452e-14	Prevention	Chow	HIIT	2
A0A0A6YVP0,A0A075B5P3	Ighg2b	Immunoglobulin heavy constant gamma 2B (Fragment)	3	7	10584760	9.54106e-14	Prevention	HFD	HIIT	2
P07724	Alb	Serum albumin	3	6	10581306	3.22448e-14	Treatment	Chow	HIIT	10
H3BL60,P01027,P01027-2,H3BKW9	C3	Complement C3 (Fragment),Complement C3,Isoform Short of Complement C3,Complement C3 (Fragment)	3	4	10579009	1.75323e-13	Prevention	HFD	NONE	4
P09813	Apoa2	Apolipoprotein A-II	3	9	10578873	1.20575e-13	Prevention	Chow	END	7
H3BL60,P01027,P01027-2,H3BKW9	C3	Complement C3 (Fragment),Complement C3,Isoform Short of Complement C3,Complement C3 (Fragment)	3	4	10574048	1.75323e-13	Treatment	Chow	END	7
H3BL60,P01027,P01027-2,H3BKW9	C3	Complement C3 (Fragment),Complement C3,Isoform Short of Complement C3,Complement C3 (Fragment)	3	4	10574031	1.75323e-13	Treatment	HFD	END	7
Q3UER8,Q8VCM7	Fgg	Fibrinogen gamma chain	3	7	10570640	5.20948e-14	Prevention	HFD	NONE	8
Q03734	Serpina3m	Serine protease inhibitor A3M	3	6	10570620	7.20797e-14	Prevention	Chow	NONE	6
Q3UER8,Q8VCM7	Fgg	Fibrinogen gamma chain	3	7	10569392	5.20948e-14	Prevention	HFD	HIIT	5
E9PV24,E9PV24-2	Fga	Fibrinogen alpha chain,Isoform 2 of Fibrinogen alpha chain	3	7	10568920	9.32452e-14	Treatment	Chow	END	4
H3BL60,P01027,P01027-2,H3BKW9	C3	Complement C3 (Fragment),Complement C3,Isoform Short of Complement C3,Complement C3 (Fragment)	3	4	10539642	1.75323e-13	Prevention	Chow	HIIT	8
Q03734	Serpina3m	Serine protease inhibitor A3M	3	6	10539251	7.20797e-14	Prevention	Chow	HIIT	6
Q03734	Serpina3m	Serine protease inhibitor A3M	3	6	10535156	7.20797e-14	Prevention	HFD	HIIT	8
E9PV24,E9PV24-2	Fga	Fibrinogen alpha chain,Isoform 2 of Fibrinogen alpha chain	3	7	10533840	9.32452e-14	Prevention	Chow	NONE	3
Q8K0E8	Fgb	Fibrinogen beta chain	3	7	10523606	3.22448e-14	Treatment	Chow	HIIT	11
P07724	Alb	Serum albumin	3	6	10514336	3.22448e-14	Treatment	Chow	END	11
A0A0A6YVP0,A0A075B5P3	Ighg2b	Immunoglobulin heavy constant gamma 2B (Fragment)	3	7	10505762	9.54106e-14	Prevention	HFD	END	1
P28665	Mug1	Murinoglobulin-1	3	7	10493200	3.22448e-14	Treatment	HFD	NONE	9
P07724	Alb	Serum albumin	3	6	10487228	3.22448e-14	Treatment	Chow	END	8
H3BL60,P01027,P01027-2,H3BKW9	C3	Complement C3 (Fragment),Complement C3,Isoform Short of Complement C3,Complement C3 (Fragment)	3	4	10484421	1.75323e-13	Treatment	HFD	HIIT	1
E9PV24,E9PV24-2	Fga	Fibrinogen alpha chain,Isoform 2 of Fibrinogen alpha chain	3	7	10483092	9.32452e-14	Treatment	Chow	END	6
H3BL60,P01027,P01027-2,H3BKW9	C3	Complement C3 (Fragment),Complement C3,Isoform Short of Complement C3,Complement C3 (Fragment)	3	4	10470651	1.75323e-13	Prevention	HFD	HIIT	5
H3BL60,P01027,P01027-2,H3BKW9	C3	Complement C3 (Fragment),Complement C3,Isoform Short of Complement C3,Complement C3 (Fragment)	3	4	10468221	1.75323e-13	Prevention	Chow	HIIT	1
Q06890,D6RFP9,E9PUU2,E9Q8Y5,E9Q2G2,E9PXG5,E9Q9B8	Clu	Clusterin,Clusterin,Clusterin (Fragment),Clusterin (Fragment),Clusterin (Fragment),Clusterin (Fragment),Clusterin (Fragment)	3	4	10444623	3.68849e-13	Treatment	HFD	HIIT	1
Q3UER8,Q8VCM7	Fgg	Fibrinogen gamma chain	3	7	10429252	5.20948e-14	Treatment	HFD	HIIT	10
E9PV24,E9PV24-2	Fga	Fibrinogen alpha chain,Isoform 2 of Fibrinogen alpha chain	3	7	10420210	9.32452e-14	Prevention	Chow	NONE	4
Q3UER8,Q8VCM7	Fgg	Fibrinogen gamma chain	3	7	10417278	5.20948e-14	Prevention	HFD	HIIT	6
H3BL60,P01027,P01027-2,H3BKW9	C3	Complement C3 (Fragment),Complement C3,Isoform Short of Complement C3,Complement C3 (Fragment)	3	4	10408710	1.75323e-13	Treatment	HFD	END	8
Q3UER8,Q8VCM7	Fgg	Fibrinogen gamma chain	3	7	10406726	5.20948e-14	Treatment	HFD	END	6
A0A0A6YVP0,A0A075B5P3	Ighg2b	Immunoglobulin heavy constant gamma 2B (Fragment)	3	6	10405890	9.54106e-14	Treatment	HFD	HIIT	9
Q3UER8,Q8VCM7	Fgg	Fibrinogen gamma chain	3	7	10396358	5.20948e-14	Treatment	HFD	END	9
H3BL60,P01027,P01027-2,H3BKW9	C3	Complement C3 (Fragment),Complement C3,Isoform Short of Complement C3,Complement C3 (Fragment)	3	4	10395341	1.75323e-13	Prevention	HFD	END	1
E9PV24,E9PV24-2	Fga	Fibrinogen alpha chain,Isoform 2 of Fibrinogen alpha chain	3	7	10386222	9.32452e-14	Prevention	Chow	NONE	6
Q03734	Serpina3m	Serine protease inhibitor A3M	3	6	10384401	7.20797e-14	Prevention	HFD	END	9
Q03734	Serpina3m	Serine protease inhibitor A3M	3	6	10376659	7.20797e-14	Treatment	Chow	END	7
Q03734	Serpina3m	Serine protease inhibitor A3M	3	6	10376275	7.20797e-14	Prevention	Chow	HIIT	10
E9PV24,E9PV24-2	Fga	Fibrinogen alpha chain,Isoform 2 of Fibrinogen alpha chain	3	7	10374233	9.32452e-14	Treatment	HFD	NONE	11
Q00897	Serpina1d	Alpha-1-antitrypsin 1-4	3	8	10369423	3.22448e-14	Treatment	Chow	HIIT	11
H3BL60,P01027,P01027-2,H3BKW9	C3	Complement C3 (Fragment),Complement C3,Isoform Short of Complement C3,Complement C3 (Fragment)	3	4	10369353	1.75323e-13	Prevention	HFD	HIIT	7
Q3UER8,Q8VCM7	Fgg	Fibrinogen gamma chain	3	7	10368302	5.20948e-14	Treatment	HFD	NONE	8
H3BL60,P01027,P01027-2,H3BKW9	C3	Complement C3 (Fragment),Complement C3,Isoform Short of Complement C3,Complement C3 (Fragment)	3	4	10347994	1.75323e-13	Treatment	Chow	END	10
E9PV24,E9PV24-2	Fga	Fibrinogen alpha chain,Isoform 2 of Fibrinogen alpha chain	3	7	10341414	9.32452e-14	Prevention	Chow	HIIT	7
Q00898	Serpina1e	Alpha-1-antitrypsin 1-5	3	5	10340018	3.22448e-14	Treatment	HFD	END	1
Q03734	Serpina3m	Serine protease inhibitor A3M	3	6	10310308	7.20797e-14	Prevention	Chow	HIIT	5
P07309	Ttr	Transthyretin	3	6	10300333	7.20797e-14	Treatment	Chow	NONE	11
P28665	Mug1	Murinoglobulin-1	3	7	10299098	3.22448e-14	Treatment	HFD	NONE	7
P06728	Apoa4	Apolipoprotein A-IV	3	6	10278336	1.56537e-13	Treatment	HFD	HIIT	10
H3BL60,P01027,P01027-2,H3BKW9	C3	Complement C3 (Fragment),Complement C3,Isoform Short of Complement C3,Complement C3 (Fragment)	3	4	10272113	1.75323e-13	Treatment	Chow	NONE	7
P06728	Apoa4	Apolipoprotein A-IV	3	6	10266114	1.56537e-13	Treatment	HFD	END	7
E9PV24,E9PV24-2	Fga	Fibrinogen alpha chain,Isoform 2 of Fibrinogen alpha chain	3	7	10265499	9.32452e-14	Prevention	Chow	NONE	2
P07724	Alb	Serum albumin	3	6	10261776	3.22448e-14	Treatment	Chow	END	2
P07724	Alb	Serum albumin	3	6	10261084	3.22448e-14	Treatment	HFD	HIIT	5
Q8K0E8	Fgb	Fibrinogen beta chain	3	7	10248199	3.22448e-14	Prevention	Chow	NONE	12
A8DUK4,E9Q223	Hbb-bs	Beta-globin,Hemoglobin, beta adult s chain (Fragment)	3	8	10236542	3.22448e-14	Prevention	Chow	NONE	10
Q03734	Serpina3m	Serine protease inhibitor A3M	3	6	10231532	7.20797e-14	Prevention	HFD	END	8
H3BL60,P01027,P01027-2,H3BKW9	C3	Complement C3 (Fragment),Complement C3,Isoform Short of Complement C3,Complement C3 (Fragment)	3	4	10228080	1.75323e-13	Prevention	Chow	NONE	4
Q00897	Serpina1d	Alpha-1-antitrypsin 1-4	3	7	10220768	3.22448e-14	Treatment	Chow	END	5
P28665	Mug1	Murinoglobulin-1	3	7	10219910	3.22448e-14	Treatment	HFD	END	9
Q3UER8,Q8VCM7	Fgg	Fibrinogen gamma chain	3	7	10219880	5.20948e-14	Treatment	HFD	END	1
H3BL60,P01027,P01027-2,H3BKW9	C3	Complement C3 (Fragment),Complement C3,Isoform Short of Complement C3,Complement C3 (Fragment)	3	4	10211820	1.75323e-13	Treatment	Chow	NONE	9
A0A0J9YTR7,Q9Z126	Pf4	Chemokine (C-X-C motif) ligand 4, isoform CRA_a,Platelet factor 4	3	4	10211758	1.04194e-09	Prevention	Chow	END	1
Q61646	Hp	Haptoglobin	3	6	10192374	3.22448e-14	Treatment	HFD	NONE	2
E9PV24,E9PV24-2	Fga	Fibrinogen alpha chain,Isoform 2 of Fibrinogen alpha chain	3	7	10190074	9.32452e-14	Prevention	HFD	NONE	2
H3BL60,P01027,P01027-2,H3BKW9	C3	Complement C3 (Fragment),Complement C3,Isoform Short of Complement C3,Complement C3 (Fragment)	3	4	10187389	1.75323e-13	Prevention	Chow	NONE	5
H3BL60,P01027,P01027-2,H3BKW9	C3	Complement C3 (Fragment),Complement C3,Isoform Short of Complement C3,Complement C3 (Fragment)	3	4	10167657	1.75323e-13	Prevention	HFD	HIIT	1
E9PV24,E9PV24-2	Fga	Fibrinogen alpha chain,Isoform 2 of Fibrinogen alpha chain	3	7	10166515	9.32452e-14	Treatment	Chow	END	12
A8DUK4,E9Q223	Hbb-bs	Beta-globin,Hemoglobin, beta adult s chain (Fragment)	3	8	10160026	3.22448e-14	Prevention	Chow	END	3
Q06890,D6RFP9,E9PUU2,E9Q8Y5,E9Q2G2,E9PXG5,E9Q9B8	Clu	Clusterin,Clusterin,Clusterin (Fragment),Clusterin (Fragment),Clusterin (Fragment),Clusterin (Fragment),Clusterin (Fragment)	3	4	10159498	3.68849e-13	Treatment	HFD	END	11
H3BL60,P01027,P01027-2,H3BKW9	C3	Complement C3 (Fragment),Complement C3,Isoform Short of Complement C3,Complement C3 (Fragment)	3	4	10157974	1.75323e-13	Treatment	HFD	END	1
P07724	Alb	Serum albumin	3	6	10152903	3.22448e-14	Treatment	Chow	END	6
A0A0R4J0I1,P07759	Serpina3k	MCG1051009,Serine protease inhibitor A3K	3	5	10144561	9.54106e-14	Treatment	HFD	END	4
Q3UER8,Q8VCM7	Fgg	Fibrinogen gamma chain	3	7	10129200	5.20948e-14	Treatment	HFD	NONE	9
A0A0A6YVP0,A0A075B5P3	Ighg2b	Immunoglobulin heavy constant gamma 2B (Fragment)	3	7	10128162	9.54106e-14	Treatment	Chow	END	10
Q3UER8,Q8VCM7	Fgg	Fibrinogen gamma chain	3	7	10123904	5.20948e-14	Treatment	HFD	HIIT	5
A0A075B6A0,P01872,P01872-2,A0A075B5P6	Ighm	Immunoglobulin heavy constant mu (Fragment),Immunoglobulin heavy constant mu,Isoform 2 of Immunoglobulin heavy constant mu,Immunoglobulin heavy constant mu (Fragment)	3	6	10123189	9.3638e-14	Prevention	Chow	END	6
E9PV24,E9PV24-2	Fga	Fibrinogen alpha chain,Isoform 2 of Fibrinogen alpha chain	3	7	10120041	9.32452e-14	Prevention	Chow	NONE	7
P23953,A0A1D5RM42	Ces1c	Carboxylesterase 1C,Carboxylic ester hydrolase (Fragment)	3	6	10119292	9.32452e-14	Prevention	Chow	NONE	4
P28665	Mug1	Murinoglobulin-1	3	7	10112196	3.22448e-14	Treatment	Chow	HIIT	4
Q91VB8	Hba-a1	Alpha globin 1	3	7	10087220	1.17839e-13	Prevention	HFD	HIIT	3
Q03734	Serpina3m	Serine protease inhibitor A3M	3	6	10087195	7.20797e-14	Prevention	Chow	END	2
E9PV24,E9PV24-2	Fga	Fibrinogen alpha chain,Isoform 2 of Fibrinogen alpha chain	3	7	10086533	9.32452e-14	Treatment	Chow	HIIT	2
A0A0A6YVP0,A0A075B5P3	Ighg2b	Immunoglobulin heavy constant gamma 2B (Fragment)	3	7	10078549	9.54106e-14	Treatment	Chow	END	11
A8DUK4,E9Q223	Hbb-bs	Beta-globin,Hemoglobin, beta adult s chain (Fragment)	3	8	10073904	3.22448e-14	Prevention	HFD	HIIT	2
Q06890,D6RFP9,E9PUU2,E9Q8Y5,E9Q2G2,E9PXG5,E9Q9B8	Clu	Clusterin,Clusterin,Clusterin (Fragment),Clusterin (Fragment),Clusterin (Fragment),Clusterin (Fragment),Clusterin (Fragment)	3	4	10068578	3.68849e-13	Treatment	HFD	NONE	10
H3BL60,P01027,P01027-2,H3BKW9	C3	Complement C3 (Fragment),Complement C3,Isoform Short of Complement C3,Complement C3 (Fragment)	3	4	10065594	1.75323e-13	Treatment	Chow	HIIT	4
Q03734	Serpina3m	Serine protease inhibitor A3M	3	6	10059273	7.20797e-14	Prevention	Chow	NONE	1
Q3UER8,Q8VCM7	Fgg	Fibrinogen gamma chain	3	7	10058351	5.20948e-14	Prevention	HFD	NONE	11
Q3UER8,Q8VCM7	Fgg	Fibrinogen gamma chain	3	7	10057245	5.20948e-14	Treatment	Chow	NONE	1
Q06890,D6RFP9,E9PUU2,E9Q8Y5,E9Q2G2,E9PXG5,E9Q9B8	Clu	Clusterin,Clusterin,Clusterin (Fragment),Clusterin (Fragment),Clusterin (Fragment),Clusterin (Fragment),Clusterin (Fragment)	3	4	10055197	3.68849e-13	Treatment	HFD	NONE	5
E9PV24,E9PV24-2	Fga	Fibrinogen alpha chain,Isoform 2 of Fibrinogen alpha chain	3	7	10051315	9.32452e-14	Prevention	HFD	END	7
Q03734	Serpina3m	Serine protease inhibitor A3M	3	6	10041628	7.20797e-14	Prevention	HFD	END	6
Q00897	Serpina1d	Alpha-1-antitrypsin 1-4	3	8	10027573	3.22448e-14	Treatment	Chow	END	1
Q06890,D6RFP9,E9PUU2,E9Q8Y5,E9Q2G2,E9PXG5,E9Q9B8	Clu	Clusterin,Clusterin,Clusterin (Fragment),Clusterin (Fragment),Clusterin (Fragment),Clusterin (Fragment),Clusterin (Fragment)	3	4	10016208	3.68849e-13	Treatment	HFD	NONE	7
H3BL60,P01027,P01027-2,H3BKW9	C3	Complement C3 (Fragment),Complement C3,Isoform Short of Complement C3,Complement C3 (Fragment)	3	4	10009711	1.75323e-13	Prevention	Chow	HIIT	7
Q3UER8,Q8VCM7	Fgg	Fibrinogen gamma chain	3	7	10001498	5.20948e-14	Treatment	Chow	NONE	12
H3BL60,P01027,P01027-2,H3BKW9	C3	Complement C3 (Fragment),Complement C3,Isoform Short of Complement C3,Complement C3 (Fragment)	3	4	9999501	1.75323e-13	Prevention	Chow	NONE	8
P07724	Alb	Serum albumin	3	6	9993067	3.22448e-14	Treatment	Chow	END	7
Q3UER8,Q8VCM7	Fgg	Fibrinogen gamma chain	3	7	9990460	5.20948e-14	Treatment	HFD	HIIT	3
Q00897	Serpina1d	Alpha-1-antitrypsin 1-4	3	8	9972798	3.22448e-14	Treatment	Chow	NONE	5
H3BL60,P01027,P01027-2,H3BKW9	C3	Complement C3 (Fragment),Complement C3,Isoform Short of Complement C3,Complement C3 (Fragment)	3	4	9970412	1.75323e-13	Treatment	HFD	NONE	2
E9PV24,E9PV24-2	Fga	Fibrinogen alpha chain,Isoform 2 of Fibrinogen alpha chain	3	7	9964239	9.32452e-14	Prevention	Chow	HIIT	3
H3BL60,P01027,P01027-2,H3BKW9	C3	Complement C3 (Fragment),Complement C3,Isoform Short of Complement C3,Complement C3 (Fragment)	3	4	9962580	1.75323e-13	Prevention	Chow	NONE	3
H3BL60,P01027,P01027-2,H3BKW9	C3	Complement C3 (Fragment),Complement C3,Isoform Short of Complement C3,Complement C3 (Fragment)	3	4	9960976	1.75323e-13	Prevention	Chow	HIIT	3
Q61646	Hp	Haptoglobin	3	6	9950438	3.22448e-14	Treatment	HFD	NONE	7
Q03734	Serpina3m	Serine protease inhibitor A3M	3	6	9948052	7.20797e-14	Prevention	Chow	HIIT	7
Q06890,D6RFP9,E9PUU2,E9Q8Y5,E9Q2G2,E9PXG5,E9Q9B8	Clu	Clusterin,Clusterin,Clusterin (Fragment),Clusterin (Fragment),Clusterin (Fragment),Clusterin (Fragment),Clusterin (Fragment)	3	4	9943401	3.68849e-13	Treatment	HFD	NONE	1
E9PV24,E9PV24-2	Fga	Fibrinogen alpha chain,Isoform 2 of Fibrinogen alpha chain	3	7	9932443	9.32452e-14	Treatment	HFD	NONE	8
Q00897	Serpina1d	Alpha-1-antitrypsin 1-4	3	8	9927874	3.22448e-14	Treatment	Chow	NONE	1
E9PV24,E9PV24-2	Fga	Fibrinogen alpha chain,Isoform 2 of Fibrinogen alpha chain	3	7	9926909	9.32452e-14	Treatment	HFD	HIIT	8
P06728	Apoa4	Apolipoprotein A-IV	3	6	9920534	1.56537e-13	Treatment	HFD	HIIT	1
Q03734	Serpina3m	Serine protease inhibitor A3M	3	6	9920007	7.20797e-14	Prevention	HFD	END	4
Q3UER8,Q8VCM7	Fgg	Fibrinogen gamma chain	3	7	9918770	5.20948e-14	Treatment	Chow	END	10
A0A0A6YVP0,A0A075B5P3	Ighg2b	Immunoglobulin heavy constant gamma 2B (Fragment)	3	7	9912672	9.54106e-14	Treatment	HFD	NONE	11
P06728	Apoa4	Apolipoprotein A-IV	3	6	9911219	1.56537e-13	Prevention	HFD	NONE	1
P23953,A0A1D5RM42	Ces1c	Carboxylesterase 1C,Carboxylic ester hydrolase (Fragment)	3	6	9906126	9.32452e-14	Treatment	Chow	NONE	1
Q03734	Serpina3m	Serine protease inhibitor A3M	3	6	9902988	7.20797e-14	Prevention	Chow	NONE	8
Q00897	Serpina1d	Alpha-1-antitrypsin 1-4	3	8	9900623	3.22448e-14	Treatment	Chow	END	11
A0A075B6A0,P01872,P01872-2,A0A075B5P6	Ighm	Immunoglobulin heavy constant mu (Fragment),Immunoglobulin heavy constant mu,Isoform 2 of Immunoglobulin heavy constant mu,Immunoglobulin heavy constant mu (Fragment)	3	6	9895823	9.3638e-14	Treatment	HFD	HIIT	3
H3BL60,P01027,P01027-2,H3BKW9	C3	Complement C3 (Fragment),Complement C3,Isoform Short of Complement C3,Complement C3 (Fragment)	3	4	9882730	1.75323e-13	Treatment	Chow	END	6
H3BL60,P01027,P01027-2,H3BKW9	C3	Complement C3 (Fragment),Complement C3,Isoform Short of Complement C3,Complement C3 (Fragment)	3	4	9878713	1.75323e-13	Treatment	HFD	END	5
A0A0A6YXW6,A0A075B6A3	Igha	Immunoglobulin heavy constant alpha (Fragment)	3	7	9875588	1.14426e-13	Treatment	Chow	HIIT	4
Q3UER8,Q8VCM7	Fgg	Fibrinogen gamma chain	3	7	9872298	5.20948e-14	Prevention	HFD	END	6
Q00897	Serpina1d	Alpha-1-antitrypsin 1-4	3	8	9867315	3.22448e-14	Treatment	Chow	END	12
Q61646	Hp	Haptoglobin	3	6	9851779	3.22448e-14	Treatment	HFD	NONE	5
E9PV24,E9PV24-2	Fga	Fibrinogen alpha chain,Isoform 2 of Fibrinogen alpha chain	3	7	9838345	9.32452e-14	Treatment	HFD	END	6
H3BL60,P01027,P01027-2,H3BKW9	C3	Complement C3 (Fragment),Complement C3,Isoform Short of Complement C3,Complement C3 (Fragment)	3	4	9827181	1.75323e-13	Prevention	Chow	NONE	12
Q61646	Hp	Haptoglobin	3	6	9826964	3.22448e-14	Treatment	HFD	NONE	8
H3BL60,P01027,P01027-2,H3BKW9	C3	Complement C3 (Fragment),Complement C3,Isoform Short of Complement C3,Complement C3 (Fragment)	3	4	9826303	1.75323e-13	Treatment	Chow	END	12
H3BL60,P01027,P01027-2,H3BKW9	C3	Complement C3 (Fragment),Complement C3,Isoform Short of Complement C3,Complement C3 (Fragment)	3	4	9824089	1.75323e-13	Treatment	HFD	HIIT	8
H3BL60,P01027,P01027-2,H3BKW9	C3	Complement C3 (Fragment),Complement C3,Isoform Short of Complement C3,Complement C3 (Fragment)	3	4	9817602	1.75323e-13	Prevention	HFD	END	10
P07309	Ttr	Transthyretin	3	6	9815926	7.20797e-14	Treatment	Chow	NONE	1
Q03734	Serpina3m	Serine protease inhibitor A3M	3	6	9815512	7.20797e-14	Treatment	Chow	HIIT	11
Q00898	Serpina1e	Alpha-1-antitrypsin 1-5	3	5	9809881	3.22448e-14	Prevention	Chow	END	3
A0A0J9YTR7,Q9Z126	Pf4	Chemokine (C-X-C motif) ligand 4, isoform CRA_a,Platelet factor 4	3	4	9804388	1.04194e-09	Prevention	Chow	HIIT	10
Q8K0E8	Fgb	Fibrinogen beta chain	3	7	9800461	3.22448e-14	Prevention	HFD	NONE	10
H3BL60,P01027,P01027-2,H3BKW9	C3	Complement C3 (Fragment),Complement C3,Isoform Short of Complement C3,Complement C3 (Fragment)	3	4	9791714	1.75323e-13	Prevention	HFD	END	11
P28665	Mug1	Murinoglobulin-1	3	7	9781720	3.22448e-14	Treatment	HFD	NONE	1
A0A075B6A0,P01872,P01872-2,A0A075B5P6	Ighm	Immunoglobulin heavy constant mu (Fragment),Immunoglobulin heavy constant mu,Isoform 2 of Immunoglobulin heavy constant mu,Immunoglobulin heavy constant mu (Fragment)	3	6	9774307	9.3638e-14	Treatment	Chow	HIIT	5
P07309	Ttr	Transthyretin	3	6	9770940	7.20797e-14	Treatment	Chow	NONE	12
Q00897	Serpina1d	Alpha-1-antitrypsin 1-4	3	8	9757113	3.22448e-14	Treatment	Chow	NONE	11
Q3UER8,Q8VCM7	Fgg	Fibrinogen gamma chain	3	7	9755078	5.20948e-14	Prevention	HFD	NONE	7
Q00897	Serpina1d	Alpha-1-antitrypsin 1-4	3	8	9750188	3.22448e-14	Treatment	Chow	END	10
Q00897	Serpina1d	Alpha-1-antitrypsin 1-4	3	8	9749203	3.22448e-14	Treatment	Chow	END	3
E9PV24,E9PV24-2	Fga	Fibrinogen alpha chain,Isoform 2 of Fibrinogen alpha chain	3	7	9738983	9.32452e-14	Prevention	HFD	HIIT	2
P23953,A0A1D5RM42	Ces1c	Carboxylesterase 1C,Carboxylic ester hydrolase (Fragment)	3	6	9735926	9.32452e-14	Prevention	HFD	NONE	3
Q3UER8,Q8VCM7	Fgg	Fibrinogen gamma chain	3	7	9728512	5.20948e-14	Prevention	Chow	NONE	12
Q03734	Serpina3m	Serine protease inhibitor A3M	3	6	9726198	7.20797e-14	Treatment	Chow	END	3
H3BL60,P01027,P01027-2,H3BKW9	C3	Complement C3 (Fragment),Complement C3,Isoform Short of Complement C3,Complement C3 (Fragment)	3	4	9723159	1.75323e-13	Treatment	HFD	END	4
A0A075B6A0,P01872,P01872-2,A0A075B5P6	Ighm	Immunoglobulin heavy constant mu (Fragment),Immunoglobulin heavy constant mu,Isoform 2 of Immunoglobulin heavy constant mu,Immunoglobulin heavy constant mu (Fragment)	3	6	9721322	9.3638e-14	Treatment	HFD	END	3
A8DUK4,E9Q223	Hbb-bs	Beta-globin,Hemoglobin, beta adult s chain (Fragment)	3	8	9714673	3.22448e-14	Prevention	HFD	HIIT	1
E9PV24,E9PV24-2	Fga	Fibrinogen alpha chain,Isoform 2 of Fibrinogen alpha chain	3	7	9711750	9.32452e-14	Prevention	HFD	END	4
P23953,A0A1D5RM42	Ces1c	Carboxylesterase 1C,Carboxylic ester hydrolase (Fragment)	3	6	9703326	9.32452e-14	Prevention	HFD	NONE	2
P07309	Ttr	Transthyretin	3	6	9702431	7.20797e-14	Treatment	Chow	END	9
P23953,A0A1D5RM42	Ces1c	Carboxylesterase 1C,Carboxylic ester hydrolase (Fragment)	3	6	9694130	9.32452e-14	Prevention	Chow	END	7
A8DUK4,E9Q223	Hbb-bs	Beta-globin,Hemoglobin, beta adult s chain (Fragment)	3	8	9675105	3.22448e-14	Prevention	HFD	HIIT	5
P07309	Ttr	Transthyretin	3	6	9667790	7.20797e-14	Treatment	Chow	END	2
H3BL60,P01027,P01027-2,H3BKW9	C3	Complement C3 (Fragment),Complement C3,Isoform Short of Complement C3,Complement C3 (Fragment)	3	4	9666184	1.75323e-13	Treatment	HFD	NONE	8
H3BL60,P01027,P01027-2,H3BKW9	C3	Complement C3 (Fragment),Complement C3,Isoform Short of Complement C3,Complement C3 (Fragment)	3	4	9663849	1.75323e-13	Prevention	HFD	END	8
P23953,A0A1D5RM42	Ces1c	Carboxylesterase 1C,Carboxylic ester hydrolase (Fragment)	3	6	9658625	9.32452e-14	Treatment	Chow	HIIT	4
A0A0R4J0I1,P07759	Serpina3k	MCG1051009,Serine protease inhibitor A3K	3	5	9644986	9.54106e-14	Treatment	HFD	HIIT	3
E9PV24,E9PV24-2	Fga	Fibrinogen alpha chain,Isoform 2 of Fibrinogen alpha chain	3	7	9644396	9.32452e-14	Treatment	Chow	NONE	1
P07724	Alb	Serum albumin	3	6	9643040	3.22448e-14	Treatment	Chow	END	12
H3BL60,P01027,P01027-2,H3BKW9	C3	Complement C3 (Fragment),Complement C3,Isoform Short of Complement C3,Complement C3 (Fragment)	3	4	9639687	1.75323e-13	Treatment	HFD	NONE	10
A0A0A6YVP0,A0A075B5P3	Ighg2b	Immunoglobulin heavy constant gamma 2B (Fragment)	3	7	9638478	9.54106e-14	Treatment	Chow	HIIT	6
Q3UER8,Q8VCM7	Fgg	Fibrinogen gamma chain	3	7	9633761	5.20948e-14	Treatment	HFD	HIIT	1
A8DUK4,E9Q223	Hbb-bs	Beta-globin,Hemoglobin, beta adult s chain (Fragment)	3	8	9618369	3.22448e-14	Prevention	Chow	NONE	4
E9PV24,E9PV24-2	Fga	Fibrinogen alpha chain,Isoform 2 of Fibrinogen alpha chain	3	7	9605353	9.32452e-14	Treatment	HFD	NONE	10
P23953,A0A1D5RM42	Ces1c	Carboxylesterase 1C,Carboxylic ester hydrolase (Fragment)	3	6	9604611	9.32452e-14	Prevention	Chow	HIIT	3
A8DUK4,E9Q223	Hbb-bs	Beta-globin,Hemoglobin, beta adult s chain (Fragment)	3	8	9597322	3.22448e-14	Prevention	Chow	HIIT	7
P06728	Apoa4	Apolipoprotein A-IV	3	6	9593605	1.56537e-13	Treatment	HFD	NONE	3
E9PV24,E9PV24-2	Fga	Fibrinogen alpha chain,Isoform 2 of Fibrinogen alpha chain	3	7	9582544	9.32452e-14	Prevention	Chow	END	4
P23953,A0A1D5RM42	Ces1c	Carboxylesterase 1C,Carboxylic ester hydrolase (Fragment)	3	6	9582059	9.32452e-14	Prevention	Chow	NONE	7
P28665	Mug1	Murinoglobulin-1	3	7	9580484	3.22448e-14	Treatment	HFD	END	11
Q61646	Hp	Haptoglobin	3	6	9580036	3.22448e-14	Treatment	HFD	NONE	7
Q61646	Hp	Haptoglobin	3	6	9576619	3.22448e-14	Treatment	HFD	END	4
P28665	Mug1	Murinoglobulin-1	3	7	9576374	3.22448e-14	Treatment	HFD	END	5
A8DUK4,E9Q223	Hbb-bs	Beta-globin,Hemoglobin, beta adult s chain (Fragment)	3	8	9562598	3.22448e-14	Prevention	Chow	NONE	12
Q03734	Serpina3m	Serine protease inhibitor A3M	3	6	9559550	7.20797e-14	Prevention	Chow	HIIT	8
A0A075B6A0,P01872,P01872-2,A0A075B5P6	Ighm	Immunoglobulin heavy constant mu (Fragment),Immunoglobulin heavy constant mu,Isoform 2 of Immunoglobulin heavy constant mu,Immunoglobulin heavy constant mu (Fragment)	3	6	9551756	9.3638e-14	Prevention	HFD	HIIT	3
P28665	Mug1	Murinoglobulin-1	3	7	9547129	3.22448e-14	Prevention	Chow	END	7
P23953,A0A1D5RM42	Ces1c	Carboxylesterase 1C,Carboxylic ester hydrolase (Fragment)	3	6	9544756	9.32452e-14	Prevention	HFD	END	3
E9PV24,E9PV24-2	Fga	Fibrinogen alpha chain,Isoform 2 of Fibrinogen alpha chain	3	7	9538450	9.32452e-14	Prevention	HFD	NONE	3
E9PV24,E9PV24-2	Fga	Fibrinogen alpha chain,Isoform 2 of Fibrinogen alpha chain	3	7	9536795	9.32452e-14	Treatment	Chow	HIIT	3
E9PV24,E9PV24-2	Fga	Fibrinogen alpha chain,Isoform 2 of Fibrinogen alpha chain	3	7	9536507	9.32452e-14	Treatment	HFD	HIIT	5
H3BL60,P01027,P01027-2,H3BKW9	C3	Complement C3 (Fragment),Complement C3,Isoform Short of Complement C3,Complement C3 (Fragment)	3	4	9521897	1.75323e-13	Treatment	HFD	HIIT	6
A8DUK4,E9Q223	Hbb-bs	Beta-globin,Hemoglobin, beta adult s chain (Fragment)	3	8	9513547	3.22448e-14	Prevention	Chow	HIIT	6
E9PV24,E9PV24-2	Fga	Fibrinogen alpha chain,Isoform 2 of Fibrinogen alpha chain	3	7	9512692	9.32452e-14	Prevention	Chow	HIIT	11
A8DUK4,E9Q223	Hbb-bs	Beta-globin,Hemoglobin, beta adult s chain (Fragment)	3	8	9511543	3.22448e-14	Treatment	HFD	END	2
E9PV24,E9PV24-2	Fga	Fibrinogen alpha chain,Isoform 2 of Fibrinogen alpha chain	3	7	9502306	9.32452e-14	Prevention	Chow	NONE	5
P07724	Alb	Serum albumin	3	6	9498040	3.22448e-14	Treatment	HFD	END	2
E9PV24,E9PV24-2	Fga	Fibrinogen alpha chain,Isoform 2 of Fibrinogen alpha chain	3	7	9495715	9.32452e-14	Prevention	HFD	HIIT	8
A0A0A6YXW6,A0A075B6A3	Igha	Immunoglobulin heavy constant alpha (Fragment)	3	7	9493687	1.14426e-13	Prevention	Chow	END	7
H3BL60,P01027,P01027-2,H3BKW9	C3	Complement C3 (Fragment),Complement C3,Isoform Short of Complement C3,Complement C3 (Fragment)	3	4	9493077	1.75323e-13	Prevention	Chow	NONE	1
H3BL60,P01027,P01027-2,H3BKW9	C3	Complement C3 (Fragment),Complement C3,Isoform Short of Complement C3,Complement C3 (Fragment)	3	4	9493076	1.75323e-13	Prevention	Chow	HIIT	2
H3BL60,P01027,P01027-2,H3BKW9	C3	Complement C3 (Fragment),Complement C3,Isoform Short of Complement C3,Complement C3 (Fragment)	3	4	9490890	1.75323e-13	Prevention	Chow	NONE	6
P07309	Ttr	Transthyretin	3	6	9486028	7.20797e-14	Prevention	HFD	END	7
Q03734	Serpina3m	Serine protease inhibitor A3M	3	6	9477832	7.20797e-14	Prevention	HFD	HIIT	4
E9PV24,E9PV24-2	Fga	Fibrinogen alpha chain,Isoform 2 of Fibrinogen alpha chain	3	7	9475163	9.32452e-14	Prevention	Chow	NONE	10
Q00897	Serpina1d	Alpha-1-antitrypsin 1-4	3	8	9473865	3.22448e-14	Treatment	Chow	END	7
A0A075B6A0,P01872,P01872-2,A0A075B5P6	Ighm	Immunoglobulin heavy constant mu (Fragment),Immunoglobulin heavy constant mu,Isoform 2 of Immunoglobulin heavy constant mu,Immunoglobulin heavy constant mu (Fragment)	3	6	9443460	9.3638e-14	Treatment	Chow	NONE	11
P28665	Mug1	Murinoglobulin-1	3	7	9425772	3.22448e-14	Treatment	HFD	HIIT	3
P07724	Alb	Serum albumin	3	6	9416711	3.22448e-14	Treatment	Chow	HIIT	6
Q61646	Hp	Haptoglobin	3	6	9412711	3.22448e-14	Prevention	Chow	END	4
H3BL60,P01027,P01027-2,H3BKW9	C3	Complement C3 (Fragment),Complement C3,Isoform Short of Complement C3,Complement C3 (Fragment)	3	4	9399592	1.75323e-13	Prevention	HFD	HIIT	6
P23953,A0A1D5RM42	Ces1c	Carboxylesterase 1C,Carboxylic ester hydrolase (Fragment)	3	6	9394153	9.32452e-14	Prevention	Chow	NONE	11
Q03734	Serpina3m	Serine protease inhibitor A3M	3	6	9384657	7.20797e-14	Prevention	Chow	END	1
Q06890,D6RFP9,E9PUU2,E9Q8Y5,E9Q2G2,E9PXG5,E9Q9B8	Clu	Clusterin,Clusterin,Clusterin (Fragment),Clusterin (Fragment),Clusterin (Fragment),Clusterin (Fragment),Clusterin (Fragment)	3	4	9383973	3.68849e-13	Treatment	HFD	NONE	3
P28665	Mug1	Murinoglobulin-1	3	7	9377781	3.22448e-14	Prevention	Chow	HIIT	8
Q3UER8,Q8VCM7	Fgg	Fibrinogen gamma chain	3	7	9377304	5.20948e-14	Treatment	HFD	END	2
Q00897	Serpina1d	Alpha-1-antitrypsin 1-4	3	8	9371950	3.22448e-14	Treatment	Chow	NONE	9
Q03734	Serpina3m	Serine protease inhibitor A3M	3	6	9368032	7.20797e-14	Prevention	HFD	HIIT	6
P23953,A0A1D5RM42	Ces1c	Carboxylesterase 1C,Carboxylic ester hydrolase (Fragment)	3	6	9368008	9.32452e-14	Treatment	HFD	NONE	11
P23953,A0A1D5RM42	Ces1c	Carboxylesterase 1C,Carboxylic ester hydrolase (Fragment)	3	6	9366325	9.32452e-14	Prevention	Chow	NONE	5
Q3UER8,Q8VCM7	Fgg	Fibrinogen gamma chain	3	7	9348540	5.20948e-14	Treatment	Chow	END	11
E9PV24,E9PV24-2	Fga	Fibrinogen alpha chain,Isoform 2 of Fibrinogen alpha chain	3	7	9344203	9.32452e-14	Prevention	HFD	NONE	1
Q8K0E8	Fgb	Fibrinogen beta chain	3	7	9338820	3.22448e-14	Prevention	HFD	NONE	11
A0A0A6YVP0,A0A075B5P3	Ighg2b	Immunoglobulin heavy constant gamma 2B (Fragment)	3	7	9331048	9.54106e-14	Treatment	HFD	HIIT	7
A0A0A6YVP0,A0A075B5P3	Ighg2b	Immunoglobulin heavy constant gamma 2B (Fragment)	3	7	9315233	9.54106e-14	Treatment	HFD	HIIT	2
Q8K182,A2A998,A2A997	C8a	Complement component C8 alpha chain	3	4	9313830	1.08615e-11	Treatment	Chow	HIIT	2
Q00897	Serpina1d	Alpha-1-antitrypsin 1-4	3	8	9310812	3.22448e-14	Prevention	HFD	HIIT	5
H3BL60,P01027,P01027-2,H3BKW9	C3	Complement C3 (Fragment),Complement C3,Isoform Short of Complement C3,Complement C3 (Fragment)	3	4	9305386	1.75323e-13	Treatment	HFD	HIIT	4
Q06890,D6RFP9,E9PUU2,E9Q8Y5,E9Q2G2,E9PXG5,E9Q9B8	Clu	Clusterin,Clusterin,Clusterin (Fragment),Clusterin (Fragment),Clusterin (Fragment),Clusterin (Fragment),Clusterin (Fragment)	3	4	9292071	3.68849e-13	Treatment	HFD	HIIT	6
A0A0A6YVP0,A0A075B5P3	Ighg2b	Immunoglobulin heavy constant gamma 2B (Fragment)	3	7	9292009	9.54106e-14	Prevention	HFD	HIIT	4
A8DUK4,E9Q223	Hbb-bs	Beta-globin,Hemoglobin, beta adult s chain (Fragment)	3	8	9289291	3.22448e-14	Prevention	Chow	END	11
P07309	Ttr	Transthyretin	3	6	9288440	7.20797e-14	Treatment	Chow	END	8
H3BL60,P01027,P01027-2,H3BKW9	C3	Complement C3 (Fragment),Complement C3,Isoform Short of Complement C3,Complement C3 (Fragment)	3	4	9279944	1.75323e-13	Treatment	Chow	NONE	6
E9PV24,E9PV24-2	Fga	Fibrinogen alpha chain,Isoform 2 of Fibrinogen alpha chain	3	7	9273006	9.32452e-14	Treatment	HFD	NONE	2
A0A0J9YTR7,Q9Z126	Pf4	Chemokine (C-X-C motif) ligand 4, isoform CRA_a,Platelet factor 4	3	4	9270459	1.04194e-09	Prevention	Chow	HIIT	9
E9PV24,E9PV24-2	Fga	Fibrinogen alpha chain,Isoform 2 of Fibrinogen alpha chain	3	7	9269458	9.32452e-14	Treatment	Chow	NONE	5
[truncated: 35,383 more rows]
